# Supplementary material for: Network pharmacological identification of active compounds and potential actions of Erxian decoction in alleviating menopause-related symptoms
Source: Chin Med. 2015 Jul 19;10:19. doi: 10.1186/s13020-015-0051-z (PMC4506602; doi:10.1186/s13020-015-0051-z)
Supplement: Supplementary file 1 — Additional file 1. Information on 721 identified compounds in EXD. [file 13020_2015_51_MOESM1_ESM.xlsx]

## Sheet: Total 721 compounds in EXD
A-Herbs	NO.	molecule_name	Reference						MOL_ID	molecule_name				1 repeat in database	0 no repeated	italy style metabolism					巴戟天	1,2-dihydroxy-3-methylanthraquinone	1
EXD	M1	anemarsaponin B II	Luping Qin，2008		1			巴戟天	MOL000012	Arachic acid				anemarsaponin B II	0	EXD	Luping Qin，2008				巴戟天	1,3-dihydroxy-2-methoxyanthraquinone	1
EXD	M2	obaculactone	Luping Qin，2008		2			巴戟天	MOL000027	alpha-Curcumene				obaculactone	0	黄柏	Luping Qin，2008				巴戟天	1,6-Dihydroxy-2,4-dimethoxyanthranquinone V	1
EXD	M3	(−)-Oblongine	Yong Mei Hu,2009		3			巴戟天	MOL000115	Undecenal				Timosaponin N	0	當歸	Yong Mei Hu,2009				巴戟天	1,6-Dihydroxy-2,4-dimethoxyanthraquinone V	1
巴戟天	M4	()-Terpinen-4-ol	SP	1				巴戟天	MOL000123	geraniol				Timosaponin D	0	當歸	Yong Mei Hu,2009				巴戟天	1,6-dihydroxy-2-methoxyanthraquinone	1
巴戟天	M5	(1S,4aS,5R,7aS)-5-hydroxy-7-methylol-1-[(2S,3R,4S,5S,6R)-3,4,5-trihydroxy-6-methylol-tetrahydropyran-2-yl]oxy-1,4a,5,7a-tetrahydrocyclopenta[d]pyran-4-carboxylic acid	SP	2				巴戟天	MOL000131	EIC				Xilingsaponin B	0	當歸	Yong Mei Hu,2009				巴戟天	1F-fructofuranosylnystose	1
巴戟天	M6	(2R,3S)-(+)-3',5-Dihydroxy-4 ,7-dimethoxydihydroflavonol	SP	3				巴戟天	MOL000196	L-Bornyl acetate				Timosaponin B-II	0	當歸	Yong Mei Hu,2009				巴戟天	1-hydroxy-2-methylanthraquinone	1
巴戟天	M7	(4aR,7aS)-7-methylol-4,4a,5,7a-tetrahydro-3H-cyclopenta[c]pyran-1-one	SP	4				巴戟天	MOL000223	caffeic acid				Lotusine	0	黄柏	Yong Mei Hu,2009				巴戟天	1-Hydroxy-2-methyl-anthraquinone	1
巴戟天	M8	(4R,5S)-5-hydroxyhexan-4-olide	SP	5				巴戟天	MOL000303	caprylic acid				(−)-Oblongine	0	黄柏	Yong Mei Hu,2009				巴戟天	1-hydroxy-3-hydroxymethylanthraquinone	1
巴戟天	M9	(S)-4-Nonanolide	SP	6				巴戟天	MOL000476	Physcion				3-O-feruoylquinic acid	0	黄柏	Yong Mei Hu,2009				巴戟天	1-hydroxyanthraquinone	1
巴戟天	M10	(S)-camphor	SP	7				巴戟天	MOL000608	()-Terpinen-4-ol				Menisperine	0	黄柏	Yong Mei Hu,2009				巴戟天	Asperuloside tetraacetate	1
巴戟天	M11	[(1S)-endo]-(-)-Borneol	SP	8				巴戟天	MOL000663	lignoceric acid				Rubiadin-1-methyl ether	1	巴戟天	Yong Mei Hu,2009				巴戟天	beta-sitosterol	1
巴戟天	M12	1,1-dimethylbutylbenzene	SP	9				巴戟天	MOL000668	PENTYLFURAN				Curculigoside	1	巴戟天	Liming Xue，2012				巴戟天	delta 7-stigmastenol	1
巴戟天	M13	1,2-diethyl-3-methylcyclohexylamine	SP	10				巴戟天	MOL000669	(S)-camphor				icariside I	1	巴戟天	Luping Qin，2008				巴戟天	digiferruginol	1
巴戟天	M14	1,2-dihydroxy-3-methyl-9,10-anthraquinone	SP	11				巴戟天	MOL000676	DBP				baohuoside I	1	巴戟天	Luping Qin，2008				巴戟天	heptasaccharide	1
巴戟天	M15	1,3,6-trihydroxy-2-methoxy-9,10-anthraquinone	SP	12				巴戟天	MOL000703	2-heptanone				rubiadin-1-methyl ether	1	巴戟天	Luping Qin，2008				巴戟天	monotropein	1
巴戟天	M16	1,3-Dihydroxy-2-methoxyanthraquinone	SP	13				巴戟天	MOL000707	Heptenal				Ferulic acid	1	當歸	Yong Mei Hu,2009				巴戟天	nystose	1
巴戟天	M17	1,4-dihydroxy-2-methoxy-7-methylanthracenequinone	SP	14				巴戟天	MOL000708	WLN: VHR				Magnoflorine	1	黄柏	Yong Mei Hu,2009				巴戟天	Officinalisin	1
巴戟天	M18	1,5,7-trihydroxy-6-methoxy-2-methoxymethylanthracenequinone	SP	15				巴戟天	MOL000710	OYA				Phellodendrine	1	黄柏	Yong Mei Hu,2009				巴戟天	Physcion	1
巴戟天	M19	1,5-diethyl-2,3-dimethylcyclohexylamine	SP	16				巴戟天	MOL000775	EEE				Jatrorrhizine	1	黄柏	Yong Mei Hu,2009				巴戟天	rubiadin	1
巴戟天	M20	1,6-Dihydroxy-2,4-dimethoxyanthraquinone	SP	17				巴戟天	MOL000867	Heptadekan				Metablite of alkaloid	1	黄柏	Yong Mei Hu,2009				巴戟天	rubiadin 1-methyl ether	1
巴戟天	M21	1,6-Dihydroxy-2-methoxyanthraquinone	SP	18				巴戟天	MOL000875	Cedrol				Palmatine	1	黄柏	Yong Mei Hu,2009				巴戟天	stigmasterol	1
巴戟天	M22	1,6-dihydroxy-5-methoxy-2-(methoxymethyl)-9,10-anthraquinone	SP	19				巴戟天	MOL000882	1,1-dimethylbutylbenzene				Berberine	1	黄柏	Yong Mei Hu,2009				巴戟天	α-Hydroxyanthraquinone	1
巴戟天	M23	1F-Fructofuranosylnystose	SP	20				巴戟天	MOL000886	tetradecane				Sagittatoside B	1	黄柏	Yong Mei Hu,2009				當歸	12-O-Nicotinoylisolineolone	1
巴戟天	M24	1H-2,6-dioxacyclopent(cd)inden-1-one, 4-((acetyloxy)methyl)-5-(beta-D-glucopyranosyloxy)-2a,4a,5,7b-tetrahydro-, (2aS-(2aalpha,5alpha,7balpha))-	SP	21				巴戟天	MOL000895	Zingiberene				Isomer of berberine	1	黄柏	Yong Mei Hu,2009				當歸	20-Hexadecanoylingenol	1
巴戟天	M25	1-hydroxy-2,3-dimethyl-9,10-anthraquinone	SP	22				巴戟天	MOL000924	Mnk				Berberine	1	黄柏	Liming Xue，2012				當歸	Alloocimene	1
巴戟天	M26	1-Hydroxy-2-methylanthraquinone	SP	23				巴戟天	MOL001285	octanol				Curculigoside	1	仙茅	Yong Mei Hu,2009				當歸	alpha-Acoradiene	1
巴戟天	M27	1-hydroxy-3-methoxy-9,10-anthraquinone	SP	24				巴戟天	MOL001300	PEL				Epimedin A	1	淫羊藿	Yong Mei Hu,2009				當歸	Anisic acid	1
巴戟天	M28	1-hydroxy-3-methylol-9,10-anthraquinone	SP	25				巴戟天	MOL001335	WLN: Q1R				Epimedin B	1	淫羊藿	Yong Mei Hu,2009				當歸	Azelaic acid	1
巴戟天	M29	1-hydroxy-6-hydroxymethylanthracenequinone	SP	26				巴戟天	MOL001394	Oktadekan				Epimedin C	1	淫羊藿	Yong Mei Hu,2009				當歸	Cedrol	1
巴戟天	M30	1-hydroxy-7-hydroxymethylanthracenequinone	SP	27				巴戟天	MOL001417	OCTENAL				Icariin	1	淫羊藿	Yong Mei Hu,2009				當歸	Chrysanthemaxanthin	1
巴戟天	M31	1-isobutyl-2,5-dimethylcyclohexylamine	SP	28				巴戟天	MOL001456	citric acid				Icariside I	1	淫羊藿	Yong Mei Hu,2009				當歸	delta-Acoradiene	1
巴戟天	M32	1-methoxy-2-hydroxyanthraquinone	SP	29				巴戟天	MOL001497	Ethylpentadecanoate				5-Methoxyl-icariin	1	淫羊藿	Yong Mei Hu,2009				當歸	Dictamnine	1
巴戟天	M33	1-methyl-3-propylcyclooctane	SP	30				巴戟天	MOL001506	Supraene				Iso-sagittatoside A	1	淫羊藿	Yong Mei Hu,2009				當歸	p-Ethylphenol	1
巴戟天	M34	2,5,5-trimethylhex-1-ene	SP	31				巴戟天	MOL001619	UPL				Anemarrhenasaponin I	1	淫羊藿	Yong Mei Hu,2009				當歸	Tetradecane	1
巴戟天	M35	2-Anthraquinonecarboxaldehyde	SP	32				巴戟天	MOL001649	2-hydroxy-3-methylanthraquinone				Sagittatoside A	1	淫羊藿	Yong Mei Hu,2009				黄柏	7-Dehydrosigmasterol	1
巴戟天	M36	2-heptanone	SP	33				巴戟天	MOL001652	1H-2,6-dioxacyclopent(cd)inden-1-one, 4-((acetyloxy)methyl)-5-(beta-D-glucopyranosyloxy)-2a,4a,5,7b-tetrahydro-, (2aS-(2aalpha,5alpha,7balpha))-				2″-O-rhamnosyl -icarisideII	1	淫羊藿	Yong Mei Hu,2009				黄柏	Amurensin	1
巴戟天	M37	2-hydroxy-1,5-dimethoxy-6-(methoxymethyl)-9,10-anthraquinone	SP	34				巴戟天	MOL001656	(1S,4aS,5R,7aS)-5-hydroxy-7-methylol-1-[(2S,3R,4S,5S,6R)-3,4,5-trihydroxy-6-methylol-tetrahydropyran-2-yl]oxy-1,4a,5,7a-tetrahydrocyclopenta[d]pyran-4-carboxylic acid				Icariin-7-O-rhamnoside	1	淫羊藿	Yong Mei Hu,2009				黄柏	Berberine	1
巴戟天	M38	2-hydroxy-1,8-dimethoxy-7-methoxymethylanthracenequinone	SP	35				巴戟天	MOL001657	scandoside_qt				Baohuoside Ia (Icariside II)	1	淫羊藿	Yong Mei Hu,2009				黄柏	beta-Sitosterol	1
巴戟天	M39	2-hydroxy-3-hydroxymethylanthracenequinone	SP	36				巴戟天	MOL001739	zoomaric acid				Baohuoside I-rha(1–2) furan acid	1	淫羊藿	Yong Mei Hu,2009				黄柏	delta7-Dehydrosophoramine	1
巴戟天	M40	2-hydroxy-3-methylanthraquinone	SP	37				巴戟天	MOL001773	indole				Icariin-3-rha(1–4)furan acid	1	淫羊藿	Yong Mei Hu,2009				黄柏	Palmatine	1
巴戟天	M41	2-Hydroxyanthraquinone	SP	38				巴戟天	MOL001850	Izoforon				Icariin	1	淫羊藿	Liming Xue，2012				仙茅	2,6-Dimethoxy benzoic acid	1
巴戟天	M42	2-hydroxyethyl 5-hydroxy-2-(2-hydroxybenzoyl)-4-(hydroxymethyl)benzoate	SP	39				巴戟天	MOL001899	ZINC02169908				Neomangiferin	1	知母	Yong Mei Hu,2009				仙茅	2,6-dimethoxyl benzoic acid	1
巴戟天	M43	2-methyl-p-methylphenyl-2-heptene	SP	40				巴戟天	MOL002046	hexanoic acid				Mangiferina	1	知母	Yong Mei Hu,2009				仙茅	3-Acetyl-5-carbomethoxy-2H-3,4,5,6-tetrahydro-1-oxa-2,3,5,6-tetrazine	1
巴戟天	M44	2-Nonadecanone	SP	41				巴戟天	MOL002117	β-sesquiphellandrene				anemarsaponin B	1	知母	Luping Qin，2008				仙茅	4-Acetyl-2-methoxy-5-methyltriacontane	1
巴戟天	M45	2-PENTADECANONE	SP	42				巴戟天	MOL002496	Sulcatone				anemarsaponin C	1	知母	Luping Qin，2008				仙茅	4-Methyl heptadecanoic acid	1
巴戟天	M46	2-phenyldodecane	SP	43				巴戟天	MOL002699	Cetene				anemarrhenasaponin I	1	知母	Luping Qin，2008				仙茅	curculigine A	1
巴戟天	M47	3,3-diethyl-4,5-dimethylhex-4-en-2-one	SP	44				巴戟天	MOL002850	butylated hydroxytoluene											仙茅	curculigine B	1
巴戟天	M48	3,8-dimethylundecane	SP	45				巴戟天	MOL002879	Diop											仙茅	curculigine C	1
巴戟天	M49	3beta,20(R),5-alkenyl-stigmastol	SP	46				巴戟天	MOL002883	Ethyl oleate (NF)				total:46;repeated with datebase:36; left:10;							仙茅	curculigosaponin G	1
巴戟天	M50	3beta,5-alkenyl-spirostol	SP	47				巴戟天	MOL003047	[(1S)-endo]-(-)-Borneol											仙茅	curculigosaponin I	1
巴戟天	M51	3beta-24S(R)-butyl-5-alkenyl-cholestol	SP	48				巴戟天	MOL003050	nonanoic acid											仙茅	Curculigoside	1
巴戟天	M52	3-Ethynylphenol	SP	49				巴戟天	MOL003126	alpha cadinene											仙茅	curculigoside B	1
巴戟天	M53	3-hydroxy-1,2-dimethoxyanthracenequinone	SP	50				巴戟天	MOL003484	PEY											仙茅	Lycorine	1
巴戟天	M54	3-hydroxy-2-Tetradecane-Stearic acid	SP	51				巴戟天	MOL003528	METHYLBENZOFURAN											仙茅	N-Acetyl-N-hydroxy-2-carbamic acid methyl ester	1
巴戟天	M55	4-[3-Hydroxymethyl-6-(3-hydroxy-propenyl)-2,3-dihydro-benzo[1,4]dioxin-2-yl]-benzene-1,2-diol	SP	52				巴戟天	MOL003837	esculetin											仙茅	orcinol glucoside	1
巴戟天	M56	4-hydroxymethyl-1,3-dimethoxyanthracenequinone	SP	53				巴戟天	MOL003864	Morindon											仙茅	orcinol glucoside	1
巴戟天	M57	5alpha-Hydroxy-2alpha-(alpha-methylbutyryl)-oxy-7beta,9alpha,10beta-triacetoxy-4(20),11-taxadiene	SP	54				巴戟天	MOL003991	Tectochinon											仙茅	orcinoside A	1
巴戟天	M58	60761-00-4	SP	55				巴戟天	MOL003992	2-PENTADECANONE											淫羊藿	beta-sitosterol	1
巴戟天	M59	6-alpha-hydroxyadoxoside	SP	56				巴戟天	MOL003999	3,3-diethyl-4,5-dimethylhex-4-en-2-one											淫羊藿	delta 7-stigmastenol	1
巴戟天	M60	6-alpha-hydroxyadoxoside_qt	SP	57				巴戟天	MOL004284	2-Nonadecanone											淫羊藿	Epimedin B	1
巴戟天	M61	6beta,7beta-epoxy-8-epi-splendoside	SP	58				巴戟天	MOL004477	OME											淫羊藿	Epimedin C	1
巴戟天	M62	6beta,7beta-epoxy-8-epi-splendoside_qt	SP	59				巴戟天	MOL004610	gamma-Undecalactone											淫羊藿	Icariin	1
巴戟天	M63	alizarin-1-methyl ether	SP	60				巴戟天	MOL005120	PLY											淫羊藿	isoquercetin	1
巴戟天	M64	Alizarin-2-methylether	SP	61				巴戟天	MOL005402	Methyl margarate											淫羊藿	sagittatoside B	1
巴戟天	M65	alpha cadinene	SP	62				巴戟天	MOL005521	phytane											淫羊藿	Stearic acid	1
巴戟天	M66	alpha-Curcumene	SP	63				巴戟天	MOL005723	Phytodolor											淫羊藿	tyrosol	1
巴戟天	M67	americanin A	SP	64				巴戟天	MOL005840	PANA											知母	12-O-Nicotinoylisolineolone	1
巴戟天	M68	Arachic acid	SP	65				巴戟天	MOL006147	Alizarin-2-methylether											知母	25R,S)-5alpha-Spirostane-2alpha,3beta-diol 3-O-[O-beta-D-glucopyranosyl-(1-2)-O-beta-D-glucopyranosyl-(1-4)-beta-D-galactopyranoside]	1
巴戟天	M69	asperuloside	SP	66				巴戟天	MOL006148	Deoxylucidin											知母	4-O-beta-D-Glucopyranosyl methyl gallate	1
巴戟天	M70	asperuloside acid	SP	67				巴戟天	MOL006158	Rubiadin											知母	Anemarrhenasaponin-I	1
巴戟天	M71	Asperuloside tetraacetate	SP	68				巴戟天	MOL006163	1-Hydroxy-2-methylanthraquinone											知母	Anemarrhenasaponin-Ia	1
巴戟天	M72	asperuloside_qt	SP	69				巴戟天	MOL006991	60761-00-4											知母	Anemarsaponin B	1
巴戟天	M73	butylated hydroxytoluene	SP	70				巴戟天	MOL007785	asperuloside											知母	Anemarsaponin C	1
巴戟天	M74	caffeic acid	SP	71				巴戟天	MOL007786	asperuloside_qt											知母	Anemarsaponin E	1
巴戟天	M75	caprylic acid	SP	72				巴戟天	MOL008120	(S)-4-Nonanolide											知母	Anemarsaponin F	1
巴戟天	M76	Cedrol	SP	73				巴戟天	MOL009491	1,2-diethyl-3-methylcyclohexylamine											知母	Anemarsaponin G	1
巴戟天	M77	Cetene	SP	74				巴戟天	MOL009492	1,2-dihydroxy-3-methyl-9,10-anthraquinone											知母	Chrysanthemaxanthin	1
巴戟天	M78	citric acid	SP	75				巴戟天	MOL009493	1,3-Dihydroxy-2-methoxyanthraquinone											知母	Desglucolanatigonin II	1
巴戟天	M79	citrifolinin A-1	SP	76				巴戟天	MOL009494	1,4-dihydroxy-2-methoxy-7-methylanthracenequinone											知母	Ginkgolic acid	1
巴戟天	M80	DBP	SP	77				巴戟天	MOL009495	2-hydroxy-1,5-dimethoxy-6-(methoxymethyl)-9,10-anthraquinone											知母	Hippeastrine	1
巴戟天	M81	deacetyl asperuloside	SP	78				巴戟天	MOL009496	1,5,7-trihydroxy-6-methoxy-2-methoxymethylanthracenequinone											知母	Isomangiferolic acid	1
巴戟天	M82	Deoxylucidin	SP	79				巴戟天	MOL009497	1,5-diethyl-2,3-dimethylcyclohexylamine											知母	Mangiferolic acid	1
巴戟天	M83	desacetyl asperulosidic acid	SP	80				巴戟天	MOL009498	1,6-Dihydroxy-2,4-dimethoxyanthraquinone											知母	Markogenin-3-O-beta-D-glucopyranosyl-(1-2)-beta-D-galactopyranoside	1
巴戟天	M84	desacetyl asperulosidic acid_qt	SP	81				巴戟天	MOL009499	1,6-Dihydroxy-2-methoxyanthraquinone											知母	Marmesin	1
巴戟天	M85	Diop	SP	82				巴戟天	MOL009500	1,6-dihydroxy-5-methoxy-2-(methoxymethyl)-9,10-anthraquinone											知母	Monomethyl lithospermate	1
巴戟天	M86	EEE	SP	83				巴戟天	MOL009501	1-hydroxy-2,3-dimethyl-9,10-anthraquinone											知母	Sarsasapogenin 3-O-4-rhamnosyl-sophoroside	1
巴戟天	M87	EIC	SP	84				巴戟天	MOL009502	1-hydroxy-3-methylol-9,10-anthraquinone											知母	Smilagenin-3-O[beta-D-glucopyranosyl-(1-2)]-beta-D-mannopyranoside	1
巴戟天	M88	esculetin	SP	85				巴戟天	MOL009503	1-hydroxy-3-methoxy-9,10-anthraquinone											知母	Smilagenone	1
巴戟天	M89	Ether	SP	86				巴戟天	MOL009504	1-hydroxy-6-hydroxymethylanthracenequinone											知母	Spongesterol	1
巴戟天	M90	Ethyl oleate (NF)	SP	87				巴戟天	MOL009505	1-hydroxy-7-hydroxymethylanthracenequinone											知母	Timosaponin A-1	1
巴戟天	M91	Ethylpentadecanoate	SP	88				巴戟天	MOL009506	Hydroxyanthraquinone											知母	Timosaponin A-III	1
巴戟天	M92	gamma-Undecalactone	SP	89				巴戟天	MOL009507	1-isobutyl-2,5-dimethylcyclohexylamine											知母	Tingenone	1
巴戟天	M93	geraniol	SP	90				巴戟天	MOL009508	1-methyl-3-propylcyclooctane											知母	Xuelianlacton e	1
巴戟天	M94	Heptadekan	SP	91				巴戟天	MOL009509	2-phenyldodecane											當歸	（-)-Guaia-1(10),11-dien-15-al
巴戟天	M95	heptasaccharide	SP	92				巴戟天	MOL009510	1F-Fructofuranosylnystose											當歸	1,2-Dimethylbenzene
巴戟天	M96	Heptenal	SP	93				巴戟天	MOL009511	2,5,5-trimethylhex-1-ene											當歸	6-O-E-Feruloylajugol
巴戟天	M97	hexanoic acid	SP	94				巴戟天	MOL009512	methyl 9,10-dioxoanthracene-2-carboxylate											當歸	beta-Bisabolene
巴戟天	M98	Hydroxyanthraquinone	SP	95				巴戟天	MOL009513	2-hydroxy-1,8-dimethoxy-7-methoxymethylanthracenequinone											當歸	Campherenol
巴戟天	M99	Hypogaeic acid	SP	96				巴戟天	MOL009514	1-methoxy-2-hydroxyanthraquinone											當歸	Carvacrol acetate
巴戟天	M100	indole	SP	97				巴戟天	MOL009515	2-hydroxy-3-hydroxymethylanthracenequinone											當歸	Cnidilin
巴戟天	M101	Isoeicosane	SP	98				巴戟天	MOL009516	2-Hydroxyanthraquinone											當歸	Dimethyl sulfone
巴戟天	M102	isoprincepin	SP	99				巴戟天	MOL009517	1,3,6-trihydroxy-2-methoxy-9,10-anthraquinone											當歸	Dodecenoic acid
巴戟天	M103	Izoforon	SP	100				巴戟天	MOL009518	2-methyl-p-methylphenyl-2-heptene											當歸	Stigmasterol-beta-D-glucoside
巴戟天	M104	L-Bornyl acetate	SP	101				巴戟天	MOL009519	(2R,3S)-(+)-3',5-Dihydroxy-4 ,7-dimethoxydihydroflavonol											當歸	Stigmasteryl ferulate
巴戟天	M105	lignoceric acid	SP	102				巴戟天	MOL009520	3,8-dimethylundecane											當歸	Suchilactone
巴戟天	M106	Majantol	SP	103				巴戟天	MOL009521	3-hydroxy-1,2-dimethoxyanthracenequinone											當歸	Uralene
巴戟天	M107	methyl (1S,4aS,6R,7R,7aS)-6-hydroxy-7-(hydroxymethyl)-1-[(2S,3R,4S,5S,6R)-3,4,5-trihydroxy-6-(hydroxymethyl)oxan-2-yl]oxy-1,4a,5,6,7,7a-hexahydrocyclopenta[d]pyran-4-carboxylate	SP	104				巴戟天	MOL009522	3-hydroxy-2-Tetradecane-Stearic acid											當歸	Vanillin acetate
巴戟天	M108	methyl 9,10-dioxoanthracene-2-carboxylate	SP	105				巴戟天	MOL009523	3-Ethynylphenol											巴戟天	1,2-dimethoxy-3-hydroxyanthraquinone
巴戟天	M109	Methyl margarate	SP	106				巴戟天	MOL009524	3beta,20(R),5-alkenyl-stigmastol											巴戟天	1,3,8-trihydroxy-2-methoxy-anthraquinone
巴戟天	M110	METHYLBENZOFURAN	SP	107				巴戟天	MOL009525	3beta-24S(R)-butyl-5-alkenyl-cholestol											巴戟天	2-Hydroxy-3-hydroxymethyl anthraquinone
巴戟天	M111	Mnk	SP	108				巴戟天	MOL009526	3beta,5-alkenyl-spirostol											巴戟天	2-hydroxy-3-methylanthraquinone
巴戟天	M112	Monotropein	SP	109				巴戟天	MOL009527	4-hydroxymethyl-1,3-dimethoxyanthracenequinone											巴戟天	2-hydroxymethyl-3-hydroxyanthraquinone
巴戟天	M113	monotropein_qt	SP	110				巴戟天	MOL009528	(4R,5S)-5-hydroxyhexan-4-olide											巴戟天	2-methoxyanthraquinone
巴戟天	M114	morindacin	SP	111				巴戟天	MOL009529	5alpha-Hydroxy-2alpha-(alpha-methylbutyryl)-oxy-7beta,9alpha,10beta-triacetoxy-4(20),11-taxadiene											巴戟天	anthraquinone-2-carboxylic acid
巴戟天	M115	Morindon	SP	112				巴戟天	MOL009530	6-alpha-hydroxyadoxoside											巴戟天	beta-daucosterol,
巴戟天	M116	morinipticoside	SP	113				巴戟天	MOL009531	6-alpha-hydroxyadoxoside_qt											巴戟天	beta-sitosterol 3-O-glucoside
巴戟天	M117	morintrifolins B	SP	114				巴戟天	MOL009532	6beta,7beta-epoxy-8-epi-splendoside											巴戟天	daucosterin
巴戟天	M118	m-Tolualdehyde	SP	115				巴戟天	MOL009533	6beta,7beta-epoxy-8-epi-splendoside_qt											巴戟天	daucosterol
巴戟天	M119	nonanoic acid	SP	116				巴戟天	MOL009534	Isoeicosane											巴戟天	deacetylasperulosidic,acid
巴戟天	M120	NPG	SP	117				巴戟天	MOL009535	Nystose											巴戟天	Morindin
巴戟天	M121	Nystose	SP	118				巴戟天	MOL009536	alizarin-1-methyl ether											巴戟天	physicion
巴戟天	M122	octanol	SP	119				巴戟天	MOL009537	americanin A											巴戟天	scandoside
巴戟天	M123	OCTENAL	SP	120				巴戟天	MOL009538	4-[3-Hydroxymethyl-6-(3-hydroxy-propenyl)-2,3-dihydro-benzo[1,4]dioxin-2-yl]-benzene-1,2-diol											當歸	1-Methyl-2-dodecyl-4-(1H)-quinolone
巴戟天	M124	officinalisin	SP	121				巴戟天	MOL009539	2-Anthraquinonecarboxaldehyde											當歸	24,24-Dimethyl-5alpha-cholesta-8-en-3beta-ol
巴戟天	M125	Ohioensin-A	SP	122				巴戟天	MOL009540	asperuloside acid											當歸	3,4-Dihydroxyallylbenzene 4-O-[alpha-L-rhamnopyranosyl-(1-6)]-beta-D-glucopyranoside
巴戟天	M126	Oktadekan	SP	123				巴戟天	MOL009541	Asperuloside tetraacetate											當歸	3-O-Tetradecanoyl-1-cyano-2-methyl-1,2-propene
巴戟天	M127	OME	SP	124				巴戟天	MOL009542	Majantol											當歸	alpha-Chamigrene
巴戟天	M128	OYA	SP	125				巴戟天	MOL009543	ZINC03107553											當歸	Angelicide
巴戟天	M129	PANA	SP	126				巴戟天	MOL009544	Hypogaeic acid											當歸	beta-Acoradiene
巴戟天	M130	PEL	SP	127				巴戟天	MOL009545	citrifolinin A-1											當歸	Brefeldin A
巴戟天	M131	PENTYLFURAN	SP	128				巴戟天	MOL009546	deacetyl asperuloside											當歸	Campheoside I
巴戟天	M132	PEY	SP	129				巴戟天	MOL009547	desacetyl asperulosidic acid											當歸	Crinamine
巴戟天	M133	Physcion	SP	130				巴戟天	MOL009548	desacetyl asperulosidic acid_qt											當歸	Dihydropinosylvin
巴戟天	M134	phytane	SP	131				巴戟天	MOL009549	Ether											當歸	Dimethyl-beta-propiothetin
巴戟天	M135	Phytodolor	SP	132				巴戟天	MOL009550	heptasaccharide											當歸	Ethyl-p-methoxycinnamate
巴戟天	M136	PLY	SP	133				巴戟天	MOL009551	isoprincepin											當歸	Eucalyptin
巴戟天	M137	rotungenic acid	SP	134				巴戟天	MOL009552	m-Tolualdehyde											當歸	Foliosidine
巴戟天	M138	Rubiadin	SP	135				巴戟天	MOL009553	Monotropein											當歸	gamma-Acoradiene
巴戟天	M139	Rubiadin-1-methyl ether	SP	136				巴戟天	MOL009554	monotropein_qt											當歸	Isococculidine
巴戟天	M140	scandoside_qt	SP	137				巴戟天	MOL009555	morindacin											當歸	Isofernene
巴戟天	M141	Sulcatone	SP	138				巴戟天	MOL009556	(4aR,7aS)-7-methylol-4,4a,5,7a-tetrahydro-3H-cyclopenta[c]pyran-1-one											當歸	Limocitrin-beta-D-glucoside
巴戟天	M142	Supraene	SP	139				巴戟天	MOL009557	morinipticoside											當歸	m-Cresol
巴戟天	M143	Tectochinon	SP	140				巴戟天	MOL009558	2-hydroxyethyl 5-hydroxy-2-(2-hydroxybenzoyl)-4-(hydroxymethyl)benzoate											當歸	Myristicin
巴戟天	M144	tetradecane	SP	141				巴戟天	MOL009559	morintrifolins B											當歸	Phellatin
巴戟天	M145	Undecenal	SP	142				巴戟天	MOL009560	methyl (1S,4aS,6R,7R,7aS)-6-hydroxy-7-(hydroxymethyl)-1-[(2S,3R,4S,5S,6R)-3,4,5-trihydroxy-6-(hydroxymethyl)oxan-2-yl]oxy-1,4a,5,6,7,7a-hexahydrocyclopenta[d]pyran-4-carboxylate											當歸	Phenylacetic acid
巴戟天	M146	UPL	SP	143				巴戟天	MOL009561	officinalisin											當歸	Phyllanthin
巴戟天	M147	WLN: Q1R	SP	144				巴戟天	MOL009562	Ohioensin-A											當歸	Scopolin
巴戟天	M148	WLN: VHR	SP	145				巴戟天	MOL009563	NPG											當歸	Sebiferic acid
巴戟天	M149	ZINC02169908	SP	146				巴戟天	MOL009564	rotungenic acid											當歸	sec-Butyl isothiocyanate
巴戟天	M150	ZINC03107553	SP	147				巴戟天	MOL009565	Rubiadin-1-methyl ether											當歸	Valerosidatum
巴戟天	M151	Zingiberene	SP	148				巴戟天/當歸	MOL000040	Scopoletol											當歸	Vitamin B1
巴戟天	M152	zoomaric acid	SP	149				巴戟天/當歸	MOL000116	Nonanal											當歸	Vitamin B15
巴戟天	M153	β-sesquiphellandrene	SP	150				巴戟天/當歸	MOL000117	Cymol											黄柏	Jatrorrhizine
巴戟天	M154	1,2-dimethoxy-3-hydroxyanthraquinone	TW	151	1			巴戟天/當歸	MOL000125	(-)-alpha-Pinene											仙茅	12alpha,16beta-dihydroxy-3beta-[(O-alpha-L-rhamnopyranosyl-(1-2)-beta-D-glucopyranosyl)oxy]-9,19-cyclolanostan-24-one
巴戟天	M155	1,3,8-trihydroxy-2-methoxy-anthraquinone	TW	152	2			巴戟天/當歸	MOL000232	()-alpha-Terpineol											仙茅	3beta-[(beta-D-glucopyranosyl)oxy]-12alpha,16beta-dihydroxy-9,19-cyclol-anostan-24-one
巴戟天	M156	2-Hydroxy-3-hydroxymethyl anthraquinone	TW	153	3			巴戟天/當歸	MOL000346	succinic acid											仙茅	3beta-[(O-beta-D-glucopyranosyl-(1-2)-beta-D-glucopyranosyl)oxy]-12alpha,16beta-dihydroxy-9,19-cyclolanostan-24-one
巴戟天	M157	2-hydroxy-3-methylanthraquinone	TW	154	4			巴戟天/當歸	MOL000705	WLN: VH6											仙茅	3beta-[(O-beta-D-glucopyranosyl-(1-3)-O-alpha-L-rhamnopyranosyl-(1-2)-beta-D-glucopyranosyl)oxy]-12alpha,16beta-dihydroxy-9,19-cyclolanostan-24-one
巴戟天	M158	2-hydroxymethyl-3-hydroxyanthraquinone	TW	155	5			巴戟天/當歸	MOL000885	Dodekan											仙茅	3beta-[(O-beta-D-glucopyranosyl-(1-3)-O-beta-D-glucopyranosyl-(1-2)-beta-D-glucopyranosyl)oxy]-12alpha,16beta-dihydroxy-9,19-cyclolanostan-24-one
巴戟天	M159	2-methoxyanthraquinone	TW	156	6			當歸	MOL000035	beta-Selinene											仙茅	3beta-[(O-beta-D-glucopyranosyl-(1-6)-beta-D-glucopyranosyl)oxy]-12alpha,16beta-dihydroxy-9,19-cyclolanostan-24-one
巴戟天	M160	anthraquinone-2-carboxylic acid	TW	157	7			當歸	MOL000121	Decanal											仙茅	3-methoxy-5-acetyl-31-tritriacontene
巴戟天	M161	beta-daucosterol,	TW	158	8			當歸	MOL000162	beta-Chamigrene											仙茅	anacardoside
巴戟天	M162	beta-sitosterol 3-O-glucoside	TW	159	9			當歸	MOL000197	Myrcene											仙茅	Curculigin
巴戟天	M163	daucosterin	TW	160	10			當歸	MOL000199	Safrol											仙茅	Curculigin B
巴戟天	M164	daucosterol	TW	161	11			當歸	MOL000201	p-Ocimene											仙茅	curculigine D
巴戟天	M165	deacetylasperulosidic,acid	TW	162	12			當歸	MOL000202	Moslene											仙茅	curculigoside A
巴戟天	M166	Morindin	TW	163	13			當歸	MOL000206	isoeugenol											仙茅	curculigoside C
巴戟天	M167	physicion	TW	164	14			當歸	MOL000259	o-Thymol											仙茅	curculigoside D
巴戟天	M168	scandoside	TW	165	15			當歸	MOL000270	CHEBI:7											仙茅	curculigoside E
巴戟天/當歸	M169	(-)-alpha-Pinene	SP	166	1			當歸	MOL000360	FER											仙茅	curculigoside F
巴戟天/當歸	M170	()-alpha-Terpineol	SP	167	2			當歸	MOL000383	D-Galacturonic acid, homopolymer											仙茅	curculigoside G
巴戟天/當歸	M171	Cymol	SP	168	3			當歸	MOL000389	FERULIC ACID (CIS)											仙茅	curculigoside H
巴戟天/當歸	M172	Dodekan	SP	169	4			當歸	MOL000479	Farnesene											仙茅	n-hexadec-9,11-dienyl cinnamate
巴戟天/當歸	M173	Nonanal	SP	170	5			當歸	MOL000489	(1S,4aR,8aR)-1-isopropyl-7-methyl-4-methylene-2,3,4a,5,6,8a-hexahydro-1H-naphthalene											仙茅	orchioside B
巴戟天/當歸	M174	Scopoletol	SP	171	6			當歸	MOL000635	vanillin											仙茅	orchioside D
巴戟天/當歸	M175	succinic acid	SP	172	7			當歸	MOL000967	bergamotene											仙茅	orcinol-1-O-beta-D-apiofuranosyl-(1-6)-beta-D-glucopyranoside
巴戟天/當歸	M176	WLN: VH6	SP	173	8			當歸	MOL000974	cuminal											仙茅	orcinoside B
巴戟天/當歸	M177	Hemo-sol	SP	174	154			當歸	MOL001212	Loxanol V											仙茅	orcinoside C
當歸	M178	Timosaponin B-II	Yong Mei Hu,2009	1	7			當歸	MOL001224	Tridecylene											仙茅	orcinoside D
當歸	M179	Timosaponin D	Yong Mei Hu,2009	2	8			當歸	MOL001273	80-57-9											仙茅	orcinoside G
當歸	M180	Timosaponin N	Yong Mei Hu,2009	3	9			當歸	MOL001302	Usaf hc-1											仙茅	Syringic acid
當歸	M181	Xilingsaponin B	Yong Mei Hu,2009	4	10			當歸	MOL001306	o-Acetyl-p-cresol											淫羊藿	2-O-rhamnosyl icariside II
當歸	M182	（-)-Guaia-1(10),11-dien-15-al	TW	5	1			當歸	MOL001314	Azelex											淫羊藿	baohuo side I
當歸	M183	1,2-Dimethylbenzene	TW	6	2			當歸	MOL001388	(+)-Ledol											淫羊藿	baohuoside II
當歸	M184	1-Methyl-2-dodecyl-4-(1H)-quinolone	TW	7	3			當歸	MOL001578	Hypnon											淫羊藿	Epimedin A
當歸	M185	24,24-Dimethyl-5alpha-cholesta-8-en-3beta-ol	TW	8	4			當歸	MOL001788	adenine											淫羊藿	epimedin C
當歸	M186	3,4-Dihydroxyallylbenzene 4-O-[alpha-L-rhamnopyranosyl-(1-6)]-beta-D-glucopyranoside	TW	9	5			當歸	MOL002029	()-Cuparene											淫羊藿	Epimedokoreanoside I
當歸	M187	3-O-Tetradecanoyl-1-cyano-2-methyl-1,2-propene	TW	10	6			當歸	MOL002033	cis-Thujopsene											淫羊藿	Epimedokoreanoside II
當歸	M188	6-O-E-Feruloylajugol	TW	11	7			當歸	MOL002098	3-Butylidene-7-hydroxyphthalide											淫羊藿	Epimedoside A
當歸	M189	alpha-Chamigrene	TW	12	8			當歸	MOL002102	Levistolid A											淫羊藿	Epimedoside B
當歸	M190	Angelicide	TW	13	9			當歸	MOL002110	Allocymene											淫羊藿	hyperoside
當歸	M191	beta-Acoradiene	TW	14	10			當歸	MOL002111	BdPh											淫羊藿	ikarisoside C
當歸	M192	beta-Bisabolene	TW	15	11			當歸	MOL002143	senkyunolide-C											淫羊藿	ikarisoside F
當歸	M193	Brefeldin A	TW	16	12			當歸	MOL002144	senkyunolide-D											淫羊藿	inositol
當歸	M194	Campheoside I	TW	17	13			當歸	MOL002145	senkyunolide-E											淫羊藿	Kaempferitrin
當歸	M195	Campherenol	TW	18	14			當歸	MOL002180	4-Octanone											淫羊藿	kaempferol rhamnose
當歸	M196	Carvacrol acetate	TW	19	15			當歸	MOL002184	(6R)-6-butylcyclohepta-1,4-diene											淫羊藿	kaempferol,3-o-alpha-l-rhamnopyranoside
當歸	M197	Cnidilin	TW	20	16			當歸	MOL002201	cis-ligustilide											淫羊藿	p-hydroxybenzaaldehyde
當歸	M198	Crinamine	TW	21	17			當歸	MOL002480	Methylbutenol											淫羊藿	quercertin,3-o-beta-d-glucopyranoside
當歸	M199	Dihydropinosylvin	TW	22	18			當歸	MOL002830	PCR											淫羊藿	quercetin,3-o-glucoside
當歸	M200	Dimethyl sulfone	TW	23	19			當歸	MOL002972	(4S)-1-methyl-4-(6-methylhepta-1,5-dien-2-yl)cyclohexene											淫羊藿	quercetin-3-o-galactopyranoside
當歸	M201	Dimethyl-beta-propiothetin	TW	24	20			當歸	MOL002983	Guasol											知母	Neoglucobrassicin
當歸	M202	Dodecenoic acid	TW	25	21			當歸	MOL002998	IPH											知母	Nicotine
當歸	M203	Ethyl-p-methoxycinnamate	TW	26	22			當歸	MOL003534	CADINENE
當歸	M204	Eucalyptin	TW	27	23			當歸	MOL003587	Acoradiene
當歸	M205	Foliosidine	TW	28	24			當歸	MOL004474	Maruzen M
當歸	M206	gamma-Acoradiene	TW	29	25			當歸	MOL004479	o-cresol												1 repeated with TCMSP database
當歸	M207	Isococculidine	TW	30	26			當歸	MOL004613	6,7,3',8'-diligustilide
當歸	M208	Isofernene	TW	31	27			當歸	MOL004723	beta-Terpinene											1 means repeated chemicals; Total:203;Remove the repeated:95;The left is 108;
當歸	M209	Limocitrin-beta-D-glucoside	TW	32	28			當歸	MOL004734	Butal
當歸	M210	m-Cresol	TW	33	29			當歸	MOL004791	Ethol											108
當歸	M211	Myristicin	TW	34	30			當歸	MOL005125	ANN
當歸	M212	Phellatin	TW	35	31			當歸	MOL005449	h-Met-h
當歸	M213	Phenylacetic acid	TW	36	32			當歸	MOL005589	3,4-DIMETHYLBENZALDEHYDE
當歸	M214	Phyllanthin	TW	37	33			當歸	MOL005590	ETHYLBENZALDEHYDE
當歸	M215	Scopolin	TW	38	34			當歸	MOL005608	TMHYDROP
當歸	M216	Sebiferic acid	TW	39	35			當歸	MOL006440	bicycloelemene
當歸	M217	sec-Butyl isothiocyanate	TW	40	36			當歸	MOL006869	WLN: QR CQ DV1
當歸	M218	Stigmasterol-beta-D-glucoside	TW	41	37			當歸	MOL007745	WLN: QVR BVQ
當歸	M219	Stigmasteryl ferulate	TW	42	38			當歸	MOL008244	(1R,2S,4R)-1-ethyl-1-methyl-2,4-bis(1-methylethyl)cyclohexane
當歸	M220	Suchilactone	TW	43	39			當歸	MOL008245	DODECENE
當歸	M221	Uralene	TW	44	40			當歸	MOL008246	phosphatdic acid
當歸	M222	Valerosidatum	TW	45	41			當歸	MOL008247	L-beta,gamma-Dimyristoyl-alpha-cephalin
當歸	M223	Vanillin acetate	TW	46	42			當歸	MOL008248	phosphatidylinositol
當歸	M224	Vitamin B1	TW	47	43			當歸	MOL008249	phosphatidylinositol_qt
當歸	M225	Vitamin B15	TW	48	44			當歸	MOL008250	ESEN
當歸	M226	()-Camphoric acid	SP	49	45			當歸	MOL008251	sedanolide
當歸	M227	()-Cuparene	SP	50	46			當歸	MOL008252	senkyunolide
當歸	M228	(+)-Ledol	SP	51	47			當歸	MOL008253	sphingomyelin
當歸	M229	(1R,2S,4R)-1-ethyl-1-methyl-2,4-bis(1-methylethyl)cyclohexane	SP	52	48			當歸	MOL008254	Isotetandrine
當歸	M230	(1R,4R,5S)-4-isopropenyl-1,8-dimethylspiro[4.5]dec-8-ene	SP	53	49			當歸	MOL008255	α-acoradiene
當歸	M231	(1S,4aR,8aR)-1-isopropyl-7-methyl-4-methylene-2,3,4a,5,6,8a-hexahydro-1H-naphthalene	SP	54	50			當歸	MOL008256	InChI=1/C15H24/c1-10-7-8-15-9-12(10)14(3,4)13(15)6-5-11(15)2/h7,11-13H,5-6,8-9H2,1-4H
當歸	M232	(3E)-3-butylidene-7-hydroxy-2-benzofuran-1-one	SP	55	51			當歸	MOL008257	α-copaene
當歸	M233	(3S)-3-butyl-3H-isobenzofuran-1-one	SP	56	52			當歸	MOL008258	(1R,4R,5S)-4-isopropenyl-1,8-dimethylspiro[4.5]dec-8-ene
當歸	M234	(4S)-1-methyl-4-(6-methylhepta-1,5-dien-2-yl)cyclohexene	SP	57	53			當歸	MOL008259	2,6-di(phenyl)thiopyran-4-thione
當歸	M235	(6R)-6-butylcyclohepta-1,4-diene	SP	58	54			當歸	MOL008260	o-Xylenol
當歸	M236	(E)-octadec-3-ene	SP	59	55			當歸	MOL008261	2,4,6-trimethyl-Octane
當歸	M237	(Z)-2-[[(Z)-2-methylbut-2-enoyl]oxymethyl]but-2-enoic acid	SP	60	56			當歸	MOL008262	Mesitaldehyde
當歸	M238	(Z)-2-Hexenyl hexanoate	SP	61	57			當歸	MOL008263	Isoxylaldehyde
當歸	M239	1,1,5-trimethyl-2-formylcyclohexa-2,5-diene-4-one	SP	62	58			當歸	MOL008264	(E)-octadec-3-ene
當歸	M240	1,5,5,6-tetramethyl-1,3-Cyclohexadiene	SP	63	59			當歸	MOL008265	2-valerylbenzoic acid
當歸	M241	2,4,6-trimethyl-Octane	SP	64	60			當歸	MOL008266	(Z)-2-Hexenyl hexanoate
當歸	M242	2,4-Xylylaldehyde	SP	65	61			當歸	MOL008267	2-Methylhexadecanoic acid
當歸	M243	2,6-di(phenyl)thiopyran-4-thione	SP	66	62			當歸	MOL008268	cis-Isoeugenol
當歸	M244	2-methyl-5-decanone	SP	67	63			當歸	MOL008269	2-methyl-5-decanone
當歸	M245	2-methyldodecan-5-one	SP	68	64			當歸	MOL008270	2-methyldodecan-5-one
當歸	M246	2-Methylhexadecanoic acid	SP	69	65			當歸	MOL008271	3,7-dimethyl-nonane
當歸	M247	2-valerylbenzoic acid	SP	70	66			當歸	MOL008272	1,1,5-trimethyl-2-formylcyclohexa-2,5-diene-4-one
當歸	M248	3,4-DIMETHYLBENZALDEHYDE	SP	71	67			當歸	MOL008273	4-Methyl-6-hepten-3-one
當歸	M249	3,7-dimethyl-nonane	SP	72	68			當歸	MOL008274	6-Ethylresorcinol
當歸	M250	3-Butylidene-7-hydroxyphthalide	SP	73	69			當歸	MOL008275	5-Indolol
當歸	M251	4-chloro-N-[1-methyl-5-[[1-methyl-5-[[1-methyl-5-(2-morpholinoethylcarbamoyl)pyrrol-3-yl]carbamoyl]pyrrol-3-yl]carbamoyl]pyrrol-3-yl]-5-[2-(2-pyridyl)ethylamino]isothiazole-3-carboxamide	SP	74	70			當歸	MOL008276	Undecanol-6
當歸	M252	4-Methyl-6-hepten-3-one	SP	75	71			當歸	MOL008277	7,10-PENTADECADIYNOIC ACID
當歸	M253	4-Octanone	SP	76	72			當歸	MOL008278	4-chloro-N-[1-methyl-5-[[1-methyl-5-[[1-methyl-5-(2-morpholinoethylcarbamoyl)pyrrol-3-yl]carbamoyl]pyrrol-3-yl]carbamoyl]pyrrol-3-yl]-5-[2-(2-pyridyl)ethylamino]isothiazole-3-carboxamide
當歸	M254	5-Indolol	SP	77	73			當歸	MOL008279	Amyl ketone
當歸	M255	6,7,3',8'-diligustilide	SP	78	74			當歸	MOL008280	Isoamylbenzene
當歸	M256	6-Ethylresorcinol	SP	79	75			當歸	MOL008281	(Z)-2-[[(Z)-2-methylbut-2-enoyl]oxymethyl]but-2-enoic acid
當歸	M257	7,10-PENTADECADIYNOIC ACID	SP	80	76			當歸	MOL008282	Tropone
當歸	M258	80-57-9	SP	81	77			當歸	MOL008283	aromadendrene
當歸	M259	Acoradiene	SP	82	78			當歸	MOL008284	BUA
當歸	M260	adenine	SP	83	79			當歸	MOL008285	(3S)-3-butyl-3H-isobenzofuran-1-one
當歸	M261	Allocymene	SP	84	80			當歸	MOL008286	()-Camphoric acid
當歸	M262	Amyl ketone	SP	85	81			當歸	MOL008287	(3E)-3-butylidene-7-hydroxy-2-benzofuran-1-one
當歸	M263	ANN	SP	86	82			當歸	MOL008288	Coniferyl ferulate
當歸	M264	aromadendrene	SP	87	83			當歸	MOL008290	lecithin
當歸	M265	Azelex	SP	88	84			當歸	MOL008291	2,4-Xylylaldehyde
當歸	M266	BdPh	SP	89	85			當歸	MOL008292	m-Ethylphenol
當歸	M267	bergamotene	SP	90	86			當歸	MOL008293	1,5,5,6-tetramethyl-1,3-Cyclohexadiene
當歸	M268	beta-Chamigrene	SP	91	87			當歸/巴戟天	MOL000023	Hemo-sol
當歸	M269	beta-Selinene	SP	92	88			黃柏	MOL000200	(S)-(+)-alpha-Phellandrene
當歸	M270	beta-Terpinene	SP	93	89			黃柏	MOL000234	L-Limonen
當歸	M271	bicycloelemene	SP	94	90			黃柏	MOL000347	Syrigin
當歸	M272	BUA	SP	95	91			黃柏	MOL000348	4-[(Z)-3-hydroxyprop-1-enyl]-2,6-dimethoxyphenol
當歸	M273	Butal	SP	96	92			黃柏	MOL000741	(2S,3S)-3,5,7-trihydroxy-2-(4-hydroxyphenyl)chroman-4-one
當歸	M274	CADINENE	SP	97	93			黃柏	MOL000762	Palmidin A
當歸	M275	CHEBI:7	SP	98	94			黃柏	MOL000782	Menisporphine
當歸	M276	cis-Isoeugenol	SP	99	95			黃柏	MOL000785	palmatine
當歸	M277	cis-ligustilide	SP	100	96			黃柏	MOL000787	Fumarine
當歸	M278	cis-Thujopsene	SP	101	97			黃柏	MOL000790	Isocorypalmine
當歸	M279	Coniferyl ferulate	SP	102	98			黃柏	MOL000908	beta-elemene
當歸	M280	cuminal	SP	103	99			黃柏	MOL001454	berberine
當歸	M281	Decanal	SP	104	100			黃柏	MOL001458	coptisine
當歸	M282	D-Galacturonic acid, homopolymer	SP	105	101			黃柏	MOL001965	Dauricine (8CI)
當歸	M283	DODECENE	SP	106	102			黃柏	MOL002329	Javanicin
當歸	M284	ESEN	SP	107	103			黃柏	MOL002365	(s)-carvone
當歸	M285	Ethol	SP	108	104			黃柏	MOL002635	(±)-lyoniresinol
當歸	M286	ETHYLBENZALDEHYDE	SP	109	105			黃柏	MOL002636	Kihadalactone A
當歸	M287	Farnesene	SP	110	106			黃柏	MOL002637	Obacunoic acid
當歸	M288	FER	SP	111	107			黃柏	MOL002639	Obamegine
當歸	M289	FERULIC ACID (CIS)	SP	112	108			黃柏	MOL002640	phellavin
當歸	M290	Guasol	SP	113	109			黃柏	MOL002641	Phellavin_qt
當歸	M291	h-Met-h	SP	114	110			黃柏	MOL002642	phellodendrine
當歸	M292	Hypnon	SP	115	111			黃柏	MOL002643	delta 7-stigmastenol
當歸	M293	InChI=1/C15H24/c1-10-7-8-15-9-12(10)14(3,4)13(15)6-5-11(15)2/h7,11-13H,5-6,8-9H2,1-4H	SP	116	112			黃柏	MOL002644	Phellopterin
當歸	M294	IPH	SP	117	113			黃柏	MOL002645	PEA
當歸	M295	Isoamylbenzene	SP	118	114			黃柏	MOL002646	Vanilloloside
當歸	M296	isoeugenol	SP	119	115			黃柏	MOL002647	Vanillyl alcohol
當歸	M297	Isotetandrine	SP	120	116			黃柏	MOL002648	(4R)-limonene 1beta,2beta-epoxide
當歸	M298	Isoxylaldehyde	SP	121	117			黃柏	MOL002649	Coniferin
當歸	M299	L-beta,gamma-Dimyristoyl-alpha-cephalin	SP	122	118			黃柏	MOL002650	Coniferol
當歸	M300	lecithin	SP	123	119			黃柏	MOL002651	Dehydrotanshinone II A
當歸	M301	Levistolid A	SP	124	120			黃柏	MOL002652	delta7-Dehydrosophoramine
當歸	M302	Loxanol V	SP	125	121			黃柏	MOL002653	Dictamine
當歸	M303	Maruzen M	SP	126	122			黃柏	MOL002654	Amurensin
當歸	M304	Mesitaldehyde	SP	127	123			黃柏	MOL002655	Amurensin_qt
當歸	M305	Methylbutenol	SP	128	124			黃柏	MOL002656	dihydroniloticin
當歸	M306	m-Ethylphenol	SP	129	125			黃柏	MOL002657	hispidol B
當歸	M307	Moslene	SP	130	126			黃柏	MOL002658	kihadalactone B
當歸	M308	Myrcene	SP	131	127			黃柏	MOL002659	kihadanin A
當歸	M309	o-Acetyl-p-cresol	SP	132	128			黃柏	MOL002660	niloticin
當歸	M310	o-cresol	SP	133	129			黃柏	MOL002661	nomilin
當歸	M311	o-Thymol	SP	134	130			黃柏	MOL002662	rutaecarpine
當歸	M312	o-Xylenol	SP	135	131			黃柏	MOL002663	Skimmianin
當歸	M313	PCR	SP	136	132			黃柏	MOL002664	Fagarine
當歸	M314	phosphatdic acid	SP	137	133			黃柏	MOL002665	Ferulic Acid
當歸	M315	phosphatidylinositol	SP	138	134			黃柏	MOL002666	Chelerythrine
當歸	M316	phosphatidylinositol_qt	SP	139	135			黃柏	MOL002668	Worenine
當歸	M317	p-Ocimene	SP	140	136			黃柏	MOL002669	Campesteryl ferulate
當歸	M318	Safrol	SP	141	137			黃柏	MOL002670	Cavidine
當歸	M319	sedanolide	SP	142	138			黃柏	MOL002671	Candletoxin A
當歸	M320	senkyunolide	SP	143	139			黃柏	MOL002672	Hericenone H
當歸	M321	senkyunolide-C	SP	144	140			黃柏	MOL002673	Hispidone
當歸	M322	senkyunolide-D	SP	145	141			黃柏	MOL013352	Obacunone
當歸	M323	senkyunolide-E	SP	146	142			黃柏/淫羊藿	MOL000764	magnoflorine
當歸	M324	sphingomyelin	SP	147	143			仙茅	MOL000127	Neral
當歸	M325	TMHYDROP	SP	148	144			仙茅	MOL000396	(+)-Syringaresinol
當歸	M326	Tridecylene	SP	149	145			仙茅	MOL000718	3-Methoxyanisole
當歸	M327	Tropone	SP	150	146			仙茅	MOL000879	methyl palmitate
當歸	M328	Undecanol-6	SP	151	147			仙茅	MOL001501	Daturic acid
當歸	M329	Usaf hc-1	SP	152	148			仙茅	MOL001607	ZINC03982454
當歸	M330	vanillin	SP	153	149			仙茅	MOL002031	toluene
當歸	M331	WLN: QR CQ DV1	SP	154	150			仙茅	MOL002202	tetramethylpyrazine
當歸	M332	WLN: QVR BVQ	SP	155	151			仙茅	MOL003578	Cycloartenol
當歸	M333	α-acoradiene	SP	156	152			仙茅	MOL003973	caffeine
當歸	M334	α-copaene	SP	157	153			仙茅	MOL004113	(E)-6-Methyl-3,5-heptadien-2-one
黄柏	M335	3-O-feruoylquinic acid	Yong Mei Hu,2009	1	4			仙茅	MOL004114	3,2',4',6'-Tetrahydroxy-4,3'-dimethoxy chalcone
黄柏	M336	Lotusine	Yong Mei Hu,2009	2	5			仙茅	MOL004115	3,3',5,5'-tetramethoxy-7,9'7',9-diepoxy-lignan-4,4'-di-O-β-D-glucopyranoside
黄柏	M337	Menisperine	Yong Mei Hu,2009	3	6			仙茅	MOL004116	methyl 5-acetyl-1,2,3,5,6-oxatetrazinane-3-carboxylate
黄柏	M338	Jatrorrhizine	TW	4	155			仙茅	MOL004117	4-methyl heptadecanoic acid
黃柏	M339	(±)-lyoniresinol	SP	5	156			仙茅	MOL004118	4-acetyl-2-methyoxy-5-methyltriacontane
黃柏	M340	(2S,3S)-3,5,7-trihydroxy-2-(4-hydroxyphenyl)chroman-4-one	SP	6	157			仙茅	MOL004119	5-METHYLFURFURAL
黃柏	M341	(4R)-limonene 1beta,2beta-epoxide	SP	7	158			仙茅	MOL004120	Curculigin C
黃柏	M342	(S)-(+)-alpha-Phellandrene	SP	8	159			仙茅	MOL004121	2,4,6-Trichloro-3-methoxy-5-methylphenol
黃柏	M343	(s)-carvone	SP	9	160			仙茅	MOL004122	Curculigosaponin G
黃柏	M344	4-[(Z)-3-hydroxyprop-1-enyl]-2,6-dimethoxyphenol	SP	10	161			仙茅	MOL004123	Curculigosaponin G_qt
黃柏	M345	Amurensin	SP	11	162			仙茅	MOL004124	Curculigoside B
黃柏	M346	Amurensin_qt	SP	12	163			仙茅	MOL004125	Curculigoside B_qt
黃柏	M347	berberine	SP	13	164			仙茅	MOL004126	Curculigoside
黃柏	M348	beta-elemene	SP	14	165			仙茅	MOL004127	Curcumadiol
黃柏	M349	Campesteryl ferulate	SP	15	166			仙茅	MOL004128	4H-Dibenzo(de,g)quinoline, 9-(4,5-dimethoxy-2-((1,2,3,4-tetrahydro-5,6,7-trimethoxy-2-methyl-1-isoquinolinyl)methyl)phenoxy)-5,6,6a,7-tetrahydro-1,2,3,10-tetramethoxy-6-methyl-, (S-(R*,R*))-
黃柏	M350	Candletoxin A	SP	16	167			仙茅	MOL004129	Curculigoside_qt
黃柏	M351	Cavidine	SP	17	168			仙茅	MOL004130	TETRAMETHYLSUCCINAMIDE
黃柏	M352	Chelerythrine	SP	18	169			仙茅	MOL004131	N-acetyl-N-hydroxy-2-carbamic acid methylester
黃柏	M353	Coniferin	SP	19	170			仙茅	MOL004132	1-Bromo-2-methoxynaphthalene
黃柏	M354	Coniferol	SP	20	171			仙茅	MOL004133	orcinol glucoside
黃柏	M355	coptisine	SP	21	172			仙茅	MOL004134	Orcin
黃柏	M356	Dauricine (8CI)	SP	22	173			仙茅	MOL004135	2,3,4,7-tetramethoxyxanthone
黃柏	M357	Dehydrotanshinone II A	SP	23	174			仙茅	MOL004136	lycorine
黃柏	M358	delta 7-stigmastenol	SP	24	175			仙茅	MOL004137	yuccagenin
黃柏	M359	delta7-Dehydrosophoramine	SP	25	176			仙茅	MOL004138	corchioside A
黃柏	M360	Dictamine	SP	26	177			仙茅	MOL004139	curculigine A
黃柏	M361	dihydroniloticin	SP	27	178			仙茅	MOL004140	2,4-dichloro-5-methoxy-3-methylphenol
黃柏	M362	Fagarine	SP	28	179			仙茅	MOL004141	curculigine B
黃柏	M363	Ferulic Acid	SP	29	180			仙茅	MOL004143	curculigosaponin A
黃柏	M364	Fumarine	SP	30	181			仙茅	MOL004144	curculigosaponin E_qt
黃柏	M365	Hericenone H	SP	31	182			仙茅	MOL004145	curculigosaponin B
黃柏	M366	hispidol B	SP	32	183			仙茅	MOL004146	curculigosaponin C
黃柏	M367	Hispidone	SP	33	184			仙茅	MOL004147	curculigosaponin D
黃柏	M368	Isocorypalmine	SP	34	185			仙茅	MOL004148	curculigosaponin E
黃柏	M369	Javanicin	SP	35	186			仙茅	MOL004149	curculigosaponin F
黃柏	M370	Kihadalactone A	SP	36	187			仙茅	MOL004150	curculigosaponin J_qt
黃柏	M371	kihadalactone B	SP	37	188			仙茅	MOL004151	curculigosaponin G
黃柏	M372	kihadanin A	SP	38	189			仙茅	MOL004152	curculigosaponin H
黃柏	M373	L-Limonen	SP	39	190			仙茅	MOL004153	2,3,5-TRIMETHYLPHENANTHRENE
黃柏	M374	magnoflorine	SP	40	191			仙茅	MOL004154	Cynanuriculoside A_qt
黃柏	M375	Menisporphine	SP	41	192			仙茅	MOL004155	curculigosaponin I
黃柏	M376	niloticin	SP	42	193			仙茅	MOL004156	curculigosaponin J
黃柏	M377	nomilin	SP	43	194			仙茅	MOL004157	curculigosaponin K
黃柏	M378	Obacunoic acid	SP	44	195			仙茅	MOL004158	curculigosaponin L_qt
黃柏	M379	Obacunone	SP	45	196			仙茅	MOL004159	curculigosaponin L
黃柏	M380	Obamegine	SP	46	197			仙茅	MOL004160	curculigosaponin M
黃柏	M381	palmatine	SP	47	198			仙茅	MOL004161	curculigosaponin M_qt
黃柏	M382	Palmidin A	SP	48	199			仙茅	MOL004162	Curculigenin A
黃柏	M383	PEA	SP	49				仙茅	MOL004163	Curculigenin B
黃柏	M384	phellavin	SP	50				仙茅	MOL004164	Curculigenin C
黃柏	M385	Phellavin_qt	SP	51				仙茅	MOL004165	[5-hydroxy-2-[(2S,3R,4S,5S,6R)-3,4,5-trihydroxy-6-(hydroxymethyl)oxan-2-yl]oxyphenyl]methyl 3-hydroxy-2,6-dimethoxybenzoate
黃柏	M386	phellodendrine	SP	52				仙茅	MOL004166	Curculigoside C_qt
黃柏	M387	Phellopterin	SP	53				仙茅	MOL004167	2,6-Dimethoxybenzoic acid
黃柏	M388	rutaecarpine	SP	54				仙茅	MOL004168	curculigol
黃柏	M389	Skimmianin	SP	55				仙茅	MOL004169	2-PROPYL-1-HEPTANOL
黃柏	M390	Syrigin	SP	56				仙茅	MOL004170	DBQ
黃柏	M391	Vanilloloside	SP	57				仙茅/巴戟天	MOL000675	oleic acid
黃柏	M392	Vanillyl alcohol	SP	58				仙茅/巴戟天	MOL000714	Hyacinthin
黃柏	M393	Worenine	SP	59				仙茅/巴戟天	MOL000860	stearic acid
仙茅	M394	(+)-Syringaresinol	SP	1				仙茅/巴戟天	MOL000971	Ethylpalmitate
仙茅	M395	(E)-6-Methyl-3,5-heptadien-2-one	SP	2				仙茅/巴戟天	MOL001393	myristic acid
仙茅	M396	[5-hydroxy-2-[(2S,3R,4S,5S,6R)-3,4,5-trihydroxy-6-(hydroxymethyl)oxan-2-yl]oxyphenyl]methyl 3-hydroxy-2,6-dimethoxybenzoate	SP	3				仙茅/巴戟天	MOL001396	PENTADECYLIC ACID
仙茅	M397	1-Bromo-2-methoxynaphthalene	SP	4				仙茅/巴戟天/當歸	MOL000069	palmitic acid
仙茅	M398	2,3,4,7-tetramethoxyxanthone	SP	5				仙茅/巴戟天/黃柏/當歸	MOL000358	beta-sitosterol
仙茅	M399	2,3,5-TRIMETHYLPHENANTHRENE	SP	6				仙茅/黃柏/知母/當歸	MOL000449	Stigmasterol
仙茅	M400	2,4,6-Trichloro-3-methoxy-5-methylphenol	SP	7				淫羊藿	MOL000006	luteolin
仙茅	M401	2,4-dichloro-5-methoxy-3-methylphenol	SP	8				淫羊藿	MOL000008	apigenin
仙茅	M402	2,6-Dimethoxybenzoic acid	SP	9				淫羊藿	MOL000098	quercetin
仙茅	M403	2-PROPYL-1-HEPTANOL	SP	10				淫羊藿	MOL000120	dec-2-enal
仙茅	M404	3,2',4',6'-Tetrahydroxy-4,3'-dimethoxy chalcone	SP	11				淫羊藿	MOL000130	CAM
仙茅	M405	3,3',5,5'-tetramethoxy-7,9'7',9-diepoxy-lignan-4,4'-di-O-β-D-glucopyranoside	SP	12				淫羊藿	MOL000203	Izosafrol
仙茅	M406	3-Methoxyanisole	SP	13				淫羊藿	MOL000205	(6R)-6-isopropyl-3-methyl-1-cyclohex-2-enone
仙茅	M407	4-acetyl-2-methyoxy-5-methyltriacontane	SP	14				淫羊藿	MOL000207	Methyleugenol
仙茅	M408	4H-Dibenzo(de,g)quinoline, 9-(4,5-dimethoxy-2-((1,2,3,4-tetrahydro-5,6,7-trimethoxy-2-methyl-1-isoquinolinyl)methyl)phenoxy)-5,6,6a,7-tetrahydro-1,2,3,10-tetramethoxy-6-methyl-, (S-(R*,R*))-	SP	15				淫羊藿	MOL000263	oleanolic acid
仙茅	M409	4-methyl heptadecanoic acid	SP	16				淫羊藿	MOL000325	(2R,3R)-2-(3,4-dimethoxyphenyl)-7-methoxy-3-methyl-5-[(E)-prop-1-enyl]-2,3-dihydrobenzofuran
仙茅	M410	5-METHYLFURFURAL	SP	17				淫羊藿	MOL000399	Docosanoate
仙茅	M411	caffeine	SP	18				淫羊藿	MOL000437	Hirsutrin
仙茅	M412	corchioside A	SP	19				淫羊藿	MOL000472	emodin
仙茅	M413	Curculigenin A	SP	20				淫羊藿	MOL000561	Astragalin
仙茅	M414	Curculigenin B	SP	21				淫羊藿	MOL000695	patchouli alcohol
仙茅	M415	Curculigenin C	SP	22				淫羊藿	MOL000740	(+)-Cycloolivil
仙茅	M416	Curculigin C	SP	23				淫羊藿	MOL001510	24-epicampesterol
仙茅	M417	curculigine A	SP	24				淫羊藿	MOL001579	germacrene
仙茅	M418	curculigine B	SP	25				淫羊藿	MOL001600	copaene
仙茅	M419	curculigol	SP	26				淫羊藿	MOL001645	Linoleyl acetate
仙茅	M420	curculigosaponin A	SP	27				淫羊藿	MOL001707	24190-29-2
仙茅	M421	curculigosaponin B	SP	28				淫羊藿	MOL001771	poriferast-5-en-3beta-ol
仙茅	M422	curculigosaponin C	SP	29				淫羊藿	MOL001789	isoliquiritigenin
仙茅	M423	curculigosaponin D	SP	30				淫羊藿	MOL001792	DFV
仙茅	M424	curculigosaponin E	SP	31				淫羊藿	MOL001972	Pulegone
仙茅	M425	curculigosaponin E_qt	SP	32				淫羊藿	MOL002040	(1S,4R)-fenchone
仙茅	M426	curculigosaponin F	SP	33				淫羊藿	MOL002083	tricin
仙茅	M427	Curculigosaponin G	SP	34				淫羊藿	MOL002085	alpha-Cubebene
仙茅	M428	curculigosaponin G	SP	35				淫羊藿	MOL002307	20-Hexadecanoylingenol
仙茅	M429	Curculigosaponin G_qt	SP	36				淫羊藿	MOL002361	Terragon
仙茅	M430	curculigosaponin H	SP	37				淫羊藿	MOL002509	Ginkgetin
仙茅	M431	curculigosaponin I	SP	38				淫羊藿	MOL002511	Isoginkgetin
仙茅	M432	curculigosaponin J	SP	39				淫羊藿	MOL002697	junipene
仙茅	M433	curculigosaponin J_qt	SP	40				淫羊藿	MOL002929	salidroside
仙茅	M434	curculigosaponin K	SP	41				淫羊藿	MOL002930	Tyrosol
仙茅	M435	curculigosaponin L	SP	42				淫羊藿	MOL003030	Ginnol
仙茅	M436	curculigosaponin L_qt	SP	43				淫羊藿	MOL003044	Chryseriol
仙茅	M437	curculigosaponin M	SP	44				淫羊藿	MOL003097	Flavone der.
仙茅	M438	curculigosaponin M_qt	SP	45				淫羊藿	MOL003518	Vetol
仙茅	M439	Curculigoside	SP	46				淫羊藿	MOL003520	Damascenone
仙茅	M440	Curculigoside B	SP	47				淫羊藿	MOL003542	8-Isopentenyl-kaempferol
仙茅	M441	Curculigoside B_qt	SP	48				淫羊藿	MOL003547	Azaron
仙茅	M442	Curculigoside C_qt	SP	49				淫羊藿	MOL004363	(Z)-heptadec-3-ene
仙茅	M443	Curculigoside_qt	SP	50				淫羊藿	MOL004364	3,5-Dimethoxytoluene
仙茅	M444	Curcumadiol	SP	51				淫羊藿	MOL004365	Isomenthol
仙茅	M445	Cycloartenol	SP	52				淫羊藿	MOL004366	Octyl formate
仙茅	M446	Cynanuriculoside A_qt	SP	53				淫羊藿	MOL004367	olivil
仙茅	M447	Daturic acid	SP	54				淫羊藿	MOL004368	Hyperin
仙茅	M448	DBQ	SP	55				淫羊藿	MOL004369	quercetin-3-rhamnooside
仙茅	M449	lycorine	SP	56				淫羊藿	MOL004370	Robinetin
仙茅	M450	methyl 5-acetyl-1,2,3,5,6-oxatetrazinane-3-carboxylate	SP	57				淫羊藿	MOL004371	rouhuoside
仙茅	M451	methyl palmitate	SP	58				淫羊藿	MOL004372	Sagittatoside A
仙茅	M452	N-acetyl-N-hydroxy-2-carbamic acid methylester	SP	59				淫羊藿	MOL004374	sagittatoside B
仙茅	M453	Neral	SP	60				淫羊藿	MOL004375	Trifolin
仙茅	M454	Orcin	SP	61				淫羊藿	MOL004376	wanepimedoside A
仙茅	M455	orcinol glucoside	SP	62				淫羊藿	MOL004377	wanepimedoside_qt
仙茅	M456	tetramethylpyrazine	SP	63				淫羊藿	MOL004378	Wushanicariin
仙茅	M457	TETRAMETHYLSUCCINAMIDE	SP	64				淫羊藿	MOL004379	wushanicariin_qt
仙茅	M458	toluene	SP	65				淫羊藿	MOL004380	C-Homoerythrinan, 1,6-didehydro-3,15,16-trimethoxy-, (3.beta.)-
仙茅	M459	yuccagenin	SP	66				淫羊藿	MOL004381	Besigomsin
仙茅	M460	ZINC03982454	SP	67				淫羊藿	MOL004382	Yinyanghuo A
仙茅	M461	12alpha,16beta-dihydroxy-3beta-[(O-alpha-L-rhamnopyranosyl-(1-2)-beta-D-glucopyranosyl)oxy]-9,19-cyclolanostan-24-one	TW	68				淫羊藿	MOL004383	Yinyanghuo B
仙茅	M462	3beta-[(beta-D-glucopyranosyl)oxy]-12alpha,16beta-dihydroxy-9,19-cyclol-anostan-24-one	TW	69				淫羊藿	MOL004384	Yinyanghuo C
仙茅	M463	3beta-[(O-beta-D-glucopyranosyl-(1-2)-beta-D-glucopyranosyl)oxy]-12alpha,16beta-dihydroxy-9,19-cyclolanostan-24-one	TW	70				淫羊藿	MOL004385	Yinyanghuo D
仙茅	M464	3beta-[(O-beta-D-glucopyranosyl-(1-3)-O-alpha-L-rhamnopyranosyl-(1-2)-beta-D-glucopyranosyl)oxy]-12alpha,16beta-dihydroxy-9,19-cyclolanostan-24-one	TW	71				淫羊藿	MOL004386	Yinyanghuo E
仙茅	M465	3beta-[(O-beta-D-glucopyranosyl-(1-3)-O-beta-D-glucopyranosyl-(1-2)-beta-D-glucopyranosyl)oxy]-12alpha,16beta-dihydroxy-9,19-cyclolanostan-24-one	TW	72				淫羊藿	MOL004387	Yixinoside A
仙茅	M466	3beta-[(O-beta-D-glucopyranosyl-(1-6)-beta-D-glucopyranosyl)oxy]-12alpha,16beta-dihydroxy-9,19-cyclolanostan-24-one	TW	73				淫羊藿	MOL004388	6-hydroxy-11,12-dimethoxy-2,2-dimethyl-1,8-dioxo-2,3,4,8-tetrahydro-1H-isochromeno[3,4-h]isoquinolin-2-ium
仙茅	M467	3-methoxy-5-acetyl-31-tritriacontene	TW	74				淫羊藿	MOL004389	3-Hexenyl-beta-glucopyranoside
仙茅	M468	anacardoside	TW	75				淫羊藿	MOL004390	5,7,4'-trihydroxy8,3'-diprenylflavone
仙茅	M469	Curculigin	TW	76				淫羊藿	MOL004391	8-(3-methylbut-2-enyl)-2-phenyl-chromone
仙茅	M470	Curculigin B	TW	77				淫羊藿	MOL004392	acuminatoside
仙茅	M471	curculigine D	TW	78				淫羊藿	MOL004393	anhydroicaritin
仙茅	M472	curculigoside A	TW	79				淫羊藿	MOL004394	Anhydroicaritin-3-O-alpha-L-rhamnoside
仙茅	M473	curculigoside C	TW	80				淫羊藿	MOL004395	artonin U
仙茅	M474	curculigoside D	TW	81				淫羊藿	MOL004396	1,2-bis(4-hydroxy-3-methoxyphenyl)propan-1,3-diol
仙茅	M475	curculigoside E	TW	82				淫羊藿	MOL004397	baohuoside Ⅵ
仙茅	M476	curculigoside F	TW	83				淫羊藿	MOL004399	Baohuoside VI
仙茅	M477	curculigoside G	TW	84				淫羊藿	MOL004400	Bilobanol
仙茅	M478	curculigoside H	TW	85				淫羊藿	MOL004401	bilobetin
仙茅	M479	n-hexadec-9,11-dienyl cinnamate	TW	86				淫羊藿	MOL004402	brevicornin
仙茅	M480	orchioside B	TW	87				淫羊藿	MOL004403	caohuoside B
仙茅	M481	orchioside D	TW	88				淫羊藿	MOL004404	caohuoside D
仙茅	M482	orcinol-1-O-beta-D-apiofuranosyl-(1-6)-beta-D-glucopyranoside	TW	89				淫羊藿	MOL004405	3-[(2S,3R,4R,5R,6S)-4,5-dihydroxy-6-methyl-3-[(2S,3R,4S,5S,6R)-3,4,5-trihydroxy-6-methyl-tetrahydropyran-2-yl]oxy-tetrahydropyran-2-yl]oxy-5-hydroxy-2-(4-methoxyphenyl)-8-(3-methylbut-2-enyl)-7-[(2S,3R,4S,5S,6R)-3,4,5-trihydroxy-6-methylol-tetrahydropyran
仙茅	M483	orcinoside B	TW	90				淫羊藿	MOL004406	2,15-Hexadecanedione
仙茅	M484	orcinoside C	TW	91				淫羊藿	MOL004407	Epimedin B
仙茅	M485	orcinoside D	TW	92				淫羊藿	MOL004408	Epimedin C_qt
仙茅	M486	orcinoside G	TW	93				淫羊藿	MOL004409	Epimedin C
仙茅	M487	Syringic acid	TW	94				淫羊藿	MOL004410	epimedokoreanone A
仙茅/巴戟天	M488	Ethylpalmitate	SP	95				淫羊藿	MOL004411	(2S,3S)-3,5-dihydroxy-2-(4-hydroxyphenyl)-8-(3-methylbut-2-enyl)-7-[(2S,3R,4S,5S,6R)-3,4,5-trihydroxy-6-methylol-tetrahydropyran-2-yl]oxy-chroman-4-one
仙茅/巴戟天	M489	Hyacinthin	SP	96				淫羊藿	MOL004413	epimedoside C
仙茅/巴戟天	M490	myristic acid	SP	97				淫羊藿	MOL004414	epimedoside D
仙茅/巴戟天	M491	oleic acid	SP	98				淫羊藿	MOL004415	Epimedoside E
仙茅/巴戟天	M492	PENTADECYLIC ACID	SP	99				淫羊藿	MOL004417	epimedoside
仙茅/巴戟天	M493	stearic acid	SP	100				淫羊藿	MOL004418	DOB
仙茅/巴戟天/當歸	M494	palmitic acid	SP	101				淫羊藿	MOL004419	globulol
仙茅/巴戟天/黃柏/當歸	M495	beta-sitosterol	SP	102				淫羊藿	MOL004420	Hentriacontanol-6
仙茅/黃柏/知母/當歸	M496	Stigmasterol	SP	103				淫羊藿	MOL004421	hexandraside D
淫羊藿	M497	(+)-Cycloolivil	SP	1				淫羊藿	MOL004422	Hexandraside E
淫羊藿	M498	(1S,4R)-fenchone	SP	2				淫羊藿	MOL004423	hexandraside F
淫羊藿	M499	(2R,3R)-2-(3,4-dimethoxyphenyl)-7-methoxy-3-methyl-5-[(E)-prop-1-enyl]-2,3-dihydrobenzofuran	SP	3				淫羊藿	MOL004424	Icaride A2
淫羊藿	M500	(2S,3S)-3,5-dihydroxy-2-(4-hydroxyphenyl)-8-(3-methylbut-2-enyl)-7-[(2S,3R,4S,5S,6R)-3,4,5-trihydroxy-6-methylol-tetrahydropyran-2-yl]oxy-chroman-4-one	SP	4				淫羊藿	MOL004425	Icariin
淫羊藿	M501	(6R)-6-isopropyl-3-methyl-1-cyclohex-2-enone	SP	5				淫羊藿	MOL004426	Icariresinol
淫羊藿	M502	(Z)-heptadec-3-ene	SP	6				淫羊藿	MOL004427	Icariside A7
淫羊藿	M503	1,2-bis(4-hydroxy-3-methoxyphenyl)propan-1,3-diol	SP	7				淫羊藿	MOL004428	3,4,6-trimethoxyphenanthrene-2,7-diol
淫羊藿	M504	2,15-Hexadecanedione	SP	8				淫羊藿	MOL004429	icariside C1
淫羊藿	M505	20-Hexadecanoylingenol	SP	9				淫羊藿	MOL004430	icariside I
淫羊藿	M506	24190-29-2	SP	10				淫羊藿	MOL004431	icariside II
淫羊藿	M507	24-epicampesterol	SP	11				淫羊藿	MOL004432	4H-1-Benzopyran-4-one, 3-((6-deoxy-alpha-L-mennopyranosyl)oxy)-5,7-dihydroxy-2-(4-hydroxyphenyl)-8-(3-methyl-2-butenyl)-
淫羊藿	M508	3,4,6-trimethoxyphenanthrene-2,7-diol	SP	12				淫羊藿	MOL004433	3-[(2S,3R,4S,5S,6R)-4,5-dihydroxy-6-methylol-3-[(2S,3R,4R,5R,6S)-3,4,5-trihydroxy-6-methyl-tetrahydropyran-2-yl]oxy-tetrahydropyran-2-yl]oxy-5,7-dihydroxy-2-(4-hydroxyphenyl)-8-(3-methylbut-2-enyl)chromone
淫羊藿	M509	3,5-Dimethoxytoluene	SP	13				淫羊藿	MOL004434	Ikarisoside C
淫羊藿	M510	3-[(2S,3R,4R,5R,6S)-4,5-dihydroxy-6-methyl-3-[(2S,3R,4S,5S,6R)-3,4,5-trihydroxy-6-methyl-tetrahydropyran-2-yl]oxy-tetrahydropyran-2-yl]oxy-5-hydroxy-2-(4-methoxyphenyl)-8-(3-methylbut-2-enyl)-7-[(2S,3R,4S,5S,6R)-3,4,5-trihydroxy-6-methylol-tetrahydropyran	SP	14				淫羊藿	MOL004435	Ikarisoside F
淫羊藿	M511	3-[(2S,3R,4S,5S,6R)-4,5-dihydroxy-6-methylol-3-[(2S,3R,4R,5R,6S)-3,4,5-trihydroxy-6-methyl-tetrahydropyran-2-yl]oxy-tetrahydropyran-2-yl]oxy-5,7-dihydroxy-2-(4-hydroxyphenyl)-8-(3-methylbut-2-enyl)chromone	SP	15				淫羊藿	MOL004436	Ikshusterol
淫羊藿	M512	3-Hexenyl-beta-glucopyranoside	SP	16				淫羊藿	MOL004437	Lespedin
淫羊藿	M513	4H-1-Benzopyran-4-one, 3-((6-deoxy-alpha-L-mennopyranosyl)oxy)-5,7-dihydroxy-2-(4-hydroxyphenyl)-8-(3-methyl-2-butenyl)-	SP	17				淫羊藿	MOL004438	korepimedoside A
淫羊藿	M514	5,7,4'-trihydroxy8,3'-diprenylflavone	SP	18				淫羊藿	MOL004439	korepimedoside B
淫羊藿	M515	6-hydroxy-11,12-dimethoxy-2,2-dimethyl-1,8-dioxo-2,3,4,8-tetrahydro-1H-isochromeno[3,4-h]isoquinolin-2-ium	SP	19				淫羊藿/巴戟天	MOL000198	(R)-linalool
淫羊藿	M516	8-(3-methylbut-2-enyl)-2-phenyl-chromone	SP	20				淫羊藿/巴戟天	MOL000305	lauric acid
淫羊藿	M517	8-Isopentenyl-kaempferol	SP	21				淫羊藿/巴戟天	MOL000359	sitosterol
淫羊藿	M518	acuminatoside	SP	22				淫羊藿/巴戟天	MOL000667	1-hexanol
淫羊藿	M519	alpha-Cubebene	SP	23				淫羊藿/巴戟天/當歸	MOL001640	NON
淫羊藿	M520	anhydroicaritin	SP	24				淫羊藿/巴戟天/知母	MOL000118	(L)-alpha-Terpineol
淫羊藿	M521	Anhydroicaritin-3-O-alpha-L-rhamnoside	SP	25				淫羊藿/巴戟天/知母	MOL000244	()-Borneol
淫羊藿	M522	apigenin	SP	26				淫羊藿/當歸	MOL000478	Eucarvone
淫羊藿	M523	artonin U	SP	27				淫羊藿/黃柏	MOL000622	Magnograndiolide
淫羊藿	M524	Astragalin	SP	28				淫羊藿/仙茅	MOL002689	3,4,5-Trimethoxytoluene
淫羊藿	M525	Azaron	SP	29				淫羊藿/仙茅/當歸	MOL000357	Sitogluside
淫羊藿	M526	baohuoside Ⅵ	SP	30				淫羊藿/知母	MOL004373	Anhydroicaritin
淫羊藿	M527	Baohuoside VI	SP	31				淫羊藿/知母	MOL004398	3,5,7-Trihydroxy-4'-methoxyl-8-prenylflavone-3-O-rhamnopyranoside
淫羊藿	M528	Besigomsin	SP	32				知母	MOL000017	beta-D-Glucopyranose, 1-thio-, 1-(1-methoxy-N-(sulfooxy)-1H-indole-3-ethanimidate)
淫羊藿	M529	Bilobanol	SP	33				知母	MOL000024	alpha-humulene
淫羊藿	M530	bilobetin	SP	34				知母	MOL000172	Furol
淫羊藿	M531	brevicornin	SP	35				知母	MOL000483	(Z)-3-(4-hydroxy-3-methoxy-phenyl)-N-[2-(4-hydroxyphenyl)ethyl]acrylamide
淫羊藿	M532	CAM	SP	36				知母	MOL000546	diosgenin
淫羊藿	M533	caohuoside B	SP	37				知母	MOL000631	coumaroyltyramine
淫羊藿	M534	caohuoside D	SP	38				知母	MOL000666	hexanal
淫羊藿	M535	C-Homoerythrinan, 1,6-didehydro-3,15,16-trimethoxy-, (3.beta.)-	SP	39				知母	MOL000721	Nonadienal
淫羊藿	M536	Chryseriol	SP	40				知母	MOL001677	asperglaucide
淫羊藿	M537	copaene	SP	41				知母	MOL001906	Methylgallate
淫羊藿	M538	Damascenone	SP	42				知母	MOL001944	Marmesin
淫羊藿	M539	dec-2-enal	SP	43				知母	MOL001986	β-sitosterol
淫羊藿	M540	DFV	SP	44				知母	MOL002003	(-)-Caryophyllene oxide
淫羊藿	M541	DOB	SP	45				知母	MOL003223	Tingenone
淫羊藿	M542	Docosanoate	SP	46				知母	MOL003773	Mangiferolic acid
淫羊藿	M543	emodin	SP	47				知母	MOL003883	Nyasol
淫羊藿	M544	Epimedin B	SP	48				知母	MOL003892	Sarsapogenine
淫羊藿	M545	Epimedin C	SP	49				知母	MOL003894	Smilagenin
淫羊藿	M546	Epimedin C_qt	SP	50				知母	MOL004362	Afzelin
淫羊藿	M547	epimedokoreanone A	SP	51				知母	MOL004486	(25R,S)-5alpha-Spirostane-2alpha,3beta-diol 3-O-[O-beta-D-glucopyranosyl-(1-2)-O-beta-D-glucopyranosyl-(1-4)-beta-D-galactopyranoside]
淫羊藿	M548	epimedoside	SP	52				知母	MOL004487	gitogenin
淫羊藿	M549	epimedoside C	SP	53				知母	MOL004488	Anemarsaponin F
淫羊藿	M550	epimedoside D	SP	54				知母	MOL004489	Anemarsaponin F_qt
淫羊藿	M551	Epimedoside E	SP	55				知母	MOL004490	Anemarsaponin G
淫羊藿	M552	Flavone der.	SP	56				知母	MOL004491	Anemarsaponin G_qt
淫羊藿	M553	germacrene	SP	57				知母	MOL004492	Chrysanthemaxanthin
淫羊藿	M554	Ginkgetin	SP	58				知母	MOL004493	PAU
淫羊藿	M555	Ginnol	SP	59				知母	MOL004494	Desglucolanatigonin II
淫羊藿	M556	globulol	SP	60				知母	MOL004495	tigogenin
淫羊藿	M557	Hentriacontanol-6	SP	61				知母	MOL004497	Hippeastrine
淫羊藿	M558	hexandraside D	SP	62				知母	MOL004498	12-O-Nicotinoylisolineolone
淫羊藿	M559	Hexandraside E	SP	63				知母	MOL004499	Isomangiferolic acid
淫羊藿	M560	hexandraside F	SP	64				知母	MOL004500	Markogenin-3-O-beta-D-glucopyranosyl-(1-2)-beta-D-galactopyranoside
淫羊藿	M561	Hirsutrin	SP	65				知母	MOL004501	Markogenin-3-O-beta-D-glucopyranosyl-(1-2)-beta-D-galactopyranoside_qt
淫羊藿	M562	Hyperin	SP	66				知母	MOL004502	Monomethyl lithospermate
淫羊藿	M563	Icaride A2	SP	67				知母	MOL004503	D-Nicotine
淫羊藿	M564	Icariin	SP	68				知母	MOL004504	Sarsasapogenin 3-O-4G-rhamnosylsophoroside
淫羊藿	M565	Icariresinol	SP	69				知母	MOL004505	Smilagenin-3-O[beta-D-glucopyranosyl-(1-2)]-beta-D-mannopyranoside
淫羊藿	M566	Icariside A7	SP	70				知母	MOL004506	Smilagenin-3-O[beta-D-glucopyranosyl-(1-2)]-beta-D-mannopyranoside_qt
淫羊藿	M567	icariside C1	SP	71				知母	MOL004507	Smilagenone
淫羊藿	M568	icariside I	SP	72				知母	MOL004508	Spongesterol
淫羊藿	M569	icariside II	SP	73				知母	MOL004509	Timosaponin A III
淫羊藿	M570	Ikarisoside C	SP	74				知母	MOL004510	Timosaponin A III_qt
淫羊藿	M571	Ikarisoside F	SP	75				知母	MOL004511	Timosaponin A-1
淫羊藿	M572	Ikshusterol	SP	76				知母	MOL004512	Timosaponin A-1_qt
淫羊藿	M573	Isoginkgetin	SP	77				知母	MOL004513	Timosaponin B III
淫羊藿	M574	isoliquiritigenin	SP	78				知母	MOL004514	Timosaponin B III_qt
淫羊藿	M575	Isomenthol	SP	79				知母	MOL004515	Timosaponin BII
淫羊藿	M576	Izosafrol	SP	80				知母	MOL004516	Timosaponin BII_qt
淫羊藿	M577	junipene	SP	81				知母	MOL004517	Xuelianlacton e
淫羊藿	M578	korepimedoside A	SP	82				知母	MOL004518	4-O-beta-D-Glucopyranosyl methyl gallate
淫羊藿	M579	korepimedoside B	SP	83				知母	MOL004519	markogenin
淫羊藿	M580	Lespedin	SP	84				知母	MOL004520	neogitogenin
淫羊藿	M581	Linoleyl acetate	SP	85				知母	MOL004521	xilingsaponin A
淫羊藿	M582	luteolin	SP	86				知母	MOL004523	Anemarrhenasaponin-I
淫羊藿	M583	magnoflorine	SP	87				知母	MOL004524	Anemarrhenasaponin-I_qt
淫羊藿	M584	Methyleugenol	SP	88				知母	MOL004525	Chinoinin
淫羊藿	M585	Octyl formate	SP	89				知母	MOL004526	Neomangiferin
淫羊藿	M586	oleanolic acid	SP	90				知母	MOL004527	Isomangiferin
淫羊藿	M587	olivil	SP	91				知母	MOL004528	Icariin I
淫羊藿	M588	patchouli alcohol	SP	92				知母	MOL004529	Timosaponin A-III
淫羊藿	M589	poriferast-5-en-3beta-ol	SP	93				知母	MOL004530	Timosaponin A-III_qt
淫羊藿	M590	Pulegone	SP	94				知母	MOL004531	Anemarsaponin B
淫羊藿	M591	quercetin	SP	95				知母	MOL004532	Anemarsaponin B_qt
淫羊藿	M592	quercetin-3-rhamnooside	SP	96				知母	MOL004534	Anemarrhenasaponin-Ia
淫羊藿	M593	Robinetin	SP	97				知母	MOL004535	Anemarrhenasaponin-Ia_qt
淫羊藿	M594	rouhuoside	SP	98				知母	MOL004536	Glycerite
淫羊藿	M595	Sagittatoside A	SP	99				知母	MOL004537	Anemarsaponin B
淫羊藿	M596	sagittatoside B	SP	100				知母	MOL004538	Anemarsaponin B_qt
淫羊藿	M597	salidroside	SP	101				知母	MOL004539	Anemarsaponin C
淫羊藿	M598	Terragon	SP	102				知母	MOL004540	Anemarsaponin C_qt
淫羊藿	M599	tricin	SP	103				知母	MOL004541	Anemarsaponin E
淫羊藿	M600	Trifolin	SP	104				知母	MOL004542	Anemarsaponin E_qt
淫羊藿	M601	Tyrosol	SP	105				知母	MOL011051	Methylsyringol
淫羊藿	M602	Vetol	SP	106				知母/當歸	MOL000421	nicotinic acid
淫羊藿	M603	wanepimedoside A	SP	107				知母/淫羊藿	MOL000422	kaempferol
淫羊藿	M604	wanepimedoside_qt	SP	108				646 from SP; remove the repeated is 603
淫羊藿	M605	Wushanicariin	SP	109
淫羊藿	M606	wushanicariin_qt	SP	110				603
淫羊藿	M607	Yinyanghuo A	SP	111
淫羊藿	M608	Yinyanghuo B	SP	112
淫羊藿	M609	Yinyanghuo C	SP	113
淫羊藿	M610	Yinyanghuo D	SP	114
淫羊藿	M611	Yinyanghuo E	SP	115
淫羊藿	M612	Yixinoside A	SP	116
淫羊藿	M613	2-O-rhamnosyl icariside II	TW	117
淫羊藿	M614	baohuo side I	TW	118
淫羊藿	M615	baohuoside II	TW	119
淫羊藿	M616	Epimedin A	TW	120
淫羊藿	M617	epimedin C	TW	121
淫羊藿	M618	Epimedokoreanoside I	TW	122
淫羊藿	M619	Epimedokoreanoside II	TW	123
淫羊藿	M620	Epimedoside A	TW	124
淫羊藿	M621	Epimedoside B	TW	125
淫羊藿	M622	hyperoside	TW	126
淫羊藿	M623	ikarisoside C	TW	127
淫羊藿	M624	ikarisoside F	TW	128
淫羊藿	M625	inositol	TW	129
淫羊藿	M626	Kaempferitrin	TW	130
淫羊藿	M627	kaempferol rhamnose	TW	131
淫羊藿	M628	kaempferol,3-o-alpha-l-rhamnopyranoside	TW	132
淫羊藿	M629	p-hydroxybenzaaldehyde	TW	133
淫羊藿	M630	quercertin,3-o-beta-d-glucopyranoside	TW	134
淫羊藿	M631	quercetin,3-o-glucoside	TW	135
淫羊藿	M632	quercetin-3-o-galactopyranoside	TW	136
淫羊藿/巴戟天	M633	(R)-linalool	SP	137	1
淫羊藿/巴戟天	M634	1-hexanol	SP	138	2
淫羊藿/巴戟天	M635	lauric acid	SP	139	3
淫羊藿/巴戟天	M636	sitosterol	SP	140	4
淫羊藿/巴戟天/當歸	M637	NON	SP	141	5
淫羊藿/巴戟天/知母	M638	()-Borneol	SP	142	6
淫羊藿/巴戟天/知母	M639	(L)-alpha-Terpineol	SP	143	7
淫羊藿/當歸	M640	Eucarvone	SP	144	8
淫羊藿/黃柏	M641	Magnograndiolide	SP	145	9
淫羊藿/仙茅	M642	3,4,5-Trimethoxytoluene	SP	146	10
淫羊藿/仙茅/當歸	M643	Sitogluside	SP	147	11
淫羊藿/知母	M644	3,5,7-Trihydroxy-4'-methoxyl-8-prenylflavone-3-O-rhamnopyranoside	SP	148	12
淫羊藿/知母	M645	Anhydroicaritin	SP	149	13
知母	M646	(-)-Caryophyllene oxide	SP	1
知母	M647	(25R,S)-5alpha-Spirostane-2alpha,3beta-diol 3-O-[O-beta-D-glucopyranosyl-(1-2)-O-beta-D-glucopyranosyl-(1-4)-beta-D-galactopyranoside]	SP	2
知母	M648	(Z)-3-(4-hydroxy-3-methoxy-phenyl)-N-[2-(4-hydroxyphenyl)ethyl]acrylamide	SP	3
知母	M649	12-O-Nicotinoylisolineolone	SP	4
知母	M650	4-O-beta-D-Glucopyranosyl methyl gallate	SP	5
知母	M651	Afzelin	SP	6
知母	M652	alpha-humulene	SP	7
知母	M653	Anemarrhenasaponin-I	SP	8
知母	M654	Anemarrhenasaponin-I_qt	SP	9
知母	M655	Anemarrhenasaponin-Ia	SP	10
知母	M656	Anemarrhenasaponin-Ia_qt	SP	11
知母	M657	Anemarsaponin B	SP	12
知母	M658	Anemarsaponin B_qt	SP	13
知母	M659	Anemarsaponin C	SP	14
知母	M660	Anemarsaponin C_qt	SP	15
知母	M661	Anemarsaponin E	SP	16
知母	M662	Anemarsaponin E_qt	SP	17
知母	M663	Anemarsaponin F	SP	18
知母	M664	Anemarsaponin F_qt	SP	19
知母	M665	Anemarsaponin G	SP	20
知母	M666	Anemarsaponin G_qt	SP	21
知母	M667	asperglaucide	SP	22
知母	M668	beta-D-Glucopyranose, 1-thio-, 1-(1-methoxy-N-(sulfooxy)-1H-indole-3-ethanimidate)	SP	23
知母	M669	Chinoinin	SP	24
知母	M670	Chrysanthemaxanthin	SP	25
知母	M671	coumaroyltyramine	SP	26
知母	M672	Desglucolanatigonin II	SP	27
知母	M673	diosgenin	SP	28
知母	M674	D-Nicotine	SP	29
知母	M675	Furol	SP	30
知母	M676	gitogenin	SP	31
知母	M677	Glycerite	SP	32
知母	M678	hexanal	SP	33
知母	M679	Hippeastrine	SP	34
知母	M680	Icariin I	SP	35
知母	M681	Isomangiferin	SP	36
知母	M682	Isomangiferolic acid	SP	37
知母	M683	Mangiferolic acid	SP	38
知母	M684	markogenin	SP	39
知母	M685	Markogenin-3-O-beta-D-glucopyranosyl-(1-2)-beta-D-galactopyranoside	SP	40
知母	M686	Markogenin-3-O-beta-D-glucopyranosyl-(1-2)-beta-D-galactopyranoside_qt	SP	41
知母	M687	Marmesin	SP	42
知母	M688	Methylgallate	SP	43
知母	M689	Methylsyringol	SP	44
知母	M690	Monomethyl lithospermate	SP	45
知母	M691	neogitogenin	SP	46
知母	M692	Neomangiferin	SP	47
知母	M693	Nonadienal	SP	48
知母	M694	Nyasol	SP	49
知母	M695	PAU	SP	50
知母	M696	Sarsapogenine	SP	51
知母	M697	Sarsasapogenin 3-O-4G-rhamnosylsophoroside	SP	52
知母	M698	Smilagenin	SP	53
知母	M699	Smilagenin-3-O[beta-D-glucopyranosyl-(1-2)]-beta-D-mannopyranoside	SP	54
知母	M700	Smilagenin-3-O[beta-D-glucopyranosyl-(1-2)]-beta-D-mannopyranoside_qt	SP	55
知母	M701	Smilagenone	SP	56
知母	M702	Spongesterol	SP	57
知母	M703	tigogenin	SP	58
知母	M704	Timosaponin A III	SP	59
知母	M705	Timosaponin A III_qt	SP	60
知母	M706	Timosaponin A-1	SP	61
知母	M707	Timosaponin A-1_qt	SP	62
知母	M708	Timosaponin A-III	SP	63
知母	M709	Timosaponin A-III_qt	SP	64
知母	M710	Timosaponin B III	SP	65
知母	M711	Timosaponin B III_qt	SP	66
知母	M712	Timosaponin BII	SP	67
知母	M713	Timosaponin BII_qt	SP	68
知母	M714	Tingenone	SP	69
知母	M715	xilingsaponin A	SP	70
知母	M716	Xuelianlacton e	SP	71
知母	M717	β-sitosterol	SP	72
知母	M718	Neoglucobrassicin	TW	73
知母	M719	Nicotine	TW	74
知母/當歸	M720	nicotinic acid	SP	75
知母/淫羊藿	M721	kaempferol	SP	76
SP:TCMSP datebas; TW:TCM taiwan datebase;EXD: Er-xian Decoction;
721
Total=Literature+SP+TW=10+603+108=721
