# Supplementary material for: Network pharmacological identification of active compounds and potential actions of Erxian decoction in alleviating menopause-related symptoms
Source: Chin Med. 2015 Jul 19;10:19. doi: 10.1186/s13020-015-0051-z (PMC4506602; doi:10.1186/s13020-015-0051-z)
Supplement: Supplementary file 2 — Additional file 2. Information on chemical-protein interaction pertaining to 155 compounds from EXD. [file 13020_2015_51_MOESM2_ESM.xlsx]

## Sheet: all interaction-2656
淫羊藿	24-epicampesterol	DHCR24	24-dehydrocholesterol reductase; Catalyzes the reduction of the delta-24 double bond of sterol [...] (516 aa)	0.908
淫羊藿	24-epicampesterol	SREBF2	sterol regulatory element binding transcription factor 2; Transcriptional activator required fo [...] (1141 aa)	0.886
淫羊藿	24-epicampesterol	SOAT1	sterol O-acyltransferase 1; Catalyzes the formation of fatty acid-cholesterol esters. Plays a r [...] (550 aa)	0.776
淫羊藿	24-epicampesterol	ABCG5	ATP-binding cassette, sub-family G (WHITE), member 5; Transporter that appears to play an indis [...] (651 aa)	0.768
淫羊藿	24-epicampesterol	ABCG8	ATP-binding cassette, sub-family G (WHITE), member 8; Transporter that appears to play an indis [...] (673 aa)	0.767
淫羊藿	24-epicampesterol	SRD5A1	steroid-5-alpha-reductase, alpha polypeptide 1 (3-oxo-5 alpha-steroid delta 4-dehydrogenase alp [...] (259 aa)	0.409
淫羊藿	24-epicampesterol	SRD5A2	steroid-5-alpha-reductase, alpha polypeptide 2 (3-oxo-5 alpha-steroid delta 4-dehydrogenase alp [...] (253 aa)	0.409
淫羊藿	24-epicampesterol	TMEM195	transmembrane protein 195 (445 aa)	0.404
淫羊藿	24-epicampesterol	SC5DL	sterol-C5-desaturase (ERG3 delta-5-desaturase homolog, S. cerevisiae)-like; Catalyzes a dehydro [...] (299 aa)	0.404
淫羊藿	NON	ALB	albumin; Serum albumin, the main protein of plasma, has a good binding capacity for water, Ca(2 [...] (609 aa)	0.982
淫羊藿	NON	FURIN	furin (paired basic amino acid cleaving enzyme); Furin is likely to represent the ubiquitous en [...] (794 aa)	0.97
淫羊藿	NON	GLTP	glycolipid transfer protein; Accelerates the intermembrane transfer of various glycolipids. Cat [...] (209 aa)	0.966
淫羊藿	NON	PCSK1	proprotein convertase subtilisin/kexin type 1; Involved in the processing of hormone and other [...] (753 aa)	0.941
淫羊藿	NON	MBOAT4	membrane bound O-acyltransferase domain containing 4; Mediates the octanoylation of ghrelin at [...] (435 aa)	0.906
淫羊藿	NON	ACOT7	acyl-CoA thioesterase 7; Acyl-CoA thioesterases are a group of enzymes that catalyze the hydrol [...] (380 aa)	0.9
淫羊藿	NON	ACOT4	acyl-CoA thioesterase 4; Acyl-CoA thioesterases are a group of enzymes that catalyze the hydrol [...] (421 aa)	0.9
淫羊藿	NON	ACOT1	acyl-CoA thioesterase 1; Acyl-CoA thioesterases are a group of enzymes that catalyze the hydrol [...] (421 aa)	0.9
淫羊藿	NON	SEC11C	SEC11 homolog C (S. cerevisiae); Component of the microsomal signal peptidase complex which rem [...] (192 aa)	0.9
淫羊藿	NON	PPARG	peroxisome proliferator-activated receptor gamma; Receptor that binds peroxisome proliferators [...] (505 aa)	0.9
淫羊藿	NON	LCN2	lipocalin 2; Transport of small lipophilic substances (Potential) (198 aa)	0.9
淫羊藿	NON	SEC11A	SEC11 homolog A (S. cerevisiae); Component of the microsomal signal peptidase complex which rem [...] (179 aa)	0.9
淫羊藿	NON	SPCS3	signal peptidase complex subunit 3 homolog (S. cerevisiae); Component of the microsomal signal [...] (180 aa)	0.9
淫羊藿	NON	SPCS2	signal peptidase complex subunit 2 homolog (S. cerevisiae); Component of the microsomal signal [...] (226 aa)	0.9
淫羊藿	NON	ACOT2	acyl-CoA thioesterase 2; Acyl-CoA thioesterases are a group of enzymes that catalyze the hydrol [...] (483 aa)	0.9
淫羊藿	NON	SPCS1	signal peptidase complex subunit 1 homolog (S. cerevisiae); Component of the microsomal signal [...] (169 aa)	0.9
淫羊藿	NON	PAEP	progestagen-associated endometrial protein; This protein is, quantitatively, the main protein s [...] (180 aa)	0.836
淫羊藿	NON	HSP72	Heat shock 70 kDa protein 1 (HSP70.1)(HSP70-1/HSP70-2); In cooperation with other chaperones, H [...] (641 aa)	0.8
淫羊藿	NON	ENSG00000235941	Heat shock 70 kDa protein 1 (HSP70.1)(HSP70-1/HSP70-2); In cooperation with other chaperones, H [...] (641 aa)	0.8
淫羊藿	NON	NOS1	nitric oxide synthase 1 (neuronal); Produces nitric oxide (NO) which is a messenger molecule wi [...] (1434 aa)	0.719
淫羊藿	NON	PAX4	paired box 4; Plays an important role in the differentiation and development of pancreatic isle [...] (343 aa)	0.582
淫羊藿	NON	HADHA	hydroxyacyl-Coenzyme A dehydrogenase/3-ketoacyl-Coenzyme A thiolase/enoyl-Coenzyme A hydratase [...] (763 aa)	0.567
淫羊藿	NON	NOS2	nitric oxide synthase 2, inducible; Produces nitric oxide (NO) which is a messenger molecule wi [...] (1153 aa)	0.517
淫羊藿	NON	ENSG00000168937	Putative uncharacterized protein ENSP00000305638 Fragment (68 aa)	0.517
淫羊藿	NON	ENSG00000167494	Putative uncharacterized protein ENSP00000300983 Fragment (115 aa)	0.517
淫羊藿	NON	PCSK5	proprotein convertase subtilisin/kexin type 5; Likely to represent a widespread endoprotease ac [...] (913 aa)	0.496
淫羊藿	NON	PCSK6	proprotein convertase subtilisin/kexin type 6; Likely to represent an endoprotease activity wit [...] (974 aa)	0.496
淫羊藿	NON	OXSM	3-oxoacyl-ACP synthase, mitochondrial; May play a role in the biosynthesis of lipoic acid as we [...] (459 aa)	0.468
淫羊藿	NON	LIPT2	lipoyl(octanoyl) transferase 2 (putative); Catalyzes the transfer of endogenously produced octa [...] (231 aa)	0.42
淫羊藿	poriferast-5-en-3beta-ol	PARP1	poly (ADP-ribose) polymerase 1; Involved in the base excision repair (BER) pathway, by catalyzi [...] (1014 aa)	0.7
淫羊藿	poriferast-5-en-3beta-ol	CASP9	caspase 9, apoptosis-related cysteine peptidase; Involved in the activation cascade of caspases [...] (416 aa)	0.7
淫羊藿	poriferast-5-en-3beta-ol	CASP3	caspase 3, apoptosis-related cysteine peptidase; Involved in the activation cascade of caspases [...] (277 aa)	0.7
淫羊藿	isoliquiritigenin	HRH2	histamine receptor H2; The H2 subclass of histamine receptors mediates gastric acid secretion. [...] (397 aa)	0.8
淫羊藿	isoliquiritigenin	NFKBIB	nuclear factor of kappa light polypeptide gene enhancer in B-cells inhibitor, beta; Inhibits NF [...] (356 aa)	0.719
淫羊藿	isoliquiritigenin	SLC2A1	solute carrier family 2 (facilitated glucose transporter), member 1; Facilitative glucose trans [...] (492 aa)	0.7
淫羊藿	isoliquiritigenin	RELA	v-rel reticuloendotheliosis viral oncogene homolog A (avian); NF-kappa-B is a pleiotropic trans [...] (551 aa)	0.7
淫羊藿	isoliquiritigenin	UGT1A8	UDP glucuronosyltransferase 1 family, polypeptide A8; UDPGT is of major importance in the conju [...] (530 aa)	0.7
淫羊藿	isoliquiritigenin	UGT1A7	UDP glucuronosyltransferase 1 family, polypeptide A7; UDPGT is of major importance in the conju [...] (530 aa)	0.7
淫羊藿	isoliquiritigenin	UGT1A9	UDP glucuronosyltransferase 1 family, polypeptide A9; UDPGT is of major importance in the conju [...] (530 aa)	0.7
淫羊藿	isoliquiritigenin	UGT1A10	UDP glucuronosyltransferase 1 family, polypeptide A10; UDPGT is of major importance in the conj [...] (530 aa)	0.7
淫羊藿	isoliquiritigenin	CASP3	caspase 3, apoptosis-related cysteine peptidase; Involved in the activation cascade of caspases [...] (277 aa)	0.7
淫羊藿	isoliquiritigenin	NFKBIA	nuclear factor of kappa light polypeptide gene enhancer in B-cells inhibitor, alpha; Inhibits t [...] (317 aa)	0.7
淫羊藿	isoliquiritigenin	AKR1B1	aldo-keto reductase family 1, member B1 (aldose reductase); Catalyzes the NADPH-dependent reduc [...] (316 aa)	0.658
淫羊藿	(R)-linalool	TP53	tumor protein p53; Acts as a tumor suppressor in many tumor types; induces growth arrest or apo [...] (393 aa)	0.7
淫羊藿	Izosafrol	CYP1A1	cytochrome P450, family 1, subfamily A, polypeptide 1; Cytochromes P450 are a group of heme-thi [...] (512 aa)	0.849
淫羊藿	Izosafrol	CYP1A2	cytochrome P450, family 1, subfamily A, polypeptide 2; Cytochromes P450 are a group of heme-thi [...] (516 aa)	0.849
淫羊藿	Methyleugenol	GSTP1	glutathione S-transferase pi 1; Conjugation of reduced glutathione to a wide number of exogenou [...] (210 aa)	0.7
淫羊藿	Methyleugenol	GSTA1	glutathione S-transferase alpha 1; Conjugation of reduced glutathione to a wide number of exoge [...] (222 aa)	0.7
淫羊藿	Methyleugenol	GSTM1	glutathione S-transferase mu 1; Conjugation of reduced glutathione to a wide number of exogenou [...] (218 aa)	0.7
淫羊藿	CAM	CYP3A4	cytochrome P450, family 3, subfamily A, polypeptide 4; Cytochromes P450 are a group of heme-thi [...] (503 aa)	0.962
淫羊藿	CAM	CYP2C19	cytochrome P450, family 2, subfamily C, polypeptide 19; Responsible for the metabolism of a num [...] (490 aa)	0.96
淫羊藿	CAM	MMP13	matrix metallopeptidase 13 (collagenase 3); Degrades collagen type I. Does not act on gelatin o [...] (471 aa)	0.913
淫羊藿	CAM	OPRK1	opioid receptor, kappa 1; Inhibits neurotransmitter release by reducing calcium ion currents an [...] (380 aa)	0.91
淫羊藿	CAM	LYZ	lysozyme (renal amyloidosis); Lysozymes have primarily a bacteriolytic function; those in tissu [...] (148 aa)	0.902
淫羊藿	Terragon	CYP1A2	cytochrome P450, family 1, subfamily A, polypeptide 2; Cytochromes P450 are a group of heme-thi [...] (516 aa)	0.712
淫羊藿	Terragon	CYP2A6	cytochrome P450, family 2, subfamily A, polypeptide 7; Cytochromes P450 are a group of heme-thi [...] (494 aa)	0.712
淫羊藿	Terragon	CYP2E1	cytochrome P450, family 2, subfamily E, polypeptide 1; Metabolizes several precarcinogens, drug [...] (493 aa)	0.712
淫羊藿	Ginkgetin	CASP3	caspase 3, apoptosis-related cysteine peptidase; Involved in the activation cascade of caspases [...] (277 aa)	0.8
淫羊藿	Isoginkgetin	MMP9	matrix metallopeptidase 9 (gelatinase B, 92kDa gelatinase, 92kDa type IV collagenase); May play [...] (707 aa)	0.8
淫羊藿	oleanolic acid	AKR1B10	aldo-keto reductase family 1, member B10 (aldose reductase); Acts as all-trans-retinaldehyde re [...] (316 aa)	0.886
淫羊藿	oleanolic acid	PTGS2	prostaglandin-endoperoxide synthase 2 (prostaglandin G/H synthase and cyclooxygenase); May have [...] (604 aa)	0.826
淫羊藿	oleanolic acid	NFE2L2	nuclear factor (erythroid-derived 2)-like 2; Transcription activator that binds to antioxidant [...] (605 aa)	0.82
淫羊藿	oleanolic acid	PTGIR	prostaglandin I2 (prostacyclin) receptor (IP); Receptor for prostacyclin (prostaglandin I2 or P [...] (386 aa)	0.8
淫羊藿	oleanolic acid	PPARA	peroxisome proliferator-activated receptor alpha; Ligand-activated transcription factor. Key re [...] (468 aa)	0.8
淫羊藿	oleanolic acid	MAPK14	mitogen-activated protein kinase 14; Responds to activation by environmental stress, pro- infla [...] (360 aa)	0.742
淫羊藿	oleanolic acid	PTGIS	prostaglandin I2 (prostacyclin) synthase; Catalyzes the isomerization of prostaglandin H2 to pr [...] (500 aa)	0.737
淫羊藿	oleanolic acid	CASP8	caspase 8, apoptosis-related cysteine peptidase; Most upstream protease of the activation casca [...] (538 aa)	0.727
淫羊藿	oleanolic acid	CASP3	caspase 3, apoptosis-related cysteine peptidase; Involved in the activation cascade of caspases [...] (277 aa)	0.727
淫羊藿	oleanolic acid	TOP2A	topoisomerase (DNA) II alpha 170kDa; Control of topological states of DNA by transient breakage [...] (1531 aa)	0.7
淫羊藿	oleanolic acid	TOP1	topoisomerase (DNA) I; The reaction catalyzed by topoisomerases leads to the conversion of one [...] (765 aa)	0.7
淫羊藿	oleanolic acid	CYP1A2	cytochrome P450, family 1, subfamily A, polypeptide 2; Cytochromes P450 are a group of heme-thi [...] (516 aa)	0.7
淫羊藿	oleanolic acid	CYP3A4	cytochrome P450, family 3, subfamily A, polypeptide 4; Cytochromes P450 are a group of heme-thi [...] (503 aa)	0.7
淫羊藿	oleanolic acid	NR3C1	nuclear receptor subfamily 3, group C, member 1 (glucocorticoid receptor); Receptor for glucoco [...] (778 aa)	0.464
淫羊藿	oleanolic acid	PTPN1	protein tyrosine phosphatase, non-receptor type 1; May play an important role in CKII- and p60c [...] (435 aa)	0.455
淫羊藿	oleanolic acid	GPBAR1	G protein-coupled bile acid receptor 1; Receptor for bile acid. Bile acid-binding induces its i [...] (330 aa)	0.43
淫羊藿	salidroside	CASP3	caspase 3, apoptosis-related cysteine peptidase; Involved in the activation cascade of caspases [...] (277 aa)	0.818
淫羊藿	salidroside	HIF1A	hypoxia inducible factor 1, alpha subunit (basic helix-loop-helix transcription factor); Functi [...] (826 aa)	0.811
淫羊藿	salidroside	PARP1	poly (ADP-ribose) polymerase 1; Involved in the base excision repair (BER) pathway, by catalyzi [...] (1014 aa)	0.8
淫羊藿	Tyrosol	MAOA	monoamine oxidase A; Catalyzes the oxidative deamination of biogenic and xenobiotic amines and [...] (527 aa)	0.8
淫羊藿	Tyrosol	ESR1	estrogen receptor 1; Nuclear hormone receptor. The steroid hormones and their receptors are inv [...] (595 aa)	0.402
淫羊藿	Chryseriol	CYP1B1	cytochrome P450, family 1, subfamily B, polypeptide 1; Cytochromes P450 are a group of heme-thi [...] (543 aa)	0.8
淫羊藿	Chryseriol	ABCC1	ATP-binding cassette, sub-family C (CFTR/MRP), member 1; Mediates export of organic anions and [...] (1531 aa)	0.777
淫羊藿	Chryseriol	CYP1A1	cytochrome P450, family 1, subfamily A, polypeptide 1; Cytochromes P450 are a group of heme-thi [...] (512 aa)	0.756
淫羊藿	Chryseriol	CYP1A2	cytochrome P450, family 1, subfamily A, polypeptide 2; Cytochromes P450 are a group of heme-thi [...] (516 aa)	0.488
淫羊藿	lauric acid	TLR4	toll-like receptor 4; Cooperates with LY96 and CD14 to mediate the innate immune response to ba [...] (839 aa)	0.982
淫羊藿	lauric acid	CYP4A11	cytochrome P450, family 4, subfamily A, polypeptide 11; Catalyzes the omega- and (omega-1)-hydr [...] (519 aa)	0.974
淫羊藿	lauric acid	ALB	albumin; Serum albumin, the main protein of plasma, has a good binding capacity for water, Ca(2 [...] (609 aa)	0.933
淫羊藿	lauric acid	UTS2R	urotensin 2 receptor; High affinity receptor for urotensin-2 and urotensin-2B. The activity of [...] (389 aa)	0.924
淫羊藿	lauric acid	GAST	gastrin; Gastrin stimulates the stomach mucosa to produce and secrete hydrochloric acid and the [...] (101 aa)	0.913
淫羊藿	lauric acid	TRH	thyrotropin-releasing hormone; Functions as a regulator of the biosynthesis of TSH in the anter [...] (242 aa)	0.912
淫羊藿	lauric acid	FASN	fatty acid synthase; Fatty acid synthetase catalyzes the formation of long- chain fatty acids f [...] (2511 aa)	0.911
淫羊藿	lauric acid	PIK3CA	phosphoinositide-3-kinase, catalytic, alpha polypeptide; Phosphorylates PtdIns, PtdIns4P and Pt [...] (1068 aa)	0.91
淫羊藿	lauric acid	LY96	lymphocyte antigen 96; Cooperates with TLR4 in the innate immune response to bacterial lipopoly [...] (160 aa)	0.909
淫羊藿	lauric acid	FFAR1	free fatty acid receptor 1; Receptor for medium and long chain saturated and unsaturated fatty [...] (300 aa)	0.907
淫羊藿	lauric acid	CCK	cholecystokinin; This peptide hormone induces gall bladder contraction and the release of pancr [...] (115 aa)	0.905
淫羊藿	lauric acid	APP	amyloid beta (A4) precursor protein; N-APP binds TNFRSF21 triggering caspase activation and deg [...] (770 aa)	0.904
淫羊藿	lauric acid	GCG	glucagon; Glicentin may modulate gastric acid secretion and the gastro-pyloro-duodenal activity [...] (180 aa)	0.9
淫羊藿	lauric acid	LPAR2	lysophosphatidic acid receptor 2; Receptor for lysophosphatidic acid (LPA), a mediator of diver [...] (351 aa)	0.9
淫羊藿	lauric acid	GCGR	glucagon receptor; This is a receptor for glucagon which plays a central role in regulating the [...] (477 aa)	0.9
淫羊藿	lauric acid	NPS	neuropeptide S; Modulates arousal and anxiety. May play an important anorexigenic role (By simi [...] (89 aa)	0.9
淫羊藿	lauric acid	NMB	neuromedin B; Stimulates smooth muscle contraction in a manner similar to that of bombesin (154 aa)	0.9
淫羊藿	lauric acid	GRK5	G protein-coupled receptor kinase 5; Specifically phosphorylates the activated forms of G prote [...] (590 aa)	0.9
淫羊藿	lauric acid	VLDLR	very low density lipoprotein receptor; Binds VLDL and transports it into cells by endocytosis. [...] (873 aa)	0.9
淫羊藿	lauric acid	ADRA1A	adrenergic, alpha-1A-, receptor; This alpha-adrenergic receptor mediates its action by associat [...] (475 aa)	0.9
淫羊藿	lauric acid	AVP	arginine vasopressin; Neurophysin 2 specifically binds vasopressin (164 aa)	0.9
淫羊藿	lauric acid	GRPR	gastrin-releasing peptide receptor; Receptor for gastrin releasing peptide (GRP). This receptor [...] (384 aa)	0.9
淫羊藿	lauric acid	ADRA1D	adrenergic, alpha-1D-, receptor; This alpha-adrenergic receptor mediates its effect through the [...] (572 aa)	0.9
淫羊藿	lauric acid	EDN1	endothelin 1; Endothelins are endothelium-derived vasoconstrictor peptides (212 aa)	0.9
淫羊藿	lauric acid	HTR2A	5-hydroxytryptamine (serotonin) receptor 2A; This is one of the several different receptors for [...] (471 aa)	0.9
淫羊藿	lauric acid	GNB1	guanine nucleotide binding protein (G protein), beta polypeptide 1; Guanine nucleotide-binding [...] (340 aa)	0.9
淫羊藿	lauric acid	ACOT7	acyl-CoA thioesterase 7; Acyl-CoA thioesterases are a group of enzymes that catalyze the hydrol [...] (380 aa)	0.9
淫羊藿	lauric acid	NMS	neuromedin S; Implicated in the regulation of circadian rhythms through autocrine and/or paracr [...] (153 aa)	0.9
淫羊藿	lauric acid	GNA14	guanine nucleotide binding protein (G protein), alpha 14; Guanine nucleotide-binding proteins ( [...] (355 aa)	0.9
淫羊藿	lauric acid	TBXA2R	thromboxane A2 receptor; Receptor for thromboxane A2 (TXA2), a potent stimulator of platelet ag [...] (343 aa)	0.9
淫羊藿	lauric acid	HCRTR1	hypocretin (orexin) receptor 1; Moderately selective excitatory receptor for orexin-A and, with [...] (425 aa)	0.9
淫羊藿	lauric acid	TACR2	tachykinin receptor 2; This is a receptor for the tachykinin neuropeptide substance K (neurokin [...] (398 aa)	0.9
淫羊藿	lauric acid	CYSLTR1	cysteinyl leukotriene receptor 1; Receptor for cysteinyl leukotrienes mediating bronchoconstric [...] (337 aa)	0.9
淫羊藿	lauric acid	LPAR4	lysophosphatidic acid receptor 4; Receptor for lysophosphatidic acid (LPA), a mediator of diver [...] (370 aa)	0.9
淫羊藿	lauric acid	EDN2	endothelin 2; Endothelins are endothelium-derived vasoconstrictor peptides (178 aa)	0.9
淫羊藿	lauric acid	OPN4	opsin 4; Photoreceptor required for regulation of circadian rhythm. Contributes to pupillar ref [...] (489 aa)	0.9
淫羊藿	lauric acid	HCRTR2	hypocretin (orexin) receptor 2; Nonselective, high-affinity receptor for both orexin-A and orex [...] (444 aa)	0.9
淫羊藿	lauric acid	PTGFR	prostaglandin F receptor (FP); Receptor for prostaglandin F2-alpha (PGF2-alpha). The activity o [...] (359 aa)	0.9
淫羊藿	lauric acid	LPAR3	lysophosphatidic acid receptor 3; Receptor for lysophosphatidic acid (LPA), a mediator of diver [...] (353 aa)	0.9
淫羊藿	lauric acid	NTSR1	neurotensin receptor 1 (high affinity); Receptor for the tridecapeptide neurotensin. It is asso [...] (418 aa)	0.9
淫羊藿	lauric acid	XCL2	chemokine (C motif) ligand 2; Chemotactic activity for lymphocytes but not for monocytes or neu [...] (114 aa)	0.9
淫羊藿	lauric acid	XCL1	chemokine (C motif) ligand 1; Chemotactic activity for lymphocytes but not for monocytes or neu [...] (114 aa)	0.9
淫羊藿	lauric acid	RGS18	regulator of G-protein signaling 18; Inhibits signal transduction by increasing the GTPase acti [...] (235 aa)	0.9
淫羊藿	lauric acid	KISS1	KiSS-1 metastasis-suppressor; Metastasis suppressor protein in malignant melanomas and in some [...] (138 aa)	0.9
淫羊藿	lauric acid	AVPR1B	arginine vasopressin receptor 1B; Receptor for arginine vasopressin. The activity of this recep [...] (424 aa)	0.9
淫羊藿	lauric acid	AGT	angiotensinogen (serpin peptidase inhibitor, clade A, member 8); Essential component of the ren [...] (485 aa)	0.9
淫羊藿	lauric acid	GNRHR2	gonadotropin-releasing hormone (type 2) receptor 2; Receptor for gonadotropin releasing hormone [...] (292 aa)	0.9
淫羊藿	lauric acid	NPSR1	neuropeptide S receptor 1; May be active in signaling pathway in an autocrine or paracrine fash [...] (377 aa)	0.9
淫羊藿	lauric acid	LPAR1	lysophosphatidic acid receptor 1; Receptor for lysophosphatidic acid (LPA), a mediator of diver [...] (364 aa)	0.9
淫羊藿	lauric acid	GIP	gastric inhibitory polypeptide; Potent stimulator of insulin secretion and relatively poor inhi [...] (153 aa)	0.9
淫羊藿	Vetol	AHR	aryl hydrocarbon receptor; Ligand-activated transcriptional activator. Binds to the XRE promote [...] (848 aa)	0.813
淫羊藿	8-Isopentenyl-kaempferol	NOS2	nitric oxide synthase 2, inducible; Produces nitric oxide (NO) which is a messenger molecule wi [...] (1153 aa)	0.517
淫羊藿	8-Isopentenyl-kaempferol	ENSG00000168937	Putative uncharacterized protein ENSP00000305638 Fragment (68 aa)	0.517
淫羊藿	8-Isopentenyl-kaempferol	ENSG00000167494	Putative uncharacterized protein ENSP00000300983 Fragment (115 aa)	0.517
淫羊藿	sitosterol	SREBF2	sterol regulatory element binding transcription factor 2; Transcriptional activator required fo [...] (1141 aa)	0.929
淫羊藿	sitosterol	ABCA1	ATP-binding cassette, sub-family A (ABC1), member 1; cAMP-dependent and sulfonylurea-sensitive [...] (2261 aa)	0.908
淫羊藿	sitosterol	LDLCQ3	3-hydroxy-3-methylglutaryl-Coenzyme A reductase; This transmembrane glycoprotein is involved in [...] (888 aa)	0.879
淫羊藿	sitosterol	APOE	apolipoprotein E; Mediates the binding, internalization, and catabolism of lipoprotein particle [...] (317 aa)	0.863
淫羊藿	sitosterol	ABCG8	ATP-binding cassette, sub-family G (WHITE), member 8; Transporter that appears to play an indis [...] (673 aa)	0.801
淫羊藿	sitosterol	ABCG5	ATP-binding cassette, sub-family G (WHITE), member 5; Transporter that appears to play an indis [...] (651 aa)	0.801
淫羊藿	sitosterol	CASP3	caspase 3, apoptosis-related cysteine peptidase; Involved in the activation cascade of caspases [...] (277 aa)	0.8
淫羊藿	sitosterol	NR1H3	nuclear receptor subfamily 1, group H, member 3; Orphan receptor. Interaction with RXR shifts R [...] (447 aa)	0.572
淫羊藿	sitosterol	NR1H2	nuclear receptor subfamily 1, group H, member 2; Orphan receptor. Binds preferentially to doubl [...] (460 aa)	0.526
淫羊藿	sitosterol	NPC1L1	NPC1 (Niemann-Pick disease, type C1, gene)-like 1; Play a major role in cholesterol homeostasis [...] (1359 aa)	0.523
淫羊藿	Docosanoate	ABCD1	ATP-binding cassette, sub-family D (ALD), member 1; Probable transporter. The nucleotide-bindin [...] (745 aa)	0.661
淫羊藿	Docosanoate	PDLIM7	PDZ and LIM domain 7 (enigma); May function as a scaffold on which the coordinated assembly of [...] (457 aa)	0.53
淫羊藿	kaempferol	CYP1B1	cytochrome P450, family 1, subfamily B, polypeptide 1; Cytochromes P450 are a group of heme-thi [...] (543 aa)	0.945
淫羊藿	kaempferol	NR1I2	nuclear receptor subfamily 1, group I, member 2; Nuclear receptor that binds and is activated b [...] (473 aa)	0.938
淫羊藿	kaempferol	AHR	aryl hydrocarbon receptor; Ligand-activated transcriptional activator. Binds to the XRE promote [...] (848 aa)	0.921
淫羊藿	kaempferol	CYP1A1	cytochrome P450, family 1, subfamily A, polypeptide 1; Cytochromes P450 are a group of heme-thi [...] (512 aa)	0.883
淫羊藿	kaempferol	CYP1A2	cytochrome P450, family 1, subfamily A, polypeptide 2; Cytochromes P450 are a group of heme-thi [...] (516 aa)	0.87
淫羊藿	kaempferol	ABCC1	ATP-binding cassette, sub-family C (CFTR/MRP), member 1; Mediates export of organic anions and [...] (1531 aa)	0.847
淫羊藿	kaempferol	AKT1	v-akt murine thymoma viral oncogene homolog 1; General protein kinase capable of phosphorylatin [...] (480 aa)	0.824
淫羊藿	kaempferol	UGT3A1	UDP glycosyltransferase 3 family, polypeptide A1; UDP-glucuronosyltransferases catalyze phase I [...] (523 aa)	0.82
淫羊藿	kaempferol	RPS6KA3	ribosomal protein S6 kinase, 90kDa, polypeptide 3; Serine/threonine kinase that may play a role [...] (740 aa)	0.818
淫羊藿	kaempferol	DECR1	2,4-dienoyl CoA reductase 1, mitochondrial; Auxiliary enzyme of beta-oxidation. It participates [...] (335 aa)	0.818
淫羊藿	kaempferol	BIRC5	baculoviral IAP repeat-containing 5; Component of the chromosomal passenger complex (CPC), a co [...] (165 aa)	0.816
淫羊藿	kaempferol	STAT1	signal transducer and activator of transcription 1, 91kDa; Signal transducer and activator of t [...] (750 aa)	0.812
淫羊藿	kaempferol	ESR2	estrogen receptor 2 (ER beta); Nuclear hormone receptor. Binds estrogens with an affinity simil [...] (530 aa)	0.812
淫羊藿	kaempferol	HMOX1	heme oxygenase (decycling) 1; Heme oxygenase cleaves the heme ring at the alpha methene bridge [...] (288 aa)	0.811
淫羊藿	kaempferol	JAK3	Janus kinase 3; Tyrosine kinase of the non-receptor type, involved in the interleukin-2 and int [...] (1124 aa)	0.8
淫羊藿	kaempferol	TJP2	tight junction protein 2 (zona occludens 2); Plays a role in tight junctions and adherens junct [...] (1190 aa)	0.8
淫羊藿	kaempferol	SRC	v-src sarcoma (Schmidt-Ruppin A-2) viral oncogene homolog (avian) (536 aa)	0.8
淫羊藿	kaempferol	JAK1	Janus kinase 1; Tyrosine kinase of the non-receptor type, involved in the IFN-alpha/beta/gamma [...] (1154 aa)	0.8
淫羊藿	kaempferol	CLDN4	claudin 4; Plays a major role in tight junction-specific obliteration of the intercellular spac [...] (209 aa)	0.8
淫羊藿	kaempferol	PTGES	prostaglandin E synthase (152 aa)	0.8
淫羊藿	kaempferol	SELE	selectin E; Cell-surface glycoprotein having a role in immunoadhesion. Mediates in the adhesion [...] (610 aa)	0.8
淫羊藿	kaempferol	MMP1	matrix metallopeptidase 1 (interstitial collagenase); Cleaves collagens of types I, II, and III [...] (469 aa)	0.8
淫羊藿	kaempferol	TNFRSF11B	tumor necrosis factor receptor superfamily, member 11b; Acts as decoy receptor for RANKL and th [...] (401 aa)	0.8
淫羊藿	kaempferol	CBR1	carbonyl reductase 1; NADPH-dependent reductase with broad substrate specificity. Catalyzes the [...] (277 aa)	0.8
淫羊藿	kaempferol	GJA1	gap junction protein, alpha 1, 43kDa; One gap junction consists of a cluster of closely packed [...] (382 aa)	0.8
淫羊藿	kaempferol	IL1B	interleukin 1, beta; Produced by activated macrophages, IL-1 stimulates thymocyte proliferation [...] (269 aa)	0.8
淫羊藿	kaempferol	UGT1A9	UDP glucuronosyltransferase 1 family, polypeptide A9; UDPGT is of major importance in the conju [...] (530 aa)	0.755
淫羊藿	kaempferol	CASP3	caspase 3, apoptosis-related cysteine peptidase; Involved in the activation cascade of caspases [...] (277 aa)	0.74
淫羊藿	kaempferol	CYP3A4	cytochrome P450, family 3, subfamily A, polypeptide 4; Cytochromes P450 are a group of heme-thi [...] (503 aa)	0.734
淫羊藿	kaempferol	UGT1A8	UDP glucuronosyltransferase 1 family, polypeptide A8; UDPGT is of major importance in the conju [...] (530 aa)	0.73
淫羊藿	kaempferol	UGT1A7	UDP glucuronosyltransferase 1 family, polypeptide A7; UDPGT is of major importance in the conju [...] (530 aa)	0.73
淫羊藿	kaempferol	UGT1A10	UDP glucuronosyltransferase 1 family, polypeptide A10; UDPGT is of major importance in the conj [...] (530 aa)	0.73
淫羊藿	kaempferol	ABCB1	ATP-binding cassette, sub-family B (MDR/TAP), member 1; Energy-dependent efflux pump responsibl [...] (1280 aa)	0.729
淫羊藿	kaempferol	GSTP1	glutathione S-transferase pi 1; Conjugation of reduced glutathione to a wide number of exogenou [...] (210 aa)	0.729
淫羊藿	kaempferol	ICAM1	intercellular adhesion molecule 1; ICAM proteins are ligands for the leukocyte adhesion protein [...] (532 aa)	0.719
淫羊藿	kaempferol	SLC2A1	solute carrier family 2 (facilitated glucose transporter), member 1; Facilitative glucose trans [...] (492 aa)	0.713
淫羊藿	kaempferol	DIO2	deiodinase, iodothyronine, type II; Responsible for the deiodination of T4 (3,5,3',5'- tetraiod [...] (273 aa)	0.7
淫羊藿	kaempferol	H2AFX	H2A histone family, member X; Variant histone H2A which replaces conventional H2A in a subset o [...] (143 aa)	0.7
淫羊藿	kaempferol	CHUK	conserved helix-loop-helix ubiquitous kinase; Acts as part of the IKK complex in the convention [...] (745 aa)	0.7
淫羊藿	kaempferol	NR1I3	nuclear receptor subfamily 1, group I, member 3; Binds and transactivates the retinoic acid res [...] (357 aa)	0.7
淫羊藿	kaempferol	CASP9	caspase 9, apoptosis-related cysteine peptidase; Involved in the activation cascade of caspases [...] (416 aa)	0.7
淫羊藿	kaempferol	CDK1	cyclin-dependent kinase 1; Plays a key role in the control of the eukaryotic cell cycle. It is [...] (297 aa)	0.7
淫羊藿	kaempferol	CSF2	colony stimulating factor 2 (granulocyte-macrophage); Cytokine that stimulates the growth and d [...] (144 aa)	0.7
淫羊藿	kaempferol	ATM	ataxia telangiectasia mutated; Serine/threonine protein kinase which activates checkpoint signa [...] (3056 aa)	0.7
淫羊藿	kaempferol	TP53	tumor protein p53; Acts as a tumor suppressor in many tumor types; induces growth arrest or apo [...] (393 aa)	0.7
淫羊藿	kaempferol	MAPK3	mitogen-activated protein kinase 3; Involved in both the initiation and regulation of meiosis, [...] (379 aa)	0.7
淫羊藿	kaempferol	ALOX12	arachidonate 12-lipoxygenase; Oxygenase and 14,15-leukotriene A4 synthase activity (663 aa)	0.7
淫羊藿	kaempferol	NFKBIA	nuclear factor of kappa light polypeptide gene enhancer in B-cells inhibitor, alpha; Inhibits t [...] (317 aa)	0.7
淫羊藿	kaempferol	MAPK1	mitogen-activated protein kinase 1; Involved in both the initiation and regulation of meiosis, [...] (360 aa)	0.7
淫羊藿	kaempferol	HSD17B2	hydroxysteroid (17-beta) dehydrogenase 2; Capable of catalyzing the interconversion of testoste [...] (387 aa)	0.611
淫羊藿	Hirsutrin	ADRA2C	adrenergic, alpha-2C-, receptor; Alpha-2 adrenergic receptors mediate the catecholamine- induce [...] (462 aa)	0.9
淫羊藿	Hirsutrin	CYP1A1	cytochrome P450, family 1, subfamily A, polypeptide 1; Cytochromes P450 are a group of heme-thi [...] (512 aa)	0.7
淫羊藿	Hirsutrin	CYP1B1	cytochrome P450, family 1, subfamily B, polypeptide 1; Cytochromes P450 are a group of heme-thi [...] (543 aa)	0.7
淫羊藿	Hirsutrin	NOX4	NADPH oxidase 4; Constitutive NADPH oxidase which generates superoxide intracellularly upon for [...] (578 aa)	0.461
淫羊藿	Hirsutrin	AKR1B1	aldo-keto reductase family 1, member B1 (aldose reductase); Catalyzes the NADPH-dependent reduc [...] (316 aa)	0.412
淫羊藿	Robinetin	ABCC1	ATP-binding cassette, sub-family C (CFTR/MRP), member 1; Mediates export of organic anions and [...] (1531 aa)	0.805
淫羊藿	Robinetin	ABCC2	ATP-binding cassette, sub-family C (CFTR/MRP), member 2; Mediates hepatobiliary excretion of nu [...] (1545 aa)	0.7
淫羊藿	Robinetin	XDH	xanthine dehydrogenase; This enzyme can be converted from the dehydrogenase form (D) to the oxi [...] (1333 aa)	0.512
淫羊藿	Robinetin	NOX4	NADPH oxidase 4; Constitutive NADPH oxidase which generates superoxide intracellularly upon for [...] (578 aa)	0.403
淫羊藿	Anhydroicaritin	BAK1	BCL2-antagonist/killer 1; In the presence of an appropriate stimulus, accelerates programmed ce [...] (211 aa)	0.81
淫羊藿	Anhydroicaritin	EIF2AK3	eukaryotic translation initiation factor 2-alpha kinase 3; Phosphorylates the alpha subunit of [...] (1116 aa)	0.8
淫羊藿	Anhydroicaritin	SP7	Sp7 transcription factor; Transcriptional activator essential for osteoblast differentiation. B [...] (431 aa)	0.8
淫羊藿	Anhydroicaritin	CCND1	cyclin D1; Essential for the control of the cell cycle at the G1/S (start) transition (295 aa)	0.8
淫羊藿	Anhydroicaritin	ESR2	estrogen receptor 2 (ER beta); Nuclear hormone receptor. Binds estrogens with an affinity simil [...] (530 aa)	0.7
淫羊藿	Anhydroicaritin	PDE5A	phosphodiesterase 5A, cGMP-specific; Plays a role in signal transduction by regulating the intr [...] (875 aa)	0.414
淫羊藿	Anhydroicaritin	ACACB	acetyl-Coenzyme A carboxylase beta; ACC-beta may be involved in the provision of malonyl-CoA or [...] (2458 aa)	0.411
淫羊藿	Anhydroicaritin	ACACA	acetyl-Coenzyme A carboxylase alpha; Catalyzes the rate-limiting reaction in the biogenesis of [...] (2383 aa)	0.411
淫羊藿	anhydroicaritin	BAK1	BCL2-antagonist/killer 1; In the presence of an appropriate stimulus, accelerates programmed ce [...] (211 aa)	0.81
淫羊藿	anhydroicaritin	EIF2AK3	eukaryotic translation initiation factor 2-alpha kinase 3; Phosphorylates the alpha subunit of [...] (1116 aa)	0.8
淫羊藿	anhydroicaritin	SP7	Sp7 transcription factor; Transcriptional activator essential for osteoblast differentiation. B [...] (431 aa)	0.8
淫羊藿	anhydroicaritin	CCND1	cyclin D1; Essential for the control of the cell cycle at the G1/S (start) transition (295 aa)	0.8
淫羊藿	anhydroicaritin	ESR2	estrogen receptor 2 (ER beta); Nuclear hormone receptor. Binds estrogens with an affinity simil [...] (530 aa)	0.7
淫羊藿	anhydroicaritin	PDE5A	phosphodiesterase 5A, cGMP-specific; Plays a role in signal transduction by regulating the intr [...] (875 aa)	0.414
淫羊藿	anhydroicaritin	ACACB	acetyl-Coenzyme A carboxylase beta; ACC-beta may be involved in the provision of malonyl-CoA or [...] (2458 aa)	0.411
淫羊藿	anhydroicaritin	ACACA	acetyl-Coenzyme A carboxylase alpha; Catalyzes the rate-limiting reaction in the biogenesis of [...] (2383 aa)	0.411
淫羊藿	DOB	HTR2C	5-hydroxytryptamine (serotonin) receptor 2C; This is one of the several different receptors for [...] (458 aa)	0.984
淫羊藿	DOB	HTR2A	5-hydroxytryptamine (serotonin) receptor 2A; This is one of the several different receptors for [...] (471 aa)	0.983
淫羊藿	DOB	HTR2B	5-hydroxytryptamine (serotonin) receptor 2B; This is one of the several different receptors for [...] (481 aa)	0.979
淫羊藿	DOB	HTR1E	5-hydroxytryptamine (serotonin) receptor 1E; This is one of the several different receptors for [...] (365 aa)	0.93
淫羊藿	DOB	HTR1B	5-hydroxytryptamine (serotonin) receptor 1B; This is one of the several different receptors for [...] (390 aa)	0.61
淫羊藿	DOB	HTR1D	5-hydroxytryptamine (serotonin) receptor 1D; This is one of the several different receptors for [...] (377 aa)	0.602
淫羊藿	DOB	HLA-DOB	major histocompatibility complex, class II, DO beta; Important modulator in the HLA class II re [...] (273 aa)	0.53
淫羊藿	DOB	DOB	HLA class II histocompatibility antigen, DO beta chain Precursor (MHC class II antigen DOB); Im [...] (273 aa)	0.53
淫羊藿	DOB	HTR1A	5-hydroxytryptamine (serotonin) receptor 1A; This is one of the several different receptors for [...] (422 aa)	0.493
淫羊藿	Icariin	PDE5A	phosphodiesterase 5A, cGMP-specific; Plays a role in signal transduction by regulating the intr [...] (875 aa)	0.962
淫羊藿	Icariin	PPARGC1A	peroxisome proliferator-activated receptor gamma, coactivator 1 alpha; Transcriptional coactiva [...] (798 aa)	0.733
淫羊藿	Icariin	RELA	v-rel reticuloendotheliosis viral oncogene homolog A (avian); NF-kappa-B is a pleiotropic trans [...] (551 aa)	0.715
淫羊藿	Icariin	SLC5A2	solute carrier family 5 (sodium/glucose cotransporter), member 2; Sodium-dependent glucose tran [...] (672 aa)	0.545
淫羊藿	emodin	CSNK2A1	casein kinase 2, alpha 1 polypeptide pseudogene; Casein kinases are operationally defined by th [...] (391 aa)	0.996
淫羊藿	emodin	ESR2	estrogen receptor 2 (ER beta); Nuclear hormone receptor. Binds estrogens with an affinity simil [...] (530 aa)	0.831
淫羊藿	emodin	ERBB2	v-erb-b2 erythroblastic leukemia viral oncogene homolog 2, neuro/glioblastoma derived oncogene [...] (1255 aa)	0.831
淫羊藿	emodin	CYP1B1	cytochrome P450, family 1, subfamily B, polypeptide 1; Cytochromes P450 are a group of heme-thi [...] (543 aa)	0.824
淫羊藿	emodin	DIF	Tumor necrosis factor Precursor (TNF-alpha)(Tumor necrosis factor ligand superfamily member 2)( [...] (233 aa)	0.818
淫羊藿	emodin	FN1	fibronectin 1; Fibronectins bind cell surfaces and various compounds including collagen, fibrin [...] (2477 aa)	0.811
淫羊藿	emodin	HSD11B1	hydroxysteroid (11-beta) dehydrogenase 1; Catalyzes reversibly the conversion of cortisol to th [...] (292 aa)	0.81
淫羊藿	emodin	TNF	tumor necrosis factor (TNF superfamily, member 2); Cytokine that binds to TNFRSF1A/TNFR1 and TN [...] (233 aa)	0.8
淫羊藿	emodin	ENSG00000228978	Tumor necrosis factor (TNF superfamily, member 2) Fragment (171 aa)	0.8
淫羊藿	emodin	JAK2	Janus kinase 2; Plays a role in leptin signaling and control of body weight (By similarity). Ty [...] (1132 aa)	0.8
淫羊藿	emodin	AR	androgen receptor; Steroid hormone receptors are ligand-activated transcription factors that re [...] (920 aa)	0.8
淫羊藿	emodin	PLAU	plasminogen activator, urokinase; Specifically cleave the zymogen plasminogen to form the activ [...] (431 aa)	0.8
淫羊藿	emodin	VEGFA	vascular endothelial growth factor A; Growth factor active in angiogenesis, vasculogenesis and [...] (412 aa)	0.8
淫羊藿	emodin	CLDN4	claudin 4; Plays a major role in tight junction-specific obliteration of the intercellular spac [...] (209 aa)	0.8
淫羊藿	emodin	DDIT3	DNA-damage-inducible transcript 3; Inhibits the DNA-binding activity of C/EBP and LAP by formin [...] (169 aa)	0.8
淫羊藿	emodin	BIRC5	baculoviral IAP repeat-containing 5; Component of the chromosomal passenger complex (CPC), a co [...] (165 aa)	0.8
淫羊藿	emodin	CSF2	colony stimulating factor 2 (granulocyte-macrophage); Cytokine that stimulates the growth and d [...] (144 aa)	0.8
淫羊藿	emodin	STAT3	signal transducer and activator of transcription 3 (acute-phase response factor); Transcription [...] (770 aa)	0.8
淫羊藿	emodin	IL1B	interleukin 1, beta; Produced by activated macrophages, IL-1 stimulates thymocyte proliferation [...] (269 aa)	0.8
淫羊藿	emodin	IL6	interleukin 6 (interferon, beta 2); Cytokine with a wide variety of biological functions. It is [...] (212 aa)	0.8
淫羊藿	emodin	NFKB1	nuclear factor of kappa light polypeptide gene enhancer in B-cells 1; NF-kappa-B is a pleiotrop [...] (969 aa)	0.733
淫羊藿	emodin	RELA	v-rel reticuloendotheliosis viral oncogene homolog A (avian); NF-kappa-B is a pleiotropic trans [...] (551 aa)	0.719
淫羊藿	emodin	IL1A	interleukin 1, alpha; Produced by activated macrophages, IL-1 stimulates thymocyte proliferatio [...] (271 aa)	0.719
淫羊藿	emodin	TOP2A	topoisomerase (DNA) II alpha 170kDa; Control of topological states of DNA by transient breakage [...] (1531 aa)	0.7
淫羊藿	emodin	UGT1A8	UDP glucuronosyltransferase 1 family, polypeptide A8; UDPGT is of major importance in the conju [...] (530 aa)	0.7
淫羊藿	emodin	UGT1A7	UDP glucuronosyltransferase 1 family, polypeptide A7; UDPGT is of major importance in the conju [...] (530 aa)	0.7
淫羊藿	emodin	UGT1A9	UDP glucuronosyltransferase 1 family, polypeptide A9; UDPGT is of major importance in the conju [...] (530 aa)	0.7
淫羊藿	emodin	UGT1A10	UDP glucuronosyltransferase 1 family, polypeptide A10; UDPGT is of major importance in the conj [...] (530 aa)	0.7
淫羊藿	emodin	ATM	ataxia telangiectasia mutated; Serine/threonine protein kinase which activates checkpoint signa [...] (3056 aa)	0.7
淫羊藿	emodin	ESR1	estrogen receptor 1; Nuclear hormone receptor. The steroid hormones and their receptors are inv [...] (595 aa)	0.528
淫羊藿	emodin	THRB	thyroid hormone receptor, beta (erythroblastic leukemia viral (v-erb-a) oncogene homolog 2, avi [...] (461 aa)	0.448
淫羊藿	luteolin	CASP3	caspase 3, apoptosis-related cysteine peptidase; Involved in the activation cascade of caspases [...] (277 aa)	0.947
淫羊藿	luteolin	MAPK8	mitogen-activated protein kinase 8; Responds to activation by environmental stress and pro- inf [...] (427 aa)	0.943
淫羊藿	luteolin	CDK2	cyclin-dependent kinase 2; Involved in the control of the cell cycle. Interacts with cyclins A, [...] (298 aa)	0.943
淫羊藿	luteolin	CYP1B1	cytochrome P450, family 1, subfamily B, polypeptide 1; Cytochromes P450 are a group of heme-thi [...] (543 aa)	0.938
淫羊藿	luteolin	PPARG	peroxisome proliferator-activated receptor gamma; Receptor that binds peroxisome proliferators [...] (505 aa)	0.9
淫羊藿	luteolin	TOP1	topoisomerase (DNA) I; The reaction catalyzed by topoisomerases leads to the conversion of one [...] (765 aa)	0.899
淫羊藿	luteolin	CYP1A1	cytochrome P450, family 1, subfamily A, polypeptide 1; Cytochromes P450 are a group of heme-thi [...] (512 aa)	0.86
淫羊藿	luteolin	AKT1	v-akt murine thymoma viral oncogene homolog 1; General protein kinase capable of phosphorylatin [...] (480 aa)	0.854
淫羊藿	luteolin	CDK1	cyclin-dependent kinase 1; Plays a key role in the control of the eukaryotic cell cycle. It is [...] (297 aa)	0.838
淫羊藿	luteolin	TNFRSF10B	tumor necrosis factor receptor superfamily, member 10b; Receptor for the cytotoxic ligand TNFSF [...] (440 aa)	0.831
淫羊藿	luteolin	PTGS2	prostaglandin-endoperoxide synthase 2 (prostaglandin G/H synthase and cyclooxygenase); May have [...] (604 aa)	0.827
淫羊藿	luteolin	IL6	interleukin 6 (interferon, beta 2); Cytokine with a wide variety of biological functions. It is [...] (212 aa)	0.819
淫羊藿	luteolin	CASP8	caspase 8, apoptosis-related cysteine peptidase; Most upstream protease of the activation casca [...] (538 aa)	0.818
淫羊藿	luteolin	NOS2	nitric oxide synthase 2, inducible; Produces nitric oxide (NO) which is a messenger molecule wi [...] (1153 aa)	0.816
淫羊藿	luteolin	RELA	v-rel reticuloendotheliosis viral oncogene homolog A (avian); NF-kappa-B is a pleiotropic trans [...] (551 aa)	0.816
淫羊藿	luteolin	ERBB2	v-erb-b2 erythroblastic leukemia viral oncogene homolog 2, neuro/glioblastoma derived oncogene [...] (1255 aa)	0.816
淫羊藿	luteolin	CCND1	cyclin D1; Essential for the control of the cell cycle at the G1/S (start) transition (295 aa)	0.816
淫羊藿	luteolin	CDK4	cyclin-dependent kinase 4; Probably involved in the control of the cell cycle (303 aa)	0.815
淫羊藿	luteolin	HMOX1	heme oxygenase (decycling) 1; Heme oxygenase cleaves the heme ring at the alpha methene bridge [...] (288 aa)	0.813
淫羊藿	luteolin	TLR4	toll-like receptor 4; Cooperates with LY96 and CD14 to mediate the innate immune response to ba [...] (839 aa)	0.81
淫羊藿	luteolin	MMP9	matrix metallopeptidase 9 (gelatinase B, 92kDa gelatinase, 92kDa type IV collagenase); May play [...] (707 aa)	0.803
淫羊藿	luteolin	NFE2L2	nuclear factor (erythroid-derived 2)-like 2; Transcription activator that binds to antioxidant [...] (605 aa)	0.8
淫羊藿	luteolin	ADAMTS4	ADAM metallopeptidase with thrombospondin type 1 motif, 4; Cleaves aggrecan, a cartilage proteo [...] (837 aa)	0.8
淫羊藿	luteolin	DNMT1	DNA (cytosine-5-)-methyltransferase 1; Methylates CpG residues. Preferentially methylates hemim [...] (1632 aa)	0.8
淫羊藿	luteolin	INS	insulin; Insulin decreases blood glucose concentration. It increases cell permeability to monos [...] (200 aa)	0.8
淫羊藿	luteolin	TLR5	toll-like receptor 5; Participates in the innate immune response to microbial agents. Mediates [...] (858 aa)	0.8
淫羊藿	luteolin	MET	met proto-oncogene (hepatocyte growth factor receptor); Receptor for hepatocyte growth factor a [...] (1408 aa)	0.8
淫羊藿	luteolin	IGF1	insulin-like growth factor 1 (somatomedin C); The insulin-like growth factors, isolated from pl [...] (195 aa)	0.8
淫羊藿	luteolin	ADAMTS3	ADAM metallopeptidase with thrombospondin type 1 motif, 3; Cleaves the propeptides of type II c [...] (1205 aa)	0.8
淫羊藿	luteolin	IL1B	interleukin 1, beta; Produced by activated macrophages, IL-1 stimulates thymocyte proliferation [...] (269 aa)	0.8
淫羊藿	luteolin	MAP3K8	mitogen-activated protein kinase kinase kinase 8; Required for TLR4 activation of the MEK/ERK p [...] (467 aa)	0.8
淫羊藿	luteolin	CDH1	cadherin 1, type 1, E-cadherin (epithelial); Cadherins are calcium-dependent cell adhesion prot [...] (882 aa)	0.8
淫羊藿	luteolin	CDKN1A	cyclin-dependent kinase inhibitor 1A (p21, Cip1); May be the important intermediate by which p5 [...] (164 aa)	0.8
淫羊藿	luteolin	PDZD4	PDZ domain containing 4 (769 aa)	0.797
淫羊藿	luteolin	ABCC1	ATP-binding cassette, sub-family C (CFTR/MRP), member 1; Mediates export of organic anions and [...] (1531 aa)	0.785
淫羊藿	luteolin	NFKB1	nuclear factor of kappa light polypeptide gene enhancer in B-cells 1; NF-kappa-B is a pleiotrop [...] (969 aa)	0.741
淫羊藿	luteolin	JUN	jun oncogene; Transcription factor that recognizes and binds to the enhancer heptamer motif 5'- [...] (331 aa)	0.73
淫羊藿	luteolin	EGFR	epidermal growth factor receptor (erythroblastic leukemia viral (v-erb-b) oncogene homolog, avi [...] (1210 aa)	0.73
淫羊藿	luteolin	CASP9	caspase 9, apoptosis-related cysteine peptidase; Involved in the activation cascade of caspases [...] (416 aa)	0.725
淫羊藿	luteolin	BIRC3	baculoviral IAP repeat-containing 3; Apoptotic suppressor. The BIR motifs region interacts with [...] (604 aa)	0.719
淫羊藿	luteolin	BIRC2	baculoviral IAP repeat-containing 2; Apoptotic suppressor. The BIR motifs region interacts with [...] (618 aa)	0.719
淫羊藿	luteolin	PIK3CB	phosphoinositide-3-kinase, catalytic, beta polypeptide; Phosphorylates PtdIns, PtdIns4P and Ptd [...] (1070 aa)	0.707
淫羊藿	luteolin	MAPK10	mitogen-activated protein kinase 10; Responds to activation by environmental stress and pro- in [...] (464 aa)	0.7
淫羊藿	luteolin	ESR2	estrogen receptor 2 (ER beta); Nuclear hormone receptor. Binds estrogens with an affinity simil [...] (530 aa)	0.7
淫羊藿	luteolin	PTK2	PTK2 protein tyrosine kinase 2; Non-receptor protein-tyrosine kinase implicated in signaling pa [...] (1052 aa)	0.7
淫羊藿	luteolin	TBK1	TANK-binding kinase 1; Serine/threonine protein involved in the signaling cascade converging to [...] (729 aa)	0.7
淫羊藿	luteolin	MAPK9	mitogen-activated protein kinase 9; Responds to activation by environmental stress and pro- inf [...] (424 aa)	0.7
淫羊藿	luteolin	FOS	FBJ murine osteosarcoma viral oncogene homolog; Nuclear phosphoprotein which forms a tight but [...] (380 aa)	0.7
淫羊藿	luteolin	CASP7	caspase 7, apoptosis-related cysteine peptidase; Involved in the activation cascade of caspases [...] (336 aa)	0.7
淫羊藿	luteolin	MAPK3	mitogen-activated protein kinase 3; Involved in both the initiation and regulation of meiosis, [...] (379 aa)	0.7
淫羊藿	1-hexanol	STS	steroid sulfatase (microsomal), isozyme S; Conversion of sulfated steroid precursors to estroge [...] (583 aa)	0.545
淫羊藿	apigenin	CYP19A1	cytochrome P450, family 19, subfamily A, polypeptide 1; Catalyzes the formation of aromatic C18 [...] (503 aa)	0.968
淫羊藿	apigenin	CASP3	caspase 3, apoptosis-related cysteine peptidase; Involved in the activation cascade of caspases [...] (277 aa)	0.949
淫羊藿	apigenin	CFTR	cystic fibrosis transmembrane conductance regulator (ATP-binding cassette sub-family C, member [...] (1480 aa)	0.944
淫羊藿	apigenin	CDK1	cyclin-dependent kinase 1; Plays a key role in the control of the eukaryotic cell cycle. It is [...] (297 aa)	0.943
淫羊藿	apigenin	CYP1B1	cytochrome P450, family 1, subfamily B, polypeptide 1; Cytochromes P450 are a group of heme-thi [...] (543 aa)	0.938
淫羊藿	apigenin	CSNK2A1	casein kinase 2, alpha 1 polypeptide pseudogene; Casein kinases are operationally defined by th [...] (391 aa)	0.932
淫羊藿	apigenin	ESR2	estrogen receptor 2 (ER beta); Nuclear hormone receptor. Binds estrogens with an affinity simil [...] (530 aa)	0.894
淫羊藿	apigenin	ESR1	estrogen receptor 1; Nuclear hormone receptor. The steroid hormones and their receptors are inv [...] (595 aa)	0.891
淫羊藿	apigenin	CYP1A1	cytochrome P450, family 1, subfamily A, polypeptide 1; Cytochromes P450 are a group of heme-thi [...] (512 aa)	0.891
淫羊藿	apigenin	CYP1A2	cytochrome P450, family 1, subfamily A, polypeptide 2; Cytochromes P450 are a group of heme-thi [...] (516 aa)	0.865
淫羊藿	apigenin	AKT1	v-akt murine thymoma viral oncogene homolog 1; General protein kinase capable of phosphorylatin [...] (480 aa)	0.857
淫羊藿	apigenin	PTGS2	prostaglandin-endoperoxide synthase 2 (prostaglandin G/H synthase and cyclooxygenase); May have [...] (604 aa)	0.856
淫羊藿	apigenin	TP53	tumor protein p53; Acts as a tumor suppressor in many tumor types; induces growth arrest or apo [...] (393 aa)	0.852
淫羊藿	apigenin	ABCC1	ATP-binding cassette, sub-family C (CFTR/MRP), member 1; Mediates export of organic anions and [...] (1531 aa)	0.843
淫羊藿	apigenin	HIF1A	hypoxia inducible factor 1, alpha subunit (basic helix-loop-helix transcription factor); Functi [...] (826 aa)	0.842
淫羊藿	apigenin	VEGFA	vascular endothelial growth factor A; Growth factor active in angiogenesis, vasculogenesis and [...] (412 aa)	0.841
淫羊藿	apigenin	DIF	Tumor necrosis factor Precursor (TNF-alpha)(Tumor necrosis factor ligand superfamily member 2)( [...] (233 aa)	0.831
淫羊藿	apigenin	CCND1	cyclin D1; Essential for the control of the cell cycle at the G1/S (start) transition (295 aa)	0.827
淫羊藿	apigenin	ERBB2	v-erb-b2 erythroblastic leukemia viral oncogene homolog 2, neuro/glioblastoma derived oncogene [...] (1255 aa)	0.825
淫羊藿	apigenin	UGT1A1	UDP glucuronosyltransferase 1 family, polypeptide A1; UDPGT is of major importance in the conju [...] (533 aa)	0.82
淫羊藿	apigenin	TNF	tumor necrosis factor (TNF superfamily, member 2); Cytokine that binds to TNFRSF1A/TNFR1 and TN [...] (233 aa)	0.819
淫羊藿	apigenin	MMP9	matrix metallopeptidase 9 (gelatinase B, 92kDa gelatinase, 92kDa type IV collagenase); May play [...] (707 aa)	0.819
淫羊藿	apigenin	PARP1	poly (ADP-ribose) polymerase 1; Involved in the base excision repair (BER) pathway, by catalyzi [...] (1014 aa)	0.819
淫羊藿	apigenin	SPAM1	sperm adhesion molecule 1 (PH-20 hyaluronidase, zona pellucida binding); Involved in sperm-egg [...] (511 aa)	0.819
淫羊藿	apigenin	TNFRSF10B	tumor necrosis factor receptor superfamily, member 10b; Receptor for the cytotoxic ligand TNFSF [...] (440 aa)	0.819
淫羊藿	apigenin	ENSG00000228978	Tumor necrosis factor (TNF superfamily, member 2) Fragment (171 aa)	0.817
淫羊藿	apigenin	B3GAT2	beta-1,3-glucuronyltransferase 2 (glucuronosyltransferase S); Involved in the biosynthesis of L [...] (323 aa)	0.815
淫羊藿	apigenin	ELAVL1	ELAV (embryonic lethal, abnormal vision, Drosophila)-like 1 (Hu antigen R); Involved in 3'UTR A [...] (326 aa)	0.813
淫羊藿	apigenin	IGFBP3	insulin-like growth factor binding protein 3; IGF-binding proteins prolong the half-life of the [...] (297 aa)	0.813
淫羊藿	apigenin	HMOX1	heme oxygenase (decycling) 1; Heme oxygenase cleaves the heme ring at the alpha methene bridge [...] (288 aa)	0.813
淫羊藿	apigenin	HDAC9	histone deacetylase 9; Responsible for the deacetylation of lysine residues on the N-terminal p [...] (1069 aa)	0.8
淫羊藿	apigenin	GSK3B	glycogen synthase kinase 3 beta; Participates in the Wnt signaling pathway. Implicated in the h [...] (433 aa)	0.8
淫羊藿	apigenin	IGF1R	insulin-like growth factor 1 receptor; This receptor binds insulin-like growth factor 1 (IGF1) [...] (1367 aa)	0.8
淫羊藿	apigenin	POMC	proopiomelanocortin; ACTH stimulates the adrenal glands to release cortisol (267 aa)	0.8
淫羊藿	apigenin	CSN1S1	casein alpha s1; Important role in the capacity of milk to transport calcium phosphate (185 aa)	0.8
淫羊藿	apigenin	GMNN	geminin, DNA replication inhibitor; Inhibits DNA replication by preventing the incorporation of [...] (209 aa)	0.8
淫羊藿	apigenin	CSNK2A2	casein kinase 2, alpha prime polypeptide; Casein kinases are operationally defined by their pre [...] (350 aa)	0.748
淫羊藿	apigenin	NOS1	nitric oxide synthase 1 (neuronal); Produces nitric oxide (NO) which is a messenger molecule wi [...] (1434 aa)	0.739
淫羊藿	apigenin	PIK3CB	phosphoinositide-3-kinase, catalytic, beta polypeptide; Phosphorylates PtdIns, PtdIns4P and Ptd [...] (1070 aa)	0.738
淫羊藿	apigenin	CASP8	caspase 8, apoptosis-related cysteine peptidase; Most upstream protease of the activation casca [...] (538 aa)	0.728
淫羊藿	apigenin	SULT1A1	sulfotransferase family, cytosolic, 1A, phenol-preferring, member 1; Catalyzes the sulfate conj [...] (295 aa)	0.722
淫羊藿	apigenin	UGT1A9	UDP glucuronosyltransferase 1 family, polypeptide A9; UDPGT is of major importance in the conju [...] (530 aa)	0.721
淫羊藿	apigenin	MUC1	mucin 1, cell surface associated; The alpha subunit has cell adhesive properties. Can act both [...] (273 aa)	0.719
淫羊藿	apigenin	PTK2	PTK2 protein tyrosine kinase 2; Non-receptor protein-tyrosine kinase implicated in signaling pa [...] (1052 aa)	0.707
淫羊藿	apigenin	UGT1A8	UDP glucuronosyltransferase 1 family, polypeptide A8; UDPGT is of major importance in the conju [...] (530 aa)	0.7
淫羊藿	apigenin	UGT1A7	UDP glucuronosyltransferase 1 family, polypeptide A7; UDPGT is of major importance in the conju [...] (530 aa)	0.7
淫羊藿	apigenin	UGT1A10	UDP glucuronosyltransferase 1 family, polypeptide A10; UDPGT is of major importance in the conj [...] (530 aa)	0.7
淫羊藿	apigenin	CYP3A4	cytochrome P450, family 3, subfamily A, polypeptide 4; Cytochromes P450 are a group of heme-thi [...] (503 aa)	0.7
淫羊藿	apigenin	CASP9	caspase 9, apoptosis-related cysteine peptidase; Involved in the activation cascade of caspases [...] (416 aa)	0.7
淫羊藿	apigenin	BCL2	B-cell CLL/lymphoma 2; Suppresses apoptosis in a variety of cell systems including factor-depen [...] (239 aa)	0.7
淫羊藿	quercetin	CYP1B1	cytochrome P450, family 1, subfamily B, polypeptide 1; Cytochromes P450 are a group of heme-thi [...] (543 aa)	0.989
淫羊藿	quercetin	HCK	hemopoietic cell kinase; May serve as part of a signaling pathway coupling the Fc receptor to t [...] (526 aa)	0.979
淫羊藿	quercetin	PIM1	pim-1 oncogene; May affect the structure or silencing of chromatin by phosphorylating HP1 gamma [...] (313 aa)	0.979
淫羊藿	quercetin	HIBCH	3-hydroxyisobutyryl-Coenzyme A hydrolase; Hydrolyzes 3-hydroxyisobutyryl-CoA (HIBYL-CoA), a sal [...] (386 aa)	0.979
淫羊藿	quercetin	STK17B	serine/threonine kinase 17b; Acts as a positive regulator of apoptosis (372 aa)	0.979
淫羊藿	quercetin	CYP1A1	cytochrome P450, family 1, subfamily A, polypeptide 1; Cytochromes P450 are a group of heme-thi [...] (512 aa)	0.977
淫羊藿	quercetin	MMP9	matrix metallopeptidase 9 (gelatinase B, 92kDa gelatinase, 92kDa type IV collagenase); May play [...] (707 aa)	0.97
淫羊藿	quercetin	ABCG2	ATP-binding cassette, sub-family G (WHITE), member 2; Xenobiotic transporter that may play an i [...] (655 aa)	0.969
淫羊藿	quercetin	ATP5C1	ATP synthase, H+ transporting, mitochondrial F1 complex, gamma polypeptide 1; Mitochondrial mem [...] (298 aa)	0.966
淫羊藿	quercetin	ATP5A1	ATP synthase, H+ transporting, mitochondrial F1 complex, alpha subunit 1, cardiac muscle; Mitoc [...] (553 aa)	0.966
淫羊藿	quercetin	ATP5B	ATP synthase, H+ transporting, mitochondrial F1 complex, beta polypeptide; Mitochondrial membra [...] (529 aa)	0.966
淫羊藿	quercetin	CYP2C8	cytochrome P450, family 2, subfamily C, polypeptide 8; Cytochromes P450 are a group of heme-thi [...] (490 aa)	0.965
淫羊藿	quercetin	NT5E	5'-nucleotidase, ecto (CD73); Hydrolyzes extracellular nucleotides into membrane permeable nucl [...] (574 aa)	0.959
淫羊藿	quercetin	PTGS2	prostaglandin-endoperoxide synthase 2 (prostaglandin G/H synthase and cyclooxygenase); May have [...] (604 aa)	0.958
淫羊藿	quercetin	AKT1	v-akt murine thymoma viral oncogene homolog 1; General protein kinase capable of phosphorylatin [...] (480 aa)	0.953
淫羊藿	quercetin	CASP3	caspase 3, apoptosis-related cysteine peptidase; Involved in the activation cascade of caspases [...] (277 aa)	0.952
淫羊藿	quercetin	CYP1A2	cytochrome P450, family 1, subfamily A, polypeptide 2; Cytochromes P450 are a group of heme-thi [...] (516 aa)	0.951
淫羊藿	quercetin	CYP3A4	cytochrome P450, family 3, subfamily A, polypeptide 4; Cytochromes P450 are a group of heme-thi [...] (503 aa)	0.951
淫羊藿	quercetin	JUN	jun oncogene; Transcription factor that recognizes and binds to the enhancer heptamer motif 5'- [...] (331 aa)	0.949
淫羊藿	quercetin	TP53	tumor protein p53; Acts as a tumor suppressor in many tumor types; induces growth arrest or apo [...] (393 aa)	0.949
淫羊藿	quercetin	AHR	aryl hydrocarbon receptor; Ligand-activated transcriptional activator. Binds to the XRE promote [...] (848 aa)	0.948
淫羊藿	quercetin	SULT1A1	sulfotransferase family, cytosolic, 1A, phenol-preferring, member 1; Catalyzes the sulfate conj [...] (295 aa)	0.948
淫羊藿	quercetin	BAX	BCL2-associated X protein; Accelerates programmed cell death by binding to, and antagonizing th [...] (218 aa)	0.948
淫羊藿	quercetin	SIRT1	sirtuin (silent mating type information regulation 2 homolog) 1 (S. cerevisiae); NAD-dependent [...] (747 aa)	0.948
淫羊藿	quercetin	MAPK8	mitogen-activated protein kinase 8; Responds to activation by environmental stress and pro- inf [...] (427 aa)	0.946
淫羊藿	quercetin	PON1	paraoxonase 1; Hydrolyzes the toxic metabolites of a variety of organophosphorus insecticides. [...] (355 aa)	0.946
淫羊藿	quercetin	NFE2L2	nuclear factor (erythroid-derived 2)-like 2; Transcription activator that binds to antioxidant [...] (605 aa)	0.945
淫羊藿	quercetin	BCL2	B-cell CLL/lymphoma 2; Suppresses apoptosis in a variety of cell systems including factor-depen [...] (239 aa)	0.944
淫羊藿	quercetin	CCL2	chemokine (C-C motif) ligand 2; Chemotactic factor that attracts monocytes and basophils but no [...] (99 aa)	0.944
淫羊藿	quercetin	HIF1A	hypoxia inducible factor 1, alpha subunit (basic helix-loop-helix transcription factor); Functi [...] (826 aa)	0.943
淫羊藿	quercetin	GSTP1	glutathione S-transferase pi 1; Conjugation of reduced glutathione to a wide number of exogenou [...] (210 aa)	0.943
淫羊藿	quercetin	IL8	interleukin 8; IL-8 is a chemotactic factor that attracts neutrophils, basophils, and T-cells, [...] (99 aa)	0.942
淫羊藿	quercetin	SLC2A2	solute carrier family 2 (facilitated glucose transporter), member 2; Facilitative glucose trans [...] (524 aa)	0.942
淫羊藿	quercetin	CYP19A1	cytochrome P450, family 19, subfamily A, polypeptide 1; Catalyzes the formation of aromatic C18 [...] (503 aa)	0.941
淫羊藿	quercetin	CXCL10	chemokine (C-X-C motif) ligand 10; Chemotactic for monocytes and T-lymphocytes. Binds to CXCR3 (98 aa)	0.938
淫羊藿	quercetin	CSF2	colony stimulating factor 2 (granulocyte-macrophage); Cytokine that stimulates the growth and d [...] (144 aa)	0.938
淫羊藿	quercetin	PLAT	plasminogen activator, tissue; Converts the abundant, but inactive, zymogen plasminogen to plas [...] (562 aa)	0.938
淫羊藿	quercetin	CDK1	cyclin-dependent kinase 1; Plays a key role in the control of the eukaryotic cell cycle. It is [...] (297 aa)	0.914
淫羊藿	quercetin	CFTR	cystic fibrosis transmembrane conductance regulator (ATP-binding cassette sub-family C, member [...] (1480 aa)	0.913
淫羊藿	quercetin	DRD4	dopamine receptor D4 (419 aa)	0.9
淫羊藿	quercetin	ERN1	endoplasmic reticulum to nucleus signaling 1; Senses unfolded proteins in the lumen of the endo [...] (977 aa)	0.893
淫羊藿	quercetin	DECR1	2,4-dienoyl CoA reductase 1, mitochondrial; Auxiliary enzyme of beta-oxidation. It participates [...] (335 aa)	0.893
淫羊藿	quercetin	ABCC1	ATP-binding cassette, sub-family C (CFTR/MRP), member 1; Mediates export of organic anions and [...] (1531 aa)	0.889
淫羊藿	quercetin	HSP72	Heat shock 70 kDa protein 1 (HSP70.1)(HSP70-1/HSP70-2); In cooperation with other chaperones, H [...] (641 aa)	0.879
淫羊藿	quercetin	ENSG00000235941	Heat shock 70 kDa protein 1 (HSP70.1)(HSP70-1/HSP70-2); In cooperation with other chaperones, H [...] (641 aa)	0.875
淫羊藿	quercetin	HSPA4	heat shock 70kDa protein 4 (840 aa)	0.874
淫羊藿	quercetin	MMP2	matrix metallopeptidase 2 (gelatinase A, 72kDa gelatinase, 72kDa type IV collagenase); In addit [...] (660 aa)	0.869
淫羊藿	quercetin	SLC16A7	solute carrier family 16, member 7 (monocarboxylic acid transporter 2); Proton-linked monocarbo [...] (478 aa)	0.856
淫羊藿	quercetin	BIRC5	baculoviral IAP repeat-containing 5; Component of the chromosomal passenger complex (CPC), a co [...] (165 aa)	0.852
淫羊藿	quercetin	HMOX1	heme oxygenase (decycling) 1; Heme oxygenase cleaves the heme ring at the alpha methene bridge [...] (288 aa)	0.852
巴戟天	Nonanal	RDH12	retinol dehydrogenase 12 (all-trans/9-cis/11-cis); Exhibits an oxidoreductive catalytic activit [...] (316 aa)	0.82
黄柏	Nonanal	AKR1B1	aldo-keto reductase family 1, member B1 (aldose reductase); Catalyzes the NADPH-dependent reduc [...] (316 aa)	0.719
知母	Arachic acid	ACOT4	acyl-CoA thioesterase 4; Acyl-CoA thioesterases are a group of enzymes that catalyze the hydrol [...] (421 aa)	0.905
当归	Arachic acid	ACOT1	acyl-CoA thioesterase 1; Acyl-CoA thioesterases are a group of enzymes that catalyze the hydrol [...] (421 aa)	0.904
淫羊藿	Arachic acid	ACOT7	acyl-CoA thioesterase 7; Acyl-CoA thioesterases are a group of enzymes that catalyze the hydrol [...] (380 aa)	0.9
仙茅	Arachic acid	ACOT2	acyl-CoA thioesterase 2; Acyl-CoA thioesterases are a group of enzymes that catalyze the hydrol [...] (483 aa)	0.9
巴戟天	Arachic acid	LOX	lysyl oxidase; Responsible for the post-translational oxidative deamination of peptidyl lysine [...] (417 aa)	0.8
黄柏	geraniol	TRPM8	transient receptor potential cation channel, subfamily M, member 8; Receptor-activated non-sele [...] (1104 aa)	0.831
知母	geraniol	CDK2	cyclin-dependent kinase 2; Involved in the control of the cell cycle. Interacts with cyclins A, [...] (298 aa)	0.8
当归	geraniol	CDKN1A	cyclin-dependent kinase inhibitor 1A (p21, Cip1); May be the important intermediate by which p5 [...] (164 aa)	0.8
淫羊藿	geraniol	CCND1	cyclin D1; Essential for the control of the cell cycle at the G1/S (start) transition (295 aa)	0.8
仙茅	(-)-alpha-Pinene	LHFPL5	lipoma HMGIC fusion partner-like 5; May function in hair bundle morphogenesis (By similarity) (219 aa)	0.549
巴戟天	octanol	CFTR	cystic fibrosis transmembrane conductance regulator (ATP-binding cassette sub-family C, member [...] (1480 aa)	0.7
黄柏	octanol	LIPT2	lipoyl(octanoyl) transferase 2 (putative); Catalyzes the transfer of endogenously produced octa [...] (231 aa)	0.42
知母	PEL	TAAR1	trace amine associated receptor 1; Receptor for trace amines, including beta- phenylethylamine [...] (339 aa)	0.672
当归	EIC	PPARA	peroxisome proliferator-activated receptor alpha; Ligand-activated transcription factor. Key re [...] (468 aa)	0.988
淫羊藿	EIC	APOA1	apolipoprotein A-I; Participates in the reverse transport of cholesterol from tissues to the li [...] (267 aa)	0.985
仙茅	EIC	ABCA1	ATP-binding cassette, sub-family A (ABC1), member 1; cAMP-dependent and sulfonylurea-sensitive [...] (2261 aa)	0.984
巴戟天	EIC	ANGPTL4	angiopoietin-like 4; Protein with hypoxia-induced expression in endothelial cells. May act as a [...] (406 aa)	0.981
黄柏	EIC	ACSL4	acyl-CoA synthetase long-chain family member 4; Activation of long-chain fatty acids for both s [...] (711 aa)	0.98
知母	EIC	ALOX15	arachidonate 15-lipoxygenase; Converts arachidonic acid to 15S- hydroperoxyeicosatetraenoic aci [...] (662 aa)	0.97
当归	EIC	FABP4	fatty acid binding protein 4, adipocyte; Lipid transport protein in adipocytes. Binds both long [...] (132 aa)	0.961
淫羊藿	EIC	FADS2	fatty acid desaturase 2; Component of a lipid metabolic pathway that catalyzes biosynthesis of [...] (444 aa)	0.951
仙茅	EIC	FADS1	fatty acid desaturase 1; Component of a lipid metabolic pathway that catalyzes biosynthesis of [...] (501 aa)	0.938
巴戟天	EIC	FFAR1	free fatty acid receptor 1; Receptor for medium and long chain saturated and unsaturated fatty [...] (300 aa)	0.932
黄柏	EIC	CD36	CD36 molecule (thrombospondin receptor); Seems to have numerous potential physiological functio [...] (472 aa)	0.93
知母	EIC	CYP3A4	cytochrome P450, family 3, subfamily A, polypeptide 4; Cytochromes P450 are a group of heme-thi [...] (503 aa)	0.924
当归	EIC	CYP3A7	cytochrome P450, family 3, subfamily A, polypeptide 7; Cytochromes P450 are a group of heme-thi [...] (503 aa)	0.924
淫羊藿	EIC	CYP3A5	cytochrome P450, family 3, subfamily A, polypeptide 5; Cytochromes P450 are a group of heme-thi [...] (502 aa)	0.924
仙茅	EIC	CYP3A43	cytochrome P450, family 3, subfamily A, polypeptide 43; Exhibits low testosterone 6-beta-hydrox [...] (504 aa)	0.924
巴戟天	EIC	LDLCQ3	3-hydroxy-3-methylglutaryl-Coenzyme A reductase; This transmembrane glycoprotein is involved in [...] (888 aa)	0.923
黄柏	EIC	SLC27A1	solute carrier family 27 (fatty acid transporter), member 1; Involved in translocation of long- [...] (646 aa)	0.92
知母	EIC	NCOR2	nuclear receptor co-repressor 2; Mediates the transcriptional repression activity of some nucle [...] (2521 aa)	0.919
当归	EIC	PLA2G2A	phospholipase A2, group IIA (platelets, synovial fluid); Thought to participate in the regulati [...] (144 aa)	0.918
淫羊藿	EIC	TGS1	trimethylguanosine synthase homolog (S. cerevisiae); Catalyzes the 2 serial methylation steps f [...] (853 aa)	0.918
仙茅	EIC	CYP7A1	cytochrome P450, family 7, subfamily A, polypeptide 1 (504 aa)	0.917
巴戟天	EIC	PLA2G10	phospholipase A2, group X; PA2 catalyzes the calcium-dependent hydrolysis of the 2- acyl groups [...] (165 aa)	0.915
黄柏	EIC	PLA2G6	phospholipase A2, group VI (cytosolic, calcium-independent); Catalyzes the release of fatty aci [...] (806 aa)	0.915
知母	EIC	CYP2J2	cytochrome P450, family 2, subfamily J, polypeptide 2; This enzyme metabolizes arachidonic acid [...] (502 aa)	0.915
当归	EIC	NCOA6	nuclear receptor coactivator 6; Nuclear receptor coactivator that directly binds nuclear recept [...] (2063 aa)	0.913
淫羊藿	EIC	HDAC3	histone deacetylase 3; Responsible for the deacetylation of lysine residues on the N-terminal p [...] (428 aa)	0.913
仙茅	EIC	MED1	mediator complex subunit 1; Component of the Mediator complex, a coactivator involved in the re [...] (1581 aa)	0.913
巴戟天	EIC	NCOR1	nuclear receptor co-repressor 1; Mediates transcriptional repression by certain nuclear recepto [...] (2440 aa)	0.913
黄柏	EIC	MED25	mediator complex subunit 25; Component of the Mediator complex, a coactivator involved in the r [...] (747 aa)	0.913
知母	EIC	PLA2G2D	phospholipase A2, group IID; PA2 catalyzes the calcium-dependent hydrolysis of the 2- acyl grou [...] (145 aa)	0.911
当归	EIC	SREBF2	sterol regulatory element binding transcription factor 2; Transcriptional activator required fo [...] (1141 aa)	0.911
淫羊藿	EIC	PLA2G4A	phospholipase A2, group IVA (cytosolic, calcium-dependent); Selectively hydrolyzes arachidonyl [...] (749 aa)	0.911
仙茅	EIC	HMGCS2	3-hydroxy-3-methylglutaryl-Coenzyme A synthase 2 (mitochondrial); This enzyme condenses acetyl- [...] (508 aa)	0.91
巴戟天	EIC	APOA2	apolipoprotein A-II; May stabilize HDL (high density lipoprotein) structure by its association [...] (100 aa)	0.91
黄柏	EIC	ACSL1	acyl-CoA synthetase long-chain family member 1; Activation of long-chain fatty acids for both s [...] (698 aa)	0.909
知母	EIC	PLIN2	perilipin 2; May be involved in development and maintenance of adipose tissue (By similarity) (437 aa)	0.909
当归	EIC	CPT1A	carnitine palmitoyltransferase 1A (liver) (773 aa)	0.909
淫羊藿	EIC	RXRA	retinoid X receptor, alpha; Nuclear hormone receptor. Involved in the retinoic acid response pa [...] (462 aa)	0.909
仙茅	EIC	CYP2E1	cytochrome P450, family 2, subfamily E, polypeptide 1; Metabolizes several precarcinogens, drug [...] (493 aa)	0.908
巴戟天	EIC	ME1	malic enzyme 1, NADP(+)-dependent, cytosolic (572 aa)	0.908
黄柏	EIC	CYP4A11	cytochrome P450, family 4, subfamily A, polypeptide 11; Catalyzes the omega- and (omega-1)-hydr [...] (519 aa)	0.908
知母	EIC	PLA2G5	phospholipase A2, group V; PA2 catalyzes the calcium-dependent hydrolysis of the 2- acyl groups [...] (138 aa)	0.908
当归	EIC	SLC27A2	solute carrier family 27 (fatty acid transporter), member 2; Acyl-CoA synthetase probably invol [...] (620 aa)	0.908
淫羊藿	EIC	PLA2G3	phospholipase A2, group III; PA2 catalyzes the calcium-dependent hydrolysis of the 2- acyl grou [...] (509 aa)	0.908
仙茅	EIC	HIF1A	hypoxia inducible factor 1, alpha subunit (basic helix-loop-helix transcription factor); Functi [...] (826 aa)	0.907
巴戟天	EIC	PPARGC1A	peroxisome proliferator-activated receptor gamma, coactivator 1 alpha; Transcriptional coactiva [...] (798 aa)	0.907
黄柏	EIC	EP300	microRNA 1281; Functions as histone acetyltransferase and regulates transcription via chromatin [...] (2414 aa)	0.907
知母	EIC	CREBBP	CREB binding protein; Acetylates histones, giving a specific tag for transcriptional activation [...] (2442 aa)	0.907
当归	EIC	CYP2C9	cytochrome P450, family 2, subfamily C, polypeptide 9; Cytochromes P450 are a group of heme-thi [...] (490 aa)	0.907
淫羊藿	EIC	FABP1	fatty acid binding protein 1, liver; Binds free fatty acids and their coenzyme A derivatives, b [...] (127 aa)	0.906
仙茅	WLN: Q1R	AKR1B1	aldo-keto reductase family 1, member B1 (aldose reductase); Catalyzes the NADPH-dependent reduc [...] (316 aa)	0.7
巴戟天	myristic acid	ALB	albumin; Serum albumin, the main protein of plasma, has a good binding capacity for water, Ca(2 [...] (609 aa)	0.985
黄柏	myristic acid	INS	insulin; Insulin decreases blood glucose concentration. It increases cell permeability to monos [...] (200 aa)	0.983
知母	myristic acid	CALM2	calmodulin 2 (phosphorylase kinase, delta) (149 aa)	0.982
当归	myristic acid	TLR4	toll-like receptor 4; Cooperates with LY96 and CD14 to mediate the innate immune response to ba [...] (839 aa)	0.982
淫羊藿	myristic acid	ABL1	c-abl oncogene 1, receptor tyrosine kinase; Regulates cytoskeleton remodeling during cell diffe [...] (1149 aa)	0.981
仙茅	myristic acid	LY96	lymphocyte antigen 96; Cooperates with TLR4 in the innate immune response to bacterial lipopoly [...] (160 aa)	0.981
巴戟天	myristic acid	PVR	poliovirus receptor; Mediates NK cell adhesion and triggers NK cell effector functions. Binds t [...] (417 aa)	0.979
黄柏	myristic acid	GM2A	GM2 ganglioside activator; Binds gangliosides and stimulates ganglioside GM2 degradation. It st [...] (193 aa)	0.979
知母	myristic acid	HNF4A	hepatocyte nuclear factor 4, alpha; Transcriptionally controlled transcription factor. Binds to [...] (474 aa)	0.979
当归	myristic acid	TRAPPC3	trafficking protein particle complex 3; May play a role in vesicular transport from endoplasmic [...] (180 aa)	0.967
淫羊藿	myristic acid	PRKACA	protein kinase, cAMP-dependent, catalytic, alpha; Phosphorylates a large number of substrates i [...] (351 aa)	0.967
仙茅	myristic acid	FABP2	fatty acid binding protein 2, intestinal; FABP are thought to play a role in the intracellular [...] (132 aa)	0.967
巴戟天	myristic acid	PPP3CA	protein phosphatase 3 (formerly 2B), catalytic subunit, alpha isoform; Calcium-dependent, calmo [...] (521 aa)	0.966
黄柏	myristic acid	GUCA1A	guanylate cyclase activator 1A (retina); Stimulates guanylyl cyclase 1 (GC1) when free calcium [...] (201 aa)	0.963
知母	myristic acid	PPP3R1	protein phosphatase 3 (formerly 2B), regulatory subunit B, alpha isoform; Regulatory subunit of [...] (170 aa)	0.942
当归	myristic acid	FKBP1A	FK506 binding protein 1A, 12kDa; May play a role in modulation of ryanodine receptor isoform-1 [...] (108 aa)	0.933
淫羊藿	myristic acid	GCG	glucagon; Glicentin may modulate gastric acid secretion and the gastro-pyloro-duodenal activity [...] (180 aa)	0.908
仙茅	myristic acid	PPARG	peroxisome proliferator-activated receptor gamma; Receptor that binds peroxisome proliferators [...] (505 aa)	0.908
巴戟天	myristic acid	PCSK1	proprotein convertase subtilisin/kexin type 1; Involved in the processing of hormone and other [...] (753 aa)	0.904
黄柏	myristic acid	ACOT4	acyl-CoA thioesterase 4; Acyl-CoA thioesterases are a group of enzymes that catalyze the hydrol [...] (421 aa)	0.904
知母	myristic acid	ACOT1	acyl-CoA thioesterase 1; Acyl-CoA thioesterases are a group of enzymes that catalyze the hydrol [...] (421 aa)	0.904
当归	myristic acid	ACOT2	acyl-CoA thioesterase 2; Acyl-CoA thioesterases are a group of enzymes that catalyze the hydrol [...] (483 aa)	0.904
淫羊藿	myristic acid	ACOT7	acyl-CoA thioesterase 7; Acyl-CoA thioesterases are a group of enzymes that catalyze the hydrol [...] (380 aa)	0.9
仙茅	myristic acid	APOM	apolipoprotein M (188 aa)	0.9
巴戟天	myristic acid	GPR120	G protein-coupled receptor 120; Receptor for unsaturated long-chain free fatty acid (FAA). Bind [...] (377 aa)	0.9
黄柏	myristic acid	RCVRN	recoverin; Seems to be implicated in the pathway from retinal rod guanylate cyclase to rhodopsi [...] (200 aa)	0.886
知母	myristic acid	ARF1	ADP-ribosylation factor 1; GTP-binding protein that functions as an allosteric activator of the [...] (181 aa)	0.885
当归	myristic acid	PECI	peroxisomal D3,D2-enoyl-CoA isomerase; Able to isomerize both 3-cis and 3-trans double bonds in [...] (364 aa)	0.859
淫羊藿	myristic acid	NMT1	N-myristoyltransferase 1; Adds a myristoyl group to the N-terminal glycine residue of certain c [...] (496 aa)	0.847
仙茅	myristic acid	MSRA	methionine sulfoxide reductase A; Has an important function as a repair enzyme for proteins tha [...] (235 aa)	0.844
巴戟天	myristic acid	FYN	FYN oncogene related to SRC, FGR, YES; Implicated in the control of cell growth. Plays a role i [...] (537 aa)	0.843
黄柏	myristic acid	PAEP	progestagen-associated endometrial protein; This protein is, quantitatively, the main protein s [...] (180 aa)	0.836
知母	myristic acid	FASN	fatty acid synthase; Fatty acid synthetase catalyzes the formation of long- chain fatty acids f [...] (2511 aa)	0.835
当归	myristic acid	ARF6	ADP-ribosylation factor 6; GTP-binding protein that functions as an allosteric activator of the [...] (175 aa)	0.834
淫羊藿	myristic acid	DECR1	2,4-dienoyl CoA reductase 1, mitochondrial; Auxiliary enzyme of beta-oxidation. It participates [...] (335 aa)	0.833
仙茅	myristic acid	CALM1	calmodulin 1 (phosphorylase kinase, delta); Calmodulin mediates the control of a large number o [...] (149 aa)	0.831
巴戟天	myristic acid	CALM3	calmodulin 3 (phosphorylase kinase, delta) (149 aa)	0.831
黄柏	myristic acid	IL2	interleukin 2; Produced by T-cells in response to antigenic or mitogenic stimulation, this prot [...] (153 aa)	0.831
知母	myristic acid	NOS3	nitric oxide synthase 3 (endothelial cell); Produces nitric oxide (NO) which is implicated in v [...] (1203 aa)	0.823
当归	myristic acid	PKIA	protein kinase (cAMP-dependent, catalytic) inhibitor alpha; Extremely potent competitive inhibi [...] (76 aa)	0.8
淫羊藿	myristic acid	NCOA1	nuclear receptor coactivator 1; Nuclear receptor coactivator that directly binds nuclear recept [...] (1441 aa)	0.8
仙茅	myristic acid	NMT2	N-myristoyltransferase 2; Adds a myristoyl group to the N-terminal glycine residue of certain c [...] (498 aa)	0.797
巴戟天	myristic acid	CYP4Z1	cytochrome P450, family 4, subfamily Z, polypeptide 1 (505 aa)	0.725
黄柏	myristic acid	PPP3R2	protein phosphatase 3 (formerly 2B), regulatory subunit B, beta isoform; Regulatory subunit of [...] (173 aa)	0.718
知母	myristic acid	PRKACB	protein kinase, cAMP-dependent, catalytic, beta; Mediates cAMP-dependent signaling triggered by [...] (398 aa)	0.708
当归	myristic acid	FKBP1C	FK506 binding protein 1C (108 aa)	0.679
淫羊藿	myristic acid	ACSL3	acyl-CoA synthetase long-chain family member 3; Acyl-CoA synthetases (ACSL) activates long-chai [...] (720 aa)	0.589
仙茅	myristic acid	MBOAT4	membrane bound O-acyltransferase domain containing 4; Mediates the octanoylation of ghrelin at [...] (435 aa)	0.522
巴戟天	myristic acid	PPP3CB	protein phosphatase 3 (formerly 2B), catalytic subunit, beta isoform; Calcium-dependent, calmod [...] (525 aa)	0.518
黄柏	myristic acid	PPP3CC	protein phosphatase 3 (formerly 2B), catalytic subunit, gamma isoform; Calcium-dependent, calmo [...] (512 aa)	0.518
知母	PENTADECYLIC ACID	PCSK1	proprotein convertase subtilisin/kexin type 1; Involved in the processing of hormone and other [...] (753 aa)	0.911
当归	PENTADECYLIC ACID	RXRA	retinoid X receptor, alpha; Nuclear hormone receptor. Involved in the retinoic acid response pa [...] (462 aa)	0.9
淫羊藿	PENTADECYLIC ACID	GCG	glucagon; Glicentin may modulate gastric acid secretion and the gastro-pyloro-duodenal activity [...] (180 aa)	0.9
仙茅	PENTADECYLIC ACID	LPAR2	lysophosphatidic acid receptor 2; Receptor for lysophosphatidic acid (LPA), a mediator of diver [...] (351 aa)	0.9
巴戟天	PENTADECYLIC ACID	GCGR	glucagon receptor; This is a receptor for glucagon which plays a central role in regulating the [...] (477 aa)	0.9
黄柏	PENTADECYLIC ACID	NPS	neuropeptide S; Modulates arousal and anxiety. May play an important anorexigenic role (By simi [...] (89 aa)	0.9
知母	PENTADECYLIC ACID	NMB	neuromedin B; Stimulates smooth muscle contraction in a manner similar to that of bombesin (154 aa)	0.9
当归	PENTADECYLIC ACID	GRK5	G protein-coupled receptor kinase 5; Specifically phosphorylates the activated forms of G prote [...] (590 aa)	0.9
淫羊藿	PENTADECYLIC ACID	ADRA1A	adrenergic, alpha-1A-, receptor; This alpha-adrenergic receptor mediates its action by associat [...] (475 aa)	0.9
仙茅	PENTADECYLIC ACID	AVP	arginine vasopressin; Neurophysin 2 specifically binds vasopressin (164 aa)	0.9
巴戟天	PENTADECYLIC ACID	GRPR	gastrin-releasing peptide receptor; Receptor for gastrin releasing peptide (GRP). This receptor [...] (384 aa)	0.9
黄柏	PENTADECYLIC ACID	ADRA1D	adrenergic, alpha-1D-, receptor; This alpha-adrenergic receptor mediates its effect through the [...] (572 aa)	0.9
知母	PENTADECYLIC ACID	EDN1	endothelin 1; Endothelins are endothelium-derived vasoconstrictor peptides (212 aa)	0.9
当归	PENTADECYLIC ACID	HTR2A	5-hydroxytryptamine (serotonin) receptor 2A; This is one of the several different receptors for [...] (471 aa)	0.9
淫羊藿	PENTADECYLIC ACID	GNB1	guanine nucleotide binding protein (G protein), beta polypeptide 1; Guanine nucleotide-binding [...] (340 aa)	0.9
仙茅	PENTADECYLIC ACID	NMS	neuromedin S; Implicated in the regulation of circadian rhythms through autocrine and/or paracr [...] (153 aa)	0.9
巴戟天	PENTADECYLIC ACID	GNA14	guanine nucleotide binding protein (G protein), alpha 14; Guanine nucleotide-binding proteins ( [...] (355 aa)	0.9
黄柏	PENTADECYLIC ACID	TBXA2R	thromboxane A2 receptor; Receptor for thromboxane A2 (TXA2), a potent stimulator of platelet ag [...] (343 aa)	0.9
知母	PENTADECYLIC ACID	HCRTR1	hypocretin (orexin) receptor 1; Moderately selective excitatory receptor for orexin-A and, with [...] (425 aa)	0.9
当归	PENTADECYLIC ACID	TACR2	tachykinin receptor 2; This is a receptor for the tachykinin neuropeptide substance K (neurokin [...] (398 aa)	0.9
淫羊藿	PENTADECYLIC ACID	CYSLTR1	cysteinyl leukotriene receptor 1; Receptor for cysteinyl leukotrienes mediating bronchoconstric [...] (337 aa)	0.9
仙茅	PENTADECYLIC ACID	LPAR4	lysophosphatidic acid receptor 4; Receptor for lysophosphatidic acid (LPA), a mediator of diver [...] (370 aa)	0.9
巴戟天	PENTADECYLIC ACID	EDN2	endothelin 2; Endothelins are endothelium-derived vasoconstrictor peptides (178 aa)	0.9
黄柏	PENTADECYLIC ACID	OPN4	opsin 4; Photoreceptor required for regulation of circadian rhythm. Contributes to pupillar ref [...] (489 aa)	0.9
知母	PENTADECYLIC ACID	HCRTR2	hypocretin (orexin) receptor 2; Nonselective, high-affinity receptor for both orexin-A and orex [...] (444 aa)	0.9
当归	PENTADECYLIC ACID	PTGFR	prostaglandin F receptor (FP); Receptor for prostaglandin F2-alpha (PGF2-alpha). The activity o [...] (359 aa)	0.9
淫羊藿	PENTADECYLIC ACID	LPAR3	lysophosphatidic acid receptor 3; Receptor for lysophosphatidic acid (LPA), a mediator of diver [...] (353 aa)	0.9
仙茅	PENTADECYLIC ACID	NTSR1	neurotensin receptor 1 (high affinity); Receptor for the tridecapeptide neurotensin. It is asso [...] (418 aa)	0.9
巴戟天	PENTADECYLIC ACID	NR1I3	nuclear receptor subfamily 1, group I, member 3; Binds and transactivates the retinoic acid res [...] (357 aa)	0.9
黄柏	PENTADECYLIC ACID	XCL2	chemokine (C motif) ligand 2; Chemotactic activity for lymphocytes but not for monocytes or neu [...] (114 aa)	0.9
知母	PENTADECYLIC ACID	XCL1	chemokine (C motif) ligand 1; Chemotactic activity for lymphocytes but not for monocytes or neu [...] (114 aa)	0.9
当归	PENTADECYLIC ACID	RGS18	regulator of G-protein signaling 18; Inhibits signal transduction by increasing the GTPase acti [...] (235 aa)	0.9
淫羊藿	PENTADECYLIC ACID	KISS1	KiSS-1 metastasis-suppressor; Metastasis suppressor protein in malignant melanomas and in some [...] (138 aa)	0.9
仙茅	PENTADECYLIC ACID	AVPR1B	arginine vasopressin receptor 1B; Receptor for arginine vasopressin. The activity of this recep [...] (424 aa)	0.9
巴戟天	PENTADECYLIC ACID	AGT	angiotensinogen (serpin peptidase inhibitor, clade A, member 8); Essential component of the ren [...] (485 aa)	0.9
黄柏	PENTADECYLIC ACID	GNRHR2	gonadotropin-releasing hormone (type 2) receptor 2; Receptor for gonadotropin releasing hormone [...] (292 aa)	0.9
知母	PENTADECYLIC ACID	NPSR1	neuropeptide S receptor 1; May be active in signaling pathway in an autocrine or paracrine fash [...] (377 aa)	0.9
当归	PENTADECYLIC ACID	LPAR1	lysophosphatidic acid receptor 1; Receptor for lysophosphatidic acid (LPA), a mediator of diver [...] (364 aa)	0.9
淫羊藿	PENTADECYLIC ACID	GIP	gastric inhibitory polypeptide; Potent stimulator of insulin secretion and relatively poor inhi [...] (153 aa)	0.9
仙茅	PENTADECYLIC ACID	HRH1	histamine receptor H1; In peripheral tissues, the H1 subclass of histamine receptors mediates t [...] (487 aa)	0.9
巴戟天	PENTADECYLIC ACID	QRFP	pyroglutamylated RFamide peptide; Stimulates feeding behavior, metabolic rate and locomotor act [...] (136 aa)	0.9
黄柏	PENTADECYLIC ACID	LPAR6	lysophosphatidic acid receptor 6; Binds to oleoyl-L-alpha-lysophosphatidic acid (LPA). Intracel [...] (344 aa)	0.9
知母	PENTADECYLIC ACID	UTS2D	urotensin 2 domain containing; Potent vasoconstrictor (By similarity) (119 aa)	0.9
当归	PENTADECYLIC ACID	FPR2	formyl peptide receptor 2; Low affinity receptor for N-formyl-methionyl peptides, which are pow [...] (351 aa)	0.9
淫羊藿	PENTADECYLIC ACID	PLCB1	phospholipase C, beta 1 (phosphoinositide-specific); The production of the second messenger mol [...] (1216 aa)	0.9
仙茅	PENTADECYLIC ACID	LTB4R2	leukotriene B4 receptor 2; Low-affinity receptor for leukotrienes including leukotriene B4. Med [...] (389 aa)	0.9
巴戟天	PENTADECYLIC ACID	EDN3	endothelin 3; Endothelins are endothelium-derived vasoconstrictor peptides (238 aa)	0.9
黄柏	PENTADECYLIC ACID	CCK	cholecystokinin; This peptide hormone induces gall bladder contraction and the release of pancr [...] (115 aa)	0.9
知母	PENTADECYLIC ACID	QRFPR	pyroglutamylated RFamide peptide receptor; Receptor for the orexigenic neuropeptide QRFP. The a [...] (431 aa)	0.9
当归	PENTADECYLIC ACID	ARHGEF25	Guanine nucleotide exchange factor GEFT (RhoA/Rac/Cdc42 guanine nucleotide exchange factor GEFT [...] (619 aa)	0.9
淫羊藿	OCTENAL	ALDH3A1	aldehyde dehydrogenase 3 family, memberA1; ALDHs play a major role in the detoxification of alc [...] (453 aa)	0.746
仙茅	OCTENAL	ALDH3B1	aldehyde dehydrogenase 3 family, member B1; Oxidizes medium and long chain saturated and unsatu [...] (465 aa)	0.729
巴戟天	OCTENAL	AKR1B1	aldo-keto reductase family 1, member B1 (aldose reductase); Catalyzes the NADPH-dependent reduc [...] (316 aa)	0.7
黄柏	citric acid	ACLY	ATP citrate lyase; ATP citrate-lyase is the primary enzyme responsible for the synthesis of cyt [...] (1101 aa)	0.991
知母	citric acid	ACO2	aconitase 2, mitochondrial (780 aa)	0.989
当归	citric acid	CS	citrate synthase (466 aa)	0.986
淫羊藿	citric acid	RNASE1	ribonuclease, RNase A family, 1 (pancreatic); Endonuclease that catalyzes the cleavage of RNA o [...] (156 aa)	0.983
仙茅	citric acid	SRC	v-src sarcoma (Schmidt-Ruppin A-2) viral oncogene homolog (avian) (536 aa)	0.981
巴戟天	citric acid	HS3ST3A1	heparan sulfate (glucosamine) 3-O-sulfotransferase 3A1; Transfers a sulfuryl group to an N-unsu [...] (406 aa)	0.98
黄柏	citric acid	AKR1B1	aldo-keto reductase family 1, member B1 (aldose reductase); Catalyzes the NADPH-dependent reduc [...] (316 aa)	0.98
知母	citric acid	TNFSF13B	tumor necrosis factor (ligand) superfamily, member 13b; Cytokine that binds to TNFRSF13B/TACI a [...] (285 aa)	0.979
当归	citric acid	GNMT	glycine N-methyltransferase; Catalyzes the methylation of glycine by using S- adenosylmethionin [...] (295 aa)	0.979
淫羊藿	citric acid	PLEKHA1	pleckstrin homology domain containing, family A (phosphoinositide binding specific) member 1; B [...] (404 aa)	0.979
仙茅	citric acid	UCK2	uridine-cytidine kinase 2; Phosphorylates uridine and cytidine to uridine monophosphate and cyt [...] (261 aa)	0.979
巴戟天	citric acid	PDE5A	phosphodiesterase 5A, cGMP-specific; Plays a role in signal transduction by regulating the intr [...] (875 aa)	0.979
黄柏	citric acid	ANG	angiogenin, ribonuclease, RNase A family, 5; May function as a tRNA-specific ribonuclease that [...] (147 aa)	0.979
知母	citric acid	RNASE3	ribonuclease, RNase A family, 3 (eosinophil cationic protein); Cytotoxin and helminthotoxin wit [...] (160 aa)	0.979
当归	citric acid	CPB1	carboxypeptidase B1 (tissue) (417 aa)	0.979
淫羊藿	citric acid	BHMT	betaine-homocysteine methyltransferase; Involved in the regulation of homocysteine metabolism. [...] (406 aa)	0.979
仙茅	citric acid	CTDSP1	CTD (carboxy-terminal domain, RNA polymerase II, polypeptide A) small phosphatase 1; Preferenti [...] (261 aa)	0.979
巴戟天	citric acid	C8G	complement component 8, gamma polypeptide; C8 is a constituent of the membrane attack complex. [...] (202 aa)	0.979
黄柏	citric acid	MIF	macrophage migration inhibitory factor (glycosylation-inhibiting factor); Pro-inflammatory cyto [...] (115 aa)	0.979
知母	citric acid	IDH3A	isocitrate dehydrogenase 3 (NAD+) alpha (366 aa)	0.962
当归	citric acid	IDH2	isocitrate dehydrogenase 2 (NADP+), mitochondrial; Plays a role in intermediary metabolism and [...] (452 aa)	0.958
淫羊藿	citric acid	IDH3B	isocitrate dehydrogenase 3 (NAD+) beta (385 aa)	0.953
仙茅	citric acid	IDH3G	isocitrate dehydrogenase 3 (NAD+) gamma (393 aa)	0.953
巴戟天	citric acid	ACO1	aconitase 1, soluble; Iron sensor. Binds a 4Fe-4S cluster and functions as aconitase when cellu [...] (889 aa)	0.949
黄柏	citric acid	ALB	albumin; Serum albumin, the main protein of plasma, has a good binding capacity for water, Ca(2 [...] (609 aa)	0.938
知母	citric acid	MDH1	malate dehydrogenase 1, NAD (soluble) (334 aa)	0.933
当归	citric acid	MDH2	malate dehydrogenase 2, NAD (mitochondrial) (338 aa)	0.933
淫羊藿	citric acid	HGS	hepatocyte growth factor-regulated tyrosine kinase substrate; Involved in intracellular signal [...] (777 aa)	0.932
仙茅	citric acid	TF	transferrin; Transferrins are iron binding transport proteins which can bind two Fe(3+) ions in [...] (698 aa)	0.917
巴戟天	citric acid	SERPINC1	serpin peptidase inhibitor, clade C (antithrombin), member 1; Most important serine protease in [...] (464 aa)	0.911
黄柏	citric acid	GPI	glucose phosphate isomerase; Besides it's role as a glycolytic enzyme, mammalian GPI can functi [...] (558 aa)	0.909
知母	citric acid	REN	renin; Renin is a highly specific endopeptidase, whose only known function is to generate angio [...] (406 aa)	0.909
当归	citric acid	KRAS	v-Ki-ras2 Kirsten rat sarcoma viral oncogene homolog; Ras proteins bind GDP/GTP and possess int [...] (189 aa)	0.909
淫羊藿	citric acid	HLA-A	major histocompatibility complex, class I, A; Involved in the presentation of foreign antigens [...] (371 aa)	0.907
仙茅	citric acid	CLYBL	citrate lyase beta like (340 aa)	0.906
巴戟天	citric acid	SLC13A2	solute carrier family 13 (sodium-dependent dicarboxylate transporter), member 2; Cotransport of [...] (592 aa)	0.905
黄柏	citric acid	SLC13A5	solute carrier family 13 (sodium-dependent citrate transporter), member 5; High-affinity sodium [...] (568 aa)	0.905
知母	citric acid	MDM2	Mdm2 p53 binding protein homolog (mouse); Inhibits TP53/p53- and TP73/p73-mediated cell cycle a [...] (497 aa)	0.905
当归	citric acid	PNPT1	polyribonucleotide nucleotidyltransferase 1; Involved in mRNA degradation. Hydrolyzes single-st [...] (783 aa)	0.905
淫羊藿	citric acid	QSOX1	quiescin Q6 sulfhydryl oxidase 1; Catalyzes the oxidation of sulfhydryl groups in peptide and p [...] (747 aa)	0.904
仙茅	citric acid	PTPRG	protein tyrosine phosphatase, receptor type, G (1445 aa)	0.9
巴戟天	citric acid	SNRPB	small nuclear ribonucleoprotein polypeptides B and B1; Appears to function in the U7 snRNP comp [...] (240 aa)	0.9
黄柏	citric acid	UBA52	ubiquitin A-52 residue ribosomal protein fusion product 1; Protein modifier which can be covale [...] (128 aa)	0.9
知母	citric acid	NAGA	N-acetylgalactosaminidase, alpha-; Removes terminal alpha-N-acetylgalactosamine residues from g [...] (411 aa)	0.9
当归	citric acid	ENSG00000198563	small nucleolar RNA, C/D box 84 (428 aa)	0.9
淫羊藿	citric acid	STEAP3	STEAP family member 3; Endosomal ferrireductase required for efficient transferrin-dependent ir [...] (498 aa)	0.9
仙茅	citric acid	IGHG1	immunoglobulin heavy constant gamma 1 (G1m marker) (399 aa)	0.9
巴戟天	citric acid	IGK@	immunoglobulin kappa constant (107 aa)	0.9
黄柏	citric acid	AKR1C2	aldo-keto reductase family 1, member C2 (dihydrodiol dehydrogenase 2; bile acid binding protein [...] (323 aa)	0.9
知母	citric acid	SH3D20	Rho GTPase activating protein 27; Rho GTPase-activating protein which may be involved in clathr [...] (548 aa)	0.9
当归	Supraene	FDFT1	farnesyl-diphosphate farnesyltransferase 1 (417 aa)	0.992
淫羊藿	Supraene	SQLE	squalene epoxidase; Catalyzes the first oxygenation step in sterol biosynthesis and is suggeste [...] (574 aa)	0.99
仙茅	Supraene	LSS	lanosterol synthase (2,3-oxidosqualene-lanosterol cyclase); Catalyzes the cyclization of (S)-2, [...] (732 aa)	0.931
巴戟天	Supraene	IL5	interleukin 5 (colony-stimulating factor, eosinophil); Factor that induces terminal differentia [...] (134 aa)	0.819
黄柏	Supraene	F2	coagulation factor II (thrombin); Thrombin, which cleaves bonds after Arg and Lys, converts fib [...] (622 aa)	0.8
知母	Supraene	IL8	interleukin 8; IL-8 is a chemotactic factor that attracts neutrophils, basophils, and T-cells, [...] (99 aa)	0.7
当归	Supraene	CCL5	chemokine (C-C motif) ligand 5; Chemoattractant for blood monocytes, memory T-helper cells and [...] (91 aa)	0.7
淫羊藿	Supraene	IL1RN	interleukin 1 receptor antagonist; Inhibits the activity of IL-1 by binding to its receptor. Ha [...] (180 aa)	0.7
仙茅	Supraene	CCL4	chemokine (C-C motif) ligand 4; Monokine with inflammatory and chemokinetic properties. Binds t [...] (92 aa)	0.7
巴戟天	Supraene	CCL2	chemokine (C-C motif) ligand 2; Chemotactic factor that attracts monocytes and basophils but no [...] (99 aa)	0.7
黄柏	Supraene	CCL3	chemokine (C-C motif) ligand 3; Monokine with inflammatory and chemokinetic properties. Binds t [...] (92 aa)	0.7
知母	Supraene	EBP	emopamil binding protein (sterol isomerase); Catalyzes the conversion of Delta(8)-sterols to th [...] (230 aa)	0.627
当归	Supraene	DHCR7	7-dehydrocholesterol reductase; Production of cholesterol by reduction of C7-C8 double bond of [...] (475 aa)	0.605
淫羊藿	Supraene	SEC14L3	SEC14-like 3 (S. cerevisiae); Probable hydrophobic ligand-binding protein; may play a role in t [...] (400 aa)	0.523
仙茅	Supraene	SEC14L2	SEC14-like 2 (S. cerevisiae); Carrier protein. Binds to some hydrophobic molecules and promotes [...] (403 aa)	0.516
巴戟天	Supraene	TM7SF2	transmembrane 7 superfamily member 2; Involved in the conversion of lanosterol to cholesterol (418 aa)	0.498
黄柏	Supraene	SC5DL	sterol-C5-desaturase (ERG3 delta-5-desaturase homolog, S. cerevisiae)-like; Catalyzes a dehydro [...] (299 aa)	0.453
知母	Supraene	LDLCQ3	3-hydroxy-3-methylglutaryl-Coenzyme A reductase; This transmembrane glycoprotein is involved in [...] (888 aa)	0.429
当归	Supraene	NSDHL	NAD(P) dependent steroid dehydrogenase-like (373 aa)	0.425
淫羊藿	zoomaric acid	GCG	glucagon; Glicentin may modulate gastric acid secretion and the gastro-pyloro-duodenal activity [...] (180 aa)	0.98
仙茅	zoomaric acid	GPR120	G protein-coupled receptor 120; Receptor for unsaturated long-chain free fatty acid (FAA). Bind [...] (377 aa)	0.913
巴戟天	zoomaric acid	PCSK1	proprotein convertase subtilisin/kexin type 1; Involved in the processing of hormone and other [...] (753 aa)	0.9
黄柏	zoomaric acid	LTC4S	leukotriene C4 synthase; Catalyzes the conjugation of leukotriene A4 with reduced glutathione t [...] (150 aa)	0.9
知母	zoomaric acid	FZD8	frizzled homolog 8 (Drosophila); Receptor for Wnt proteins. Most of frizzled receptors are coup [...] (694 aa)	0.844
当归	zoomaric acid	SCD	stearoyl-CoA desaturase (delta-9-desaturase); Terminal component of the liver microsomal steary [...] (359 aa)	0.693
淫羊藿	zoomaric acid	SCD5	stearoyl-CoA desaturase 5; Fatty acid delta-9-desaturase that introduces a double bond in fatty [...] (330 aa)	0.639
仙茅	zoomaric acid	FZD5	frizzled homolog 5 (Drosophila); Receptor for Wnt proteins. Most of frizzled receptors are coup [...] (585 aa)	0.609
巴戟天	zoomaric acid	GPAM	glycerol-3-phosphate acyltransferase, mitochondrial; Esterifies acyl-group from acyl-ACP to the [...] (828 aa)	0.445
黄柏	indole	CYP2A13	cytochrome P450, family 2, subfamily A, polypeptide 13; Exhibits a coumarin 7-hydroxylase activ [...] (494 aa)	0.908
知母	indole	CYP2W1	cytochrome P450, family 2, subfamily W, polypeptide 1 (490 aa)	0.9
当归	indole	DECR1	2,4-dienoyl CoA reductase 1, mitochondrial; Auxiliary enzyme of beta-oxidation. It participates [...] (335 aa)	0.871
淫羊藿	indole	IFNB1	interferon, beta 1, fibroblast; Has antiviral, antibacterial and anticancer activities (187 aa)	0.8
仙茅	indole	CAT	catalase; Occurs in almost all aerobically respiring organisms and serves to protect cells from [...] (527 aa)	0.708
巴戟天	indole	IDO1	indoleamine 2,3-dioxygenase 1; Catalyzes the cleavage of the pyrrol ring of tryptophan and inco [...] (403 aa)	0.681
黄柏	indole	NPBWR1	neuropeptides B/W receptor 1; Interacts specifically with a number of opioid ligands. Receptor [...] (328 aa)	0.568
知母	indole	ODC1	ornithine decarboxylase 1 (461 aa)	0.54
当归	indole	NPW	neuropeptide W; Plays a regulatory role in the organization of neuroendocrine signals accessing [...] (165 aa)	0.524
淫羊藿	indole	NPB	neuropeptide B; May be involved in the regulation of feeding, neuroendocrine system, memory, le [...] (125 aa)	0.523
仙茅	indole	IL17A	interleukin 17A; Induces stromal cells to produce proinflammatory and hematopoietic cytokines. [...] (155 aa)	0.521
巴戟天	indole	CA4	carbonic anhydrase IV; Reversible hydration of carbon dioxide. May stimulate the sodium/bicarbo [...] (312 aa)	0.508
黄柏	indole	CA6	carbonic anhydrase VI; Reversible hydration of carbon dioxide. Its role in saliva is unknown (308 aa)	0.46
知母	(R)-linalool	TP53	tumor protein p53; Acts as a tumor suppressor in many tumor types; induces growth arrest or apo [...] (393 aa)	0.7
当归	NON	ALB	albumin; Serum albumin, the main protein of plasma, has a good binding capacity for water, Ca(2 [...] (609 aa)	0.982
淫羊藿	NON	FURIN	furin (paired basic amino acid cleaving enzyme); Furin is likely to represent the ubiquitous en [...] (794 aa)	0.97
仙茅	NON	GLTP	glycolipid transfer protein; Accelerates the intermembrane transfer of various glycolipids. Cat [...] (209 aa)	0.966
巴戟天	NON	PCSK1	proprotein convertase subtilisin/kexin type 1; Involved in the processing of hormone and other [...] (753 aa)	0.941
黄柏	NON	MBOAT4	membrane bound O-acyltransferase domain containing 4; Mediates the octanoylation of ghrelin at [...] (435 aa)	0.906
知母	NON	ACOT7	acyl-CoA thioesterase 7; Acyl-CoA thioesterases are a group of enzymes that catalyze the hydrol [...] (380 aa)	0.9
当归	NON	ACOT4	acyl-CoA thioesterase 4; Acyl-CoA thioesterases are a group of enzymes that catalyze the hydrol [...] (421 aa)	0.9
淫羊藿	NON	ACOT1	acyl-CoA thioesterase 1; Acyl-CoA thioesterases are a group of enzymes that catalyze the hydrol [...] (421 aa)	0.9
仙茅	NON	SEC11C	SEC11 homolog C (S. cerevisiae); Component of the microsomal signal peptidase complex which rem [...] (192 aa)	0.9
巴戟天	NON	PPARG	peroxisome proliferator-activated receptor gamma; Receptor that binds peroxisome proliferators [...] (505 aa)	0.9
黄柏	NON	LCN2	lipocalin 2; Transport of small lipophilic substances (Potential) (198 aa)	0.9
知母	NON	SEC11A	SEC11 homolog A (S. cerevisiae); Component of the microsomal signal peptidase complex which rem [...] (179 aa)	0.9
当归	NON	SPCS3	signal peptidase complex subunit 3 homolog (S. cerevisiae); Component of the microsomal signal [...] (180 aa)	0.9
淫羊藿	NON	SPCS2	signal peptidase complex subunit 2 homolog (S. cerevisiae); Component of the microsomal signal [...] (226 aa)	0.9
仙茅	NON	ACOT2	acyl-CoA thioesterase 2; Acyl-CoA thioesterases are a group of enzymes that catalyze the hydrol [...] (483 aa)	0.9
巴戟天	NON	SPCS1	signal peptidase complex subunit 1 homolog (S. cerevisiae); Component of the microsomal signal [...] (169 aa)	0.9
黄柏	NON	PAEP	progestagen-associated endometrial protein; This protein is, quantitatively, the main protein s [...] (180 aa)	0.836
知母	NON	HSP72	Heat shock 70 kDa protein 1 (HSP70.1)(HSP70-1/HSP70-2); In cooperation with other chaperones, H [...] (641 aa)	0.8
当归	NON	ENSG00000235941	Heat shock 70 kDa protein 1 (HSP70.1)(HSP70-1/HSP70-2); In cooperation with other chaperones, H [...] (641 aa)	0.8
淫羊藿	NON	NOS1	nitric oxide synthase 1 (neuronal); Produces nitric oxide (NO) which is a messenger molecule wi [...] (1434 aa)	0.719
仙茅	NON	PAX4	paired box 4; Plays an important role in the differentiation and development of pancreatic isle [...] (343 aa)	0.582
巴戟天	NON	HADHA	hydroxyacyl-Coenzyme A dehydrogenase/3-ketoacyl-Coenzyme A thiolase/enoyl-Coenzyme A hydratase [...] (763 aa)	0.567
黄柏	NON	NOS2	nitric oxide synthase 2, inducible; Produces nitric oxide (NO) which is a messenger molecule wi [...] (1153 aa)	0.517
知母	NON	ENSG00000168937	Putative uncharacterized protein ENSP00000305638 Fragment (68 aa)	0.517
当归	NON	ENSG00000167494	Putative uncharacterized protein ENSP00000300983 Fragment (115 aa)	0.517
淫羊藿	NON	PCSK5	proprotein convertase subtilisin/kexin type 5; Likely to represent a widespread endoprotease ac [...] (913 aa)	0.496
仙茅	NON	PCSK6	proprotein convertase subtilisin/kexin type 6; Likely to represent an endoprotease activity wit [...] (974 aa)	0.496
巴戟天	NON	OXSM	3-oxoacyl-ACP synthase, mitochondrial; May play a role in the biosynthesis of lipoic acid as we [...] (459 aa)	0.468
黄柏	NON	LIPT2	lipoyl(octanoyl) transferase 2 (putative); Catalyzes the transfer of endogenously produced octa [...] (231 aa)	0.42
知母	hexanoic acid	OXSM	3-oxoacyl-ACP synthase, mitochondrial; May play a role in the biosynthesis of lipoic acid as we [...] (459 aa)	0.92
当归	hexanoic acid	FFAR2	free fatty acid receptor 2; Receptor for short chain fatty acids through a G(i)- protein-mediat [...] (330 aa)	0.91
淫羊藿	hexanoic acid	FFAR1	free fatty acid receptor 1; Receptor for medium and long chain saturated and unsaturated fatty [...] (300 aa)	0.91
仙茅	hexanoic acid	GCG	glucagon; Glicentin may modulate gastric acid secretion and the gastro-pyloro-duodenal activity [...] (180 aa)	0.905
巴戟天	hexanoic acid	LPAR2	lysophosphatidic acid receptor 2; Receptor for lysophosphatidic acid (LPA), a mediator of diver [...] (351 aa)	0.9
黄柏	hexanoic acid	GCGR	glucagon receptor; This is a receptor for glucagon which plays a central role in regulating the [...] (477 aa)	0.9
知母	hexanoic acid	NPS	neuropeptide S; Modulates arousal and anxiety. May play an important anorexigenic role (By simi [...] (89 aa)	0.9
当归	hexanoic acid	NMB	neuromedin B; Stimulates smooth muscle contraction in a manner similar to that of bombesin (154 aa)	0.9
淫羊藿	hexanoic acid	GRK5	G protein-coupled receptor kinase 5; Specifically phosphorylates the activated forms of G prote [...] (590 aa)	0.9
仙茅	hexanoic acid	ADRA1A	adrenergic, alpha-1A-, receptor; This alpha-adrenergic receptor mediates its action by associat [...] (475 aa)	0.9
巴戟天	hexanoic acid	AVP	arginine vasopressin; Neurophysin 2 specifically binds vasopressin (164 aa)	0.9
黄柏	hexanoic acid	GRPR	gastrin-releasing peptide receptor; Receptor for gastrin releasing peptide (GRP). This receptor [...] (384 aa)	0.9
知母	hexanoic acid	ADRA1D	adrenergic, alpha-1D-, receptor; This alpha-adrenergic receptor mediates its effect through the [...] (572 aa)	0.9
当归	hexanoic acid	EDN1	endothelin 1; Endothelins are endothelium-derived vasoconstrictor peptides (212 aa)	0.9
淫羊藿	hexanoic acid	HTR2A	5-hydroxytryptamine (serotonin) receptor 2A; This is one of the several different receptors for [...] (471 aa)	0.9
仙茅	hexanoic acid	GNB1	guanine nucleotide binding protein (G protein), beta polypeptide 1; Guanine nucleotide-binding [...] (340 aa)	0.9
巴戟天	hexanoic acid	NMS	neuromedin S; Implicated in the regulation of circadian rhythms through autocrine and/or paracr [...] (153 aa)	0.9
黄柏	hexanoic acid	GNA14	guanine nucleotide binding protein (G protein), alpha 14; Guanine nucleotide-binding proteins ( [...] (355 aa)	0.9
知母	hexanoic acid	TBXA2R	thromboxane A2 receptor; Receptor for thromboxane A2 (TXA2), a potent stimulator of platelet ag [...] (343 aa)	0.9
当归	hexanoic acid	HCRTR1	hypocretin (orexin) receptor 1; Moderately selective excitatory receptor for orexin-A and, with [...] (425 aa)	0.9
淫羊藿	hexanoic acid	TACR2	tachykinin receptor 2; This is a receptor for the tachykinin neuropeptide substance K (neurokin [...] (398 aa)	0.9
仙茅	hexanoic acid	CYSLTR1	cysteinyl leukotriene receptor 1; Receptor for cysteinyl leukotrienes mediating bronchoconstric [...] (337 aa)	0.9
巴戟天	hexanoic acid	LPAR4	lysophosphatidic acid receptor 4; Receptor for lysophosphatidic acid (LPA), a mediator of diver [...] (370 aa)	0.9
黄柏	hexanoic acid	EDN2	endothelin 2; Endothelins are endothelium-derived vasoconstrictor peptides (178 aa)	0.9
知母	hexanoic acid	OPN4	opsin 4; Photoreceptor required for regulation of circadian rhythm. Contributes to pupillar ref [...] (489 aa)	0.9
当归	hexanoic acid	HCRTR2	hypocretin (orexin) receptor 2; Nonselective, high-affinity receptor for both orexin-A and orex [...] (444 aa)	0.9
淫羊藿	hexanoic acid	PTGFR	prostaglandin F receptor (FP); Receptor for prostaglandin F2-alpha (PGF2-alpha). The activity o [...] (359 aa)	0.9
仙茅	hexanoic acid	LPAR3	lysophosphatidic acid receptor 3; Receptor for lysophosphatidic acid (LPA), a mediator of diver [...] (353 aa)	0.9
巴戟天	hexanoic acid	NTSR1	neurotensin receptor 1 (high affinity); Receptor for the tridecapeptide neurotensin. It is asso [...] (418 aa)	0.9
黄柏	hexanoic acid	XCL2	chemokine (C motif) ligand 2; Chemotactic activity for lymphocytes but not for monocytes or neu [...] (114 aa)	0.9
知母	hexanoic acid	XCL1	chemokine (C motif) ligand 1; Chemotactic activity for lymphocytes but not for monocytes or neu [...] (114 aa)	0.9
当归	hexanoic acid	RGS18	regulator of G-protein signaling 18; Inhibits signal transduction by increasing the GTPase acti [...] (235 aa)	0.9
淫羊藿	hexanoic acid	KISS1	KiSS-1 metastasis-suppressor; Metastasis suppressor protein in malignant melanomas and in some [...] (138 aa)	0.9
仙茅	hexanoic acid	AVPR1B	arginine vasopressin receptor 1B; Receptor for arginine vasopressin. The activity of this recep [...] (424 aa)	0.9
巴戟天	hexanoic acid	AGT	angiotensinogen (serpin peptidase inhibitor, clade A, member 8); Essential component of the ren [...] (485 aa)	0.9
黄柏	hexanoic acid	GNRHR2	gonadotropin-releasing hormone (type 2) receptor 2; Receptor for gonadotropin releasing hormone [...] (292 aa)	0.9
知母	hexanoic acid	NPSR1	neuropeptide S receptor 1; May be active in signaling pathway in an autocrine or paracrine fash [...] (377 aa)	0.9
当归	hexanoic acid	LPAR1	lysophosphatidic acid receptor 1; Receptor for lysophosphatidic acid (LPA), a mediator of diver [...] (364 aa)	0.9
淫羊藿	hexanoic acid	HRH1	histamine receptor H1; In peripheral tissues, the H1 subclass of histamine receptors mediates t [...] (487 aa)	0.9
仙茅	hexanoic acid	QRFP	pyroglutamylated RFamide peptide; Stimulates feeding behavior, metabolic rate and locomotor act [...] (136 aa)	0.9
巴戟天	hexanoic acid	LPAR6	lysophosphatidic acid receptor 6; Binds to oleoyl-L-alpha-lysophosphatidic acid (LPA). Intracel [...] (344 aa)	0.9
黄柏	hexanoic acid	UTS2D	urotensin 2 domain containing; Potent vasoconstrictor (By similarity) (119 aa)	0.9
知母	hexanoic acid	FPR2	formyl peptide receptor 2; Low affinity receptor for N-formyl-methionyl peptides, which are pow [...] (351 aa)	0.9
当归	hexanoic acid	GRB2	growth factor receptor-bound protein 2; Adapter protein that provides a critical link between c [...] (217 aa)	0.9
淫羊藿	hexanoic acid	PLCB1	phospholipase C, beta 1 (phosphoinositide-specific); The production of the second messenger mol [...] (1216 aa)	0.9
仙茅	hexanoic acid	LTB4R2	leukotriene B4 receptor 2; Low-affinity receptor for leukotrienes including leukotriene B4. Med [...] (389 aa)	0.9
巴戟天	hexanoic acid	EDN3	endothelin 3; Endothelins are endothelium-derived vasoconstrictor peptides (238 aa)	0.9
黄柏	hexanoic acid	CCK	cholecystokinin; This peptide hormone induces gall bladder contraction and the release of pancr [...] (115 aa)	0.9
知母	hexanoic acid	QRFPR	pyroglutamylated RFamide peptide receptor; Receptor for the orexigenic neuropeptide QRFP. The a [...] (431 aa)	0.9
当归	hexanoic acid	ARHGEF25	Guanine nucleotide exchange factor GEFT (RhoA/Rac/Cdc42 guanine nucleotide exchange factor GEFT [...] (619 aa)	0.9
淫羊藿	caffeic acid	MIF	macrophage migration inhibitory factor (glycosylation-inhibiting factor); Pro-inflammatory cyto [...] (115 aa)	0.979
仙茅	caffeic acid	ALOX5	arachidonate 5-lipoxygenase; Catalyzes the first step in leukotriene biosynthesis, and thereby [...] (674 aa)	0.825
巴戟天	caffeic acid	FYN	FYN oncogene related to SRC, FGR, YES; Implicated in the control of cell growth. Plays a role i [...] (537 aa)	0.8
黄柏	caffeic acid	COMT	catechol-O-methyltransferase; Catalyzes the O-methylation, and thereby the inactivation, of cat [...] (271 aa)	0.773
知母	caffeic acid	TYR	tyrosinase (oculocutaneous albinism IA); This is a copper-containing oxidase that functions in [...] (529 aa)	0.727
当归	caffeic acid	UGT1A8	UDP glucuronosyltransferase 1 family, polypeptide A8; UDPGT is of major importance in the conju [...] (530 aa)	0.7
淫羊藿	caffeic acid	UGT1A7	UDP glucuronosyltransferase 1 family, polypeptide A7; UDPGT is of major importance in the conju [...] (530 aa)	0.7
仙茅	caffeic acid	UGT1A10	UDP glucuronosyltransferase 1 family, polypeptide A10; UDPGT is of major importance in the conj [...] (530 aa)	0.7
巴戟天	caffeic acid	SULT1A2	sulfotransferase family, cytosolic, 1A, phenol-preferring, member 2; Catalyzes the sulfate conj [...] (295 aa)	0.7
黄柏	caffeic acid	SULT1A1	sulfotransferase family, cytosolic, 1A, phenol-preferring, member 1; Catalyzes the sulfate conj [...] (295 aa)	0.7
知母	caffeic acid	ALOX15	arachidonate 15-lipoxygenase; Converts arachidonic acid to 15S- hydroperoxyeicosatetraenoic aci [...] (662 aa)	0.7
当归	caffeic acid	CA2	carbonic anhydrase II; Essential for bone resorption and osteoclast differentiation (By similar [...] (260 aa)	0.548
淫羊藿	caffeic acid	CA1	carbonic anhydrase I; Reversible hydration of carbon dioxide (261 aa)	0.506
仙茅	caffeic acid	HAL	histidine ammonia-lyase (657 aa)	0.461
巴戟天	Hemo-sol	CYP2C19	cytochrome P450, family 2, subfamily C, polypeptide 19; Responsible for the metabolism of a num [...] (490 aa)	0.906
黄柏	Hemo-sol	HRAS	v-Ha-ras Harvey rat sarcoma viral oncogene homolog; Ras proteins bind GDP/GTP and possess intri [...] (189 aa)	0.747
知母	butylated hydroxytoluene	CA2	carbonic anhydrase II; Essential for bone resorption and osteoclast differentiation (By similar [...] (260 aa)	0.891
当归	butylated hydroxytoluene	SOD2	superoxide dismutase 2, mitochondrial; Destroys radicals which are normally produced within the [...] (222 aa)	0.86
淫羊藿	butylated hydroxytoluene	CYP2B6	cytochrome P450, family 2, subfamily B, polypeptide 6; Cytochromes P450 are a group of heme-thi [...] (491 aa)	0.845
仙茅	butylated hydroxytoluene	ALOX5	arachidonate 5-lipoxygenase; Catalyzes the first step in leukotriene biosynthesis, and thereby [...] (674 aa)	0.818
巴戟天	butylated hydroxytoluene	LYZ	lysozyme (renal amyloidosis); Lysozymes have primarily a bacteriolytic function; those in tissu [...] (148 aa)	0.8
黄柏	butylated hydroxytoluene	SERPINE1	serpin peptidase inhibitor, clade E (nexin, plasminogen activator inhibitor type 1), member 1; [...] (402 aa)	0.8
知母	butylated hydroxytoluene	NFE2L3	nuclear factor (erythroid-derived 2)-like 3; Activates erythroid-specific, globin gene expressi [...] (694 aa)	0.8
当归	butylated hydroxytoluene	RELA	v-rel reticuloendotheliosis viral oncogene homolog A (avian); NF-kappa-B is a pleiotropic trans [...] (551 aa)	0.738
淫羊藿	butylated hydroxytoluene	NFKB1	nuclear factor of kappa light polypeptide gene enhancer in B-cells 1; NF-kappa-B is a pleiotrop [...] (969 aa)	0.737
仙茅	butylated hydroxytoluene	CASP3	caspase 3, apoptosis-related cysteine peptidase; Involved in the activation cascade of caspases [...] (277 aa)	0.729
巴戟天	caprylic acid	MBOAT4	membrane bound O-acyltransferase domain containing 4; Mediates the octanoylation of ghrelin at [...] (435 aa)	0.938
黄柏	caprylic acid	LIAS	lipoic acid synthetase; Catalyzes the radical-mediated insertion of two sulfur atoms into the C [...] (372 aa)	0.92
知母	caprylic acid	ACSL5	acyl-CoA synthetase long-chain family member 5; Acyl-CoA synthetases (ACSL) activate long-chain [...] (739 aa)	0.915
当归	caprylic acid	ACSL6	acyl-CoA synthetase long-chain family member 6; Activation of long-chain fatty acids for both s [...] (722 aa)	0.915
淫羊藿	caprylic acid	ACSL1	acyl-CoA synthetase long-chain family member 1; Activation of long-chain fatty acids for both s [...] (698 aa)	0.915
仙茅	caprylic acid	ACSBG1	acyl-CoA synthetase bubblegum family member 1; Mediates activation of long-chain fatty acids fo [...] (724 aa)	0.915
巴戟天	caprylic acid	ACSBG2	acyl-CoA synthetase bubblegum family member 2; Mediates activation of long-chain fatty acids fo [...] (666 aa)	0.915
黄柏	caprylic acid	ACSL3	acyl-CoA synthetase long-chain family member 3; Acyl-CoA synthetases (ACSL) activates long-chai [...] (720 aa)	0.909
知母	caprylic acid	ACSL4	acyl-CoA synthetase long-chain family member 4; Activation of long-chain fatty acids for both s [...] (711 aa)	0.909
当归	caprylic acid	LIPT1	lipoyltransferase 1; Catalyzes the transfer of the lipoyl group from lipoyl- AMP to the specifi [...] (373 aa)	0.909
淫羊藿	caprylic acid	SEC11A	SEC11 homolog A (S. cerevisiae); Component of the microsomal signal peptidase complex which rem [...] (179 aa)	0.906
仙茅	caprylic acid	PCSK1	proprotein convertase subtilisin/kexin type 1; Involved in the processing of hormone and other [...] (753 aa)	0.905
巴戟天	caprylic acid	ALDH7A1	aldehyde dehydrogenase 7 family, member A1 (539 aa)	0.905
黄柏	caprylic acid	ALDH1B1	aldehyde dehydrogenase 1 family, member B1; ALDHs play a major role in the detoxification of al [...] (517 aa)	0.905
知母	caprylic acid	ALDH9A1	aldehyde dehydrogenase 9 family, member A1; Converts gamma-trimethylaminobutyraldehyde into gam [...] (518 aa)	0.905
当归	caprylic acid	ALDH3A2	aldehyde dehydrogenase 3 family, member A2; Catalyzes the oxidation of long-chain aliphatic ald [...] (508 aa)	0.905
淫羊藿	caprylic acid	SEC11C	SEC11 homolog C (S. cerevisiae); Component of the microsomal signal peptidase complex which rem [...] (192 aa)	0.905
仙茅	caprylic acid	GLTP	glycolipid transfer protein; Accelerates the intermembrane transfer of various glycolipids. Cat [...] (209 aa)	0.9
巴戟天	caprylic acid	SPCS3	signal peptidase complex subunit 3 homolog (S. cerevisiae); Component of the microsomal signal [...] (180 aa)	0.9
黄柏	caprylic acid	SPCS2	signal peptidase complex subunit 2 homolog (S. cerevisiae); Component of the microsomal signal [...] (226 aa)	0.9
知母	caprylic acid	SPCS1	signal peptidase complex subunit 1 homolog (S. cerevisiae); Component of the microsomal signal [...] (169 aa)	0.9
当归	caprylic acid	SLC22A6	solute carrier family 22 (organic anion transporter), member 6; Involved in the renal eliminati [...] (563 aa)	0.884
淫羊藿	caprylic acid	SLC22A8	solute carrier family 22 (organic anion transporter), member 8; Plays an important role in the [...] (542 aa)	0.874
仙茅	caprylic acid	GCG	glucagon; Glicentin may modulate gastric acid secretion and the gastro-pyloro-duodenal activity [...] (180 aa)	0.843
巴戟天	caprylic acid	PAEP	progestagen-associated endometrial protein; This protein is, quantitatively, the main protein s [...] (180 aa)	0.836
黄柏	caprylic acid	GHRL	ghrelin/obestatin prepropeptide; Ghrelin is the ligand for growth hormone secretagogue receptor [...] (117 aa)	0.817
知母	caprylic acid	SLC22A11	solute carrier family 22 (organic anion/urate transporter), member 11; Mediates saturable uptak [...] (550 aa)	0.807
当归	caprylic acid	GPR109A	G protein-coupled receptor 109B; Acts as a high affinity receptor for both nicotinic acid (also [...] (363 aa)	0.8
淫羊藿	caprylic acid	G6PC	glucose-6-phosphatase, catalytic subunit; Hydrolyzes glucose-6-phosphate to glucose in the endo [...] (357 aa)	0.719
仙茅	caprylic acid	ACAD9	acyl-Coenzyme A dehydrogenase family, member 9; Has a dehydrogenase activity on palmitoyl-CoA ( [...] (621 aa)	0.587
巴戟天	caprylic acid	ACADS	acyl-Coenzyme A dehydrogenase, C-2 to C-3 short chain (412 aa)	0.526
黄柏	caprylic acid	HADHA	hydroxyacyl-Coenzyme A dehydrogenase/3-ketoacyl-Coenzyme A thiolase/enoyl-Coenzyme A hydratase [...] (763 aa)	0.525
知母	caprylic acid	ACADM	acyl-Coenzyme A dehydrogenase, C-4 to C-12 straight chain; This enzyme is specific for acyl cha [...] (425 aa)	0.52
当归	caprylic acid	IAH1	isoamyl acetate-hydrolyzing esterase 1 homolog (S. cerevisiae); Probable lipase (By similarity) (248 aa)	0.52
淫羊藿	caprylic acid	ACACB	acetyl-Coenzyme A carboxylase beta; ACC-beta may be involved in the provision of malonyl-CoA or [...] (2458 aa)	0.493
仙茅	caprylic acid	ACACA	acetyl-Coenzyme A carboxylase alpha; Catalyzes the rate-limiting reaction in the biogenesis of [...] (2383 aa)	0.475
巴戟天	caprylic acid	OXSM	3-oxoacyl-ACP synthase, mitochondrial; May play a role in the biosynthesis of lipoic acid as we [...] (459 aa)	0.468
黄柏	caprylic acid	LIPT2	lipoyl(octanoyl) transferase 2 (putative); Catalyzes the transfer of endogenously produced octa [...] (231 aa)	0.459
知母	caprylic acid	ACADVL	acyl-Coenzyme A dehydrogenase, very long chain; Active toward esters of long-chain and very lon [...] (655 aa)	0.4
当归	lauric acid	TLR4	toll-like receptor 4; Cooperates with LY96 and CD14 to mediate the innate immune response to ba [...] (839 aa)	0.982
淫羊藿	lauric acid	CYP4A11	cytochrome P450, family 4, subfamily A, polypeptide 11; Catalyzes the omega- and (omega-1)-hydr [...] (519 aa)	0.974
仙茅	lauric acid	ALB	albumin; Serum albumin, the main protein of plasma, has a good binding capacity for water, Ca(2 [...] (609 aa)	0.933
巴戟天	lauric acid	UTS2R	urotensin 2 receptor; High affinity receptor for urotensin-2 and urotensin-2B. The activity of [...] (389 aa)	0.924
黄柏	lauric acid	GAST	gastrin; Gastrin stimulates the stomach mucosa to produce and secrete hydrochloric acid and the [...] (101 aa)	0.913
知母	lauric acid	TRH	thyrotropin-releasing hormone; Functions as a regulator of the biosynthesis of TSH in the anter [...] (242 aa)	0.912
当归	lauric acid	FASN	fatty acid synthase; Fatty acid synthetase catalyzes the formation of long- chain fatty acids f [...] (2511 aa)	0.911
淫羊藿	lauric acid	PIK3CA	phosphoinositide-3-kinase, catalytic, alpha polypeptide; Phosphorylates PtdIns, PtdIns4P and Pt [...] (1068 aa)	0.91
仙茅	lauric acid	LY96	lymphocyte antigen 96; Cooperates with TLR4 in the innate immune response to bacterial lipopoly [...] (160 aa)	0.909
巴戟天	lauric acid	FFAR1	free fatty acid receptor 1; Receptor for medium and long chain saturated and unsaturated fatty [...] (300 aa)	0.907
黄柏	lauric acid	CCK	cholecystokinin; This peptide hormone induces gall bladder contraction and the release of pancr [...] (115 aa)	0.905
知母	lauric acid	APP	amyloid beta (A4) precursor protein; N-APP binds TNFRSF21 triggering caspase activation and deg [...] (770 aa)	0.904
当归	lauric acid	GCG	glucagon; Glicentin may modulate gastric acid secretion and the gastro-pyloro-duodenal activity [...] (180 aa)	0.9
淫羊藿	lauric acid	LPAR2	lysophosphatidic acid receptor 2; Receptor for lysophosphatidic acid (LPA), a mediator of diver [...] (351 aa)	0.9
仙茅	lauric acid	GCGR	glucagon receptor; This is a receptor for glucagon which plays a central role in regulating the [...] (477 aa)	0.9
巴戟天	lauric acid	NPS	neuropeptide S; Modulates arousal and anxiety. May play an important anorexigenic role (By simi [...] (89 aa)	0.9
黄柏	lauric acid	NMB	neuromedin B; Stimulates smooth muscle contraction in a manner similar to that of bombesin (154 aa)	0.9
知母	lauric acid	GRK5	G protein-coupled receptor kinase 5; Specifically phosphorylates the activated forms of G prote [...] (590 aa)	0.9
当归	lauric acid	VLDLR	very low density lipoprotein receptor; Binds VLDL and transports it into cells by endocytosis. [...] (873 aa)	0.9
淫羊藿	lauric acid	ADRA1A	adrenergic, alpha-1A-, receptor; This alpha-adrenergic receptor mediates its action by associat [...] (475 aa)	0.9
仙茅	lauric acid	AVP	arginine vasopressin; Neurophysin 2 specifically binds vasopressin (164 aa)	0.9
巴戟天	lauric acid	GRPR	gastrin-releasing peptide receptor; Receptor for gastrin releasing peptide (GRP). This receptor [...] (384 aa)	0.9
黄柏	lauric acid	ADRA1D	adrenergic, alpha-1D-, receptor; This alpha-adrenergic receptor mediates its effect through the [...] (572 aa)	0.9
知母	lauric acid	EDN1	endothelin 1; Endothelins are endothelium-derived vasoconstrictor peptides (212 aa)	0.9
当归	lauric acid	HTR2A	5-hydroxytryptamine (serotonin) receptor 2A; This is one of the several different receptors for [...] (471 aa)	0.9
淫羊藿	lauric acid	GNB1	guanine nucleotide binding protein (G protein), beta polypeptide 1; Guanine nucleotide-binding [...] (340 aa)	0.9
仙茅	lauric acid	ACOT7	acyl-CoA thioesterase 7; Acyl-CoA thioesterases are a group of enzymes that catalyze the hydrol [...] (380 aa)	0.9
巴戟天	lauric acid	NMS	neuromedin S; Implicated in the regulation of circadian rhythms through autocrine and/or paracr [...] (153 aa)	0.9
黄柏	lauric acid	GNA14	guanine nucleotide binding protein (G protein), alpha 14; Guanine nucleotide-binding proteins ( [...] (355 aa)	0.9
知母	lauric acid	TBXA2R	thromboxane A2 receptor; Receptor for thromboxane A2 (TXA2), a potent stimulator of platelet ag [...] (343 aa)	0.9
当归	lauric acid	HCRTR1	hypocretin (orexin) receptor 1; Moderately selective excitatory receptor for orexin-A and, with [...] (425 aa)	0.9
淫羊藿	lauric acid	TACR2	tachykinin receptor 2; This is a receptor for the tachykinin neuropeptide substance K (neurokin [...] (398 aa)	0.9
仙茅	lauric acid	CYSLTR1	cysteinyl leukotriene receptor 1; Receptor for cysteinyl leukotrienes mediating bronchoconstric [...] (337 aa)	0.9
巴戟天	lauric acid	LPAR4	lysophosphatidic acid receptor 4; Receptor for lysophosphatidic acid (LPA), a mediator of diver [...] (370 aa)	0.9
黄柏	lauric acid	EDN2	endothelin 2; Endothelins are endothelium-derived vasoconstrictor peptides (178 aa)	0.9
知母	lauric acid	OPN4	opsin 4; Photoreceptor required for regulation of circadian rhythm. Contributes to pupillar ref [...] (489 aa)	0.9
当归	lauric acid	HCRTR2	hypocretin (orexin) receptor 2; Nonselective, high-affinity receptor for both orexin-A and orex [...] (444 aa)	0.9
淫羊藿	lauric acid	PTGFR	prostaglandin F receptor (FP); Receptor for prostaglandin F2-alpha (PGF2-alpha). The activity o [...] (359 aa)	0.9
仙茅	lauric acid	LPAR3	lysophosphatidic acid receptor 3; Receptor for lysophosphatidic acid (LPA), a mediator of diver [...] (353 aa)	0.9
巴戟天	lauric acid	NTSR1	neurotensin receptor 1 (high affinity); Receptor for the tridecapeptide neurotensin. It is asso [...] (418 aa)	0.9
黄柏	lauric acid	XCL2	chemokine (C motif) ligand 2; Chemotactic activity for lymphocytes but not for monocytes or neu [...] (114 aa)	0.9
知母	lauric acid	XCL1	chemokine (C motif) ligand 1; Chemotactic activity for lymphocytes but not for monocytes or neu [...] (114 aa)	0.9
当归	lauric acid	RGS18	regulator of G-protein signaling 18; Inhibits signal transduction by increasing the GTPase acti [...] (235 aa)	0.9
淫羊藿	lauric acid	KISS1	KiSS-1 metastasis-suppressor; Metastasis suppressor protein in malignant melanomas and in some [...] (138 aa)	0.9
仙茅	lauric acid	AVPR1B	arginine vasopressin receptor 1B; Receptor for arginine vasopressin. The activity of this recep [...] (424 aa)	0.9
巴戟天	lauric acid	AGT	angiotensinogen (serpin peptidase inhibitor, clade A, member 8); Essential component of the ren [...] (485 aa)	0.9
黄柏	lauric acid	GNRHR2	gonadotropin-releasing hormone (type 2) receptor 2; Receptor for gonadotropin releasing hormone [...] (292 aa)	0.9
知母	lauric acid	NPSR1	neuropeptide S receptor 1; May be active in signaling pathway in an autocrine or paracrine fash [...] (377 aa)	0.9
当归	lauric acid	LPAR1	lysophosphatidic acid receptor 1; Receptor for lysophosphatidic acid (LPA), a mediator of diver [...] (364 aa)	0.9
淫羊藿	lauric acid	GIP	gastric inhibitory polypeptide; Potent stimulator of insulin secretion and relatively poor inhi [...] (153 aa)	0.9
仙茅	nonanoic acid	PPARG	peroxisome proliferator-activated receptor gamma; Receptor that binds peroxisome proliferators [...] (505 aa)	0.9
巴戟天	nonanoic acid	CASP3	caspase 3, apoptosis-related cysteine peptidase; Involved in the activation cascade of caspases [...] (277 aa)	0.8
黄柏	nonanoic acid	NFATC3	nuclear factor of activated T-cells, cytoplasmic, calcineurin-dependent 3; Plays a role in the [...] (1075 aa)	0.8
知母	nonanoic acid	CSF2	colony stimulating factor 2 (granulocyte-macrophage); Cytokine that stimulates the growth and d [...] (144 aa)	0.8
当归	nonanoic acid	PGF	placental growth factor; Growth factor active in angiogenesis, and endothelial cell growth, sti [...] (170 aa)	0.8
淫羊藿	nonanoic acid	NFAT5	microRNA 1538; Plays a role in the inducible expression of genes. Regulates hypertonicity-induc [...] (1549 aa)	0.719
仙茅	nonanoic acid	SCNN1G	sodium channel, nonvoltage-gated 1, gamma; Sodium permeable non-voltage-sensitive ion channel i [...] (649 aa)	0.719
巴戟天	nonanoic acid	SCNN1A	sodium channel, nonvoltage-gated 1 alpha; Sodium permeable non-voltage-sensitive ion channel in [...] (669 aa)	0.719
黄柏	nonanoic acid	PPARA	peroxisome proliferator-activated receptor alpha; Ligand-activated transcription factor. Key re [...] (468 aa)	0.7
知母	nonanoic acid	AQP2	aquaporin 2 (collecting duct); Forms a water-specific channel that provides the plasma membrane [...] (271 aa)	0.468
当归	nonanoic acid	AVP	arginine vasopressin; Neurophysin 2 specifically binds vasopressin (164 aa)	0.443
淫羊藿	succinic acid	ALDH5A1	aldehyde dehydrogenase 5 family, member A1 (548 aa)	0.992
仙茅	succinic acid	HIF1AN	hypoxia inducible factor 1, alpha subunit inhibitor; Hydroxylates HIF-1 alpha at 'Asp-803' in t [...] (349 aa)	0.99
巴戟天	succinic acid	HIF1A	hypoxia inducible factor 1, alpha subunit (basic helix-loop-helix transcription factor); Functi [...] (826 aa)	0.986
黄柏	succinic acid	SDHB	succinate dehydrogenase complex, subunit B, iron sulfur (Ip); Iron-sulfur protein (IP) subunit [...] (280 aa)	0.979
知母	succinic acid	SDHA	succinate dehydrogenase complex, subunit A, flavoprotein (Fp); Flavoprotein (FP) subunit of suc [...] (664 aa)	0.979
当归	succinic acid	SDHC	succinate dehydrogenase complex, subunit C, integral membrane protein, 15kDa; Mono-heme cytochr [...] (169 aa)	0.979
淫羊藿	succinic acid	SDHD	succinate dehydrogenase complex, subunit D, integral membrane protein; Membrane-anchoring subun [...] (159 aa)	0.977
仙茅	succinic acid	FH	fumarate hydratase; Also acts as a tumor suppressor (510 aa)	0.964
巴戟天	succinic acid	EGLN1	egl nine homolog 1 (C. elegans); Catalyzes the post-translational formation of 4- hydroxyprolin [...] (426 aa)	0.958
黄柏	succinic acid	SUCLA2	succinate-CoA ligase, ADP-forming, beta subunit (463 aa)	0.949
知母	succinic acid	SLC13A2	solute carrier family 13 (sodium-dependent dicarboxylate transporter), member 2; Cotransport of [...] (592 aa)	0.948
当归	succinic acid	SLC13A3	solute carrier family 13 (sodium-dependent dicarboxylate transporter), member 3; High-affinity [...] (602 aa)	0.944
淫羊藿	succinic acid	TMLHE	trimethyllysine hydroxylase, epsilon; Converts trimethyllysine (TML) into hydroxytrimethyllysin [...] (421 aa)	0.941
仙茅	succinic acid	BBOX1	butyrobetaine (gamma), 2-oxoglutarate dioxygenase (gamma-butyrobetaine hydroxylase) 1; Catalyze [...] (387 aa)	0.941
巴戟天	succinic acid	OGDH	oxoglutarate (alpha-ketoglutarate) dehydrogenase (lipoamide); The 2-oxoglutarate dehydrogenase [...] (1023 aa)	0.938
黄柏	succinic acid	MT-CYB	mitochondrially encoded cytochrome b; Component of the ubiquinol-cytochrome c reductase complex [...] (380 aa)	0.935
知母	succinic acid	ALKBH3	alkB, alkylation repair homolog 3 (E. coli); Dioxygenase that repairs alkylated DNA containing [...] (286 aa)	0.933
当归	succinic acid	ALKBH2	alkB, alkylation repair homolog 2 (E. coli); Dioxygenase that repairs alkylated DNA and RNA con [...] (261 aa)	0.932
淫羊藿	succinic acid	EGLN3	egl nine homolog 3 (C. elegans); Catalyzes the post-translational formation of 4- hydroxyprolin [...] (239 aa)	0.927
仙茅	succinic acid	VHL	von Hippel-Lindau tumor suppressor; Involved in the ubiquitination and subsequent proteasomal d [...] (213 aa)	0.926
巴戟天	succinic acid	SUCLG1	succinate-CoA ligase, alpha subunit (346 aa)	0.924
黄柏	succinic acid	ENSG00000232961	annotation not avaliable (108 aa)	0.921
知母	succinic acid	EGLN2	egl nine homolog 2 (C. elegans); Catalyzes the post-translational formation of 4- hydroxyprolin [...] (407 aa)	0.918
当归	succinic acid	DLD	dihydrolipoamide dehydrogenase; Lipoamide dehydrogenase is a component of the glycine cleavage [...] (509 aa)	0.916
淫羊藿	succinic acid	DHTKD1	dehydrogenase E1 and transketolase domain containing 1; The 2-oxoglutarate dehydrogenase comple [...] (919 aa)	0.914
仙茅	succinic acid	ABAT	4-aminobutyrate aminotransferase; Catalyzes the conversion of gamma-aminobutyrate and L- beta-a [...] (500 aa)	0.914
巴戟天	succinic acid	OXCT1	3-oxoacid CoA transferase 1; Key enzyme for ketone body catabolism. Transfers the CoA moiety fr [...] (520 aa)	0.913
黄柏	succinic acid	BDH1	3-hydroxybutyrate dehydrogenase, type 1 (343 aa)	0.913
知母	succinic acid	HACL1	2-hydroxyacyl-CoA lyase 1; Catalyzes a carbon-carbon cleavage reaction; cleaves a 2-hydroxy-3-m [...] (578 aa)	0.912
当归	succinic acid	F2	coagulation factor II (thrombin); Thrombin, which cleaves bonds after Arg and Lys, converts fib [...] (622 aa)	0.911
淫羊藿	succinic acid	TCEB1	transcription elongation factor B (SIII), polypeptide 1 (15kDa, elongin C); SIII, also known as [...] (112 aa)	0.911
仙茅	succinic acid	DLST	dihydrolipoamide S-succinyltransferase (E2 component of 2-oxo-glutarate complex); The 2-oxoglut [...] (453 aa)	0.91
巴戟天	succinic acid	SHMT1	serine hydroxymethyltransferase 1 (soluble); Interconversion of serine and glycine (By similari [...] (483 aa)	0.909
黄柏	succinic acid	EPAS1	endothelial PAS domain protein 1; Transcription factor involved in the induction of oxygen regu [...] (870 aa)	0.909
知母	succinic acid	ACAT1	acetyl-Coenzyme A acetyltransferase 1; Plays a major role in ketone body metabolism (427 aa)	0.909
当归	succinic acid	KDM2A	lysine (K)-specific demethylase 2A; Histone demethylase that specifically demethylates 'Lys- 36 [...] (1162 aa)	0.909
淫羊藿	succinic acid	SUCLG2	succinate-CoA ligase, GDP-forming, beta subunit (432 aa)	0.909
仙茅	succinic acid	HIF3A	hypoxia inducible factor 3, alpha subunit; Involved in adaptive response to hypoxia. Suppresses [...] (669 aa)	0.907
巴戟天	succinic acid	ALDH9A1	aldehyde dehydrogenase 9 family, member A1; Converts gamma-trimethylaminobutyraldehyde into gam [...] (518 aa)	0.907
黄柏	succinic acid	ACOT4	acyl-CoA thioesterase 4; Acyl-CoA thioesterases are a group of enzymes that catalyze the hydrol [...] (421 aa)	0.904
知母	succinic acid	SLC27A2	solute carrier family 27 (fatty acid transporter), member 2; Acyl-CoA synthetase probably invol [...] (620 aa)	0.903
当归	succinic acid	PPIA	peptidylprolyl isomerase A (cyclophilin A); PPIases accelerate the folding of proteins. It cata [...] (165 aa)	0.9
淫羊藿	succinic acid	JMJD6	jumonji domain containing 6; Dioxygenase that can both act as a histone arginine demethylase an [...] (414 aa)	0.9
仙茅	succinic acid	ASPH	aspartate beta-hydroxylase; Specifically hydroxylates an Asp or Asn residue in certain epiderma [...] (758 aa)	0.9
巴戟天	succinic acid	ISG15	ISG15 ubiquitin-like modifier; Ubiquitin-like protein that is conjugated to intracellular targe [...] (165 aa)	0.9
黄柏	succinic acid	KDM2B	lysine (K)-specific demethylase 2B; Histone demethylase that demethylates 'Lys-4' and 'Lys- 36' [...] (1336 aa)	0.9
知母	succinic acid	CUL2	cullin 2; Core component of multiple cullin-RING-based ECS (ElonginB/C-CUL2/5-SOCS-box protein) [...] (745 aa)	0.9
当归	succinic acid	OGDHL	oxoglutarate dehydrogenase-like (1010 aa)	0.9
淫羊藿	succinic acid	OXCT2	3-oxoacid CoA transferase 2; Key enzyme for ketone body catabolism. Transfers the CoA moiety fr [...] (517 aa)	0.9
仙茅	succinic acid	PLAU	plasminogen activator, urokinase; Specifically cleave the zymogen plasminogen to form the activ [...] (431 aa)	0.9
巴戟天	PEY	GAD2	glutamate decarboxylase 2 (pancreatic islets and brain, 65kDa); Catalyzes the production of GAB [...] (585 aa)	0.8
黄柏	PEY	CYP1A2	cytochrome P450, family 1, subfamily A, polypeptide 2; Cytochromes P450 are a group of heme-thi [...] (516 aa)	0.794
知母	PEY	CYP1A1	cytochrome P450, family 1, subfamily A, polypeptide 1; Cytochromes P450 are a group of heme-thi [...] (512 aa)	0.764
当归	PEY	CYP1B1	cytochrome P450, family 1, subfamily B, polypeptide 1; Cytochromes P450 are a group of heme-thi [...] (543 aa)	0.746
淫羊藿	PEY	AHR	aryl hydrocarbon receptor; Ligand-activated transcriptional activator. Binds to the XRE promote [...] (848 aa)	0.734
仙茅	PEY	CYP2E1	cytochrome P450, family 2, subfamily E, polypeptide 1; Metabolizes several precarcinogens, drug [...] (493 aa)	0.725
巴戟天	PEY	PARP1	poly (ADP-ribose) polymerase 1; Involved in the base excision repair (BER) pathway, by catalyzi [...] (1014 aa)	0.7
黄柏	PEY	PAH	phenylalanine hydroxylase (452 aa)	0.688
知母	beta-sitosterol	SREBF2	sterol regulatory element binding transcription factor 2; Transcriptional activator required fo [...] (1141 aa)	0.929
当归	beta-sitosterol	ABCA1	ATP-binding cassette, sub-family A (ABC1), member 1; cAMP-dependent and sulfonylurea-sensitive [...] (2261 aa)	0.908
淫羊藿	beta-sitosterol	LDLCQ3	3-hydroxy-3-methylglutaryl-Coenzyme A reductase; This transmembrane glycoprotein is involved in [...] (888 aa)	0.879
仙茅	beta-sitosterol	APOE	apolipoprotein E; Mediates the binding, internalization, and catabolism of lipoprotein particle [...] (317 aa)	0.863
巴戟天	beta-sitosterol	ABCG8	ATP-binding cassette, sub-family G (WHITE), member 8; Transporter that appears to play an indis [...] (673 aa)	0.801
黄柏	beta-sitosterol	ABCG5	ATP-binding cassette, sub-family G (WHITE), member 5; Transporter that appears to play an indis [...] (651 aa)	0.801
知母	beta-sitosterol	CASP3	caspase 3, apoptosis-related cysteine peptidase; Involved in the activation cascade of caspases [...] (277 aa)	0.8
当归	beta-sitosterol	NR1H3	nuclear receptor subfamily 1, group H, member 3; Orphan receptor. Interaction with RXR shifts R [...] (447 aa)	0.572
淫羊藿	beta-sitosterol	NR1H2	nuclear receptor subfamily 1, group H, member 2; Orphan receptor. Binds preferentially to doubl [...] (460 aa)	0.526
仙茅	beta-sitosterol	NPC1L1	NPC1 (Niemann-Pick disease, type C1, gene)-like 1; Play a major role in cholesterol homeostasis [...] (1359 aa)	0.523
巴戟天	sitosterol	SREBF2	sterol regulatory element binding transcription factor 2; Transcriptional activator required fo [...] (1141 aa)	0.929
黄柏	sitosterol	ABCA1	ATP-binding cassette, sub-family A (ABC1), member 1; cAMP-dependent and sulfonylurea-sensitive [...] (2261 aa)	0.908
知母	sitosterol	LDLCQ3	3-hydroxy-3-methylglutaryl-Coenzyme A reductase; This transmembrane glycoprotein is involved in [...] (888 aa)	0.879
当归	sitosterol	APOE	apolipoprotein E; Mediates the binding, internalization, and catabolism of lipoprotein particle [...] (317 aa)	0.863
淫羊藿	sitosterol	ABCG8	ATP-binding cassette, sub-family G (WHITE), member 8; Transporter that appears to play an indis [...] (673 aa)	0.801
仙茅	sitosterol	ABCG5	ATP-binding cassette, sub-family G (WHITE), member 5; Transporter that appears to play an indis [...] (651 aa)	0.801
巴戟天	sitosterol	CASP3	caspase 3, apoptosis-related cysteine peptidase; Involved in the activation cascade of caspases [...] (277 aa)	0.8
黄柏	sitosterol	NR1H3	nuclear receptor subfamily 1, group H, member 3; Orphan receptor. Interaction with RXR shifts R [...] (447 aa)	0.572
知母	sitosterol	NR1H2	nuclear receptor subfamily 1, group H, member 2; Orphan receptor. Binds preferentially to doubl [...] (460 aa)	0.526
当归	sitosterol	NPC1L1	NPC1 (Niemann-Pick disease, type C1, gene)-like 1; Play a major role in cholesterol homeostasis [...] (1359 aa)	0.523
淫羊藿	esculetin	COL1A2	collagen, type I, alpha 2; Type I collagen is a member of group I collagen (fibrillar forming c [...] (1366 aa)	0.81
仙茅	esculetin	COMT	catechol-O-methyltransferase; Catalyzes the O-methylation, and thereby the inactivation, of cat [...] (271 aa)	0.729
巴戟天	esculetin	NFE2L2	nuclear factor (erythroid-derived 2)-like 2; Transcription activator that binds to antioxidant [...] (605 aa)	0.7
黄柏	esculetin	MAPK8	mitogen-activated protein kinase 8; Responds to activation by environmental stress and pro- inf [...] (427 aa)	0.7
知母	esculetin	TP53	tumor protein p53; Acts as a tumor suppressor in many tumor types; induces growth arrest or apo [...] (393 aa)	0.7
当归	esculetin	MAPK3	mitogen-activated protein kinase 3; Involved in both the initiation and regulation of meiosis, [...] (379 aa)	0.7
淫羊藿	esculetin	MAPK14	mitogen-activated protein kinase 14; Responds to activation by environmental stress, pro- infla [...] (360 aa)	0.7
仙茅	esculetin	MAPK1	mitogen-activated protein kinase 1; Involved in both the initiation and regulation of meiosis, [...] (360 aa)	0.7
巴戟天	esculetin	HSD17B3	hydroxysteroid (17-beta) dehydrogenase 3; Favors the reduction of androstenedione to testostero [...] (310 aa)	0.597
黄柏	esculetin	CA12	carbonic anhydrase XII; Reversible hydration of carbon dioxide (354 aa)	0.577
知母	esculetin	ALOX5	arachidonate 5-lipoxygenase; Catalyzes the first step in leukotriene biosynthesis, and thereby [...] (674 aa)	0.519
当归	esculetin	ALOX5AP	arachidonate 5-lipoxygenase-activating protein; Required for leukotriene biosynthesis by ALOX5 [...] (161 aa)	0.421
淫羊藿	esculetin	CA14	carbonic anhydrase XIV; Reversible hydration of carbon dioxide (337 aa)	0.404
仙茅	Scopoletol	UGT1A9	UDP glucuronosyltransferase 1 family, polypeptide A9; UDPGT is of major importance in the conju [...] (530 aa)	0.821
巴戟天	Scopoletol	UGT1A6	UDP glucuronosyltransferase 1 family, polypeptide A6; UDPGT is of major importance in the conju [...] (532 aa)	0.813
黄柏	Scopoletol	UGT1A8	UDP glucuronosyltransferase 1 family, polypeptide A8; UDPGT is of major importance in the conju [...] (530 aa)	0.805
知母	Scopoletol	UGT1A7	UDP glucuronosyltransferase 1 family, polypeptide A7; UDPGT is of major importance in the conju [...] (530 aa)	0.805
当归	Scopoletol	UGT1A10	UDP glucuronosyltransferase 1 family, polypeptide A10; UDPGT is of major importance in the conj [...] (530 aa)	0.805
淫羊藿	Scopoletol	CASP3	caspase 3, apoptosis-related cysteine peptidase; Involved in the activation cascade of caspases [...] (277 aa)	0.8
仙茅	Scopoletol	LPL	lipoprotein lipase; The primary function of this lipase is the hydrolysis of triglycerides of c [...] (475 aa)	0.8
巴戟天	Scopoletol	HSD17B3	hydroxysteroid (17-beta) dehydrogenase 3; Favors the reduction of androstenedione to testostero [...] (310 aa)	0.583
黄柏	Scopoletol	CA12	carbonic anhydrase XII; Reversible hydration of carbon dioxide (354 aa)	0.561
知母	Scopoletol	UGT1A3	UDP glucuronosyltransferase 1 family, polypeptide A3; UDPGT is of major importance in the conju [...] (534 aa)	0.445
当归	Scopoletol	UGT2B7	UDP glucuronosyltransferase 2 family, polypeptide B7; UDPGT is of major importance in the conju [...] (529 aa)	0.441
淫羊藿	Scopoletol	UGT2B4	UDP glucuronosyltransferase 2 family, polypeptide B4; UDPGTs are of major importance in the con [...] (528 aa)	0.438
仙茅	Scopoletol	CA14	carbonic anhydrase XIV; Reversible hydration of carbon dioxide (337 aa)	0.421
巴戟天	Scopoletol	UGT1A4	UDP glucuronosyltransferase 1 family, polypeptide A4; UDPGT is of major importance in the conju [...] (534 aa)	0.419
黄柏	OME	ALPP	alkaline phosphatase, placental (Regan isozyme) (535 aa)	0.953
知母	OME	ALPL	alkaline phosphatase, liver/bone/kidney; This isozyme may play a role in skeletal mineralizatio [...] (524 aa)	0.953
当归	OME	ALPPL2	alkaline phosphatase, placental-like 2 (532 aa)	0.953
淫羊藿	OME	GUSB	glucuronidase, beta; Plays an important role in the degradation of dermatan and keratan sulfate [...] (651 aa)	0.933
仙茅	OME	ACPP	acid phosphatase, prostate (418 aa)	0.921
巴戟天	OME	ALPI	alkaline phosphatase, intestinal (528 aa)	0.915
黄柏	OME	CES1	carboxylesterase 1 (monocyte/macrophage serine esterase 1); Involved in the detoxification of x [...] (568 aa)	0.913
知母	OME	CES2	carboxylesterase 2 (intestine, liver); Involved in the detoxification of xenobiotics and in the [...] (623 aa)	0.913
当归	OME	DHRS4	dehydrogenase/reductase (SDR family) member 4; Reduces all-trans-retinal and 9-cis retinal. Can [...] (278 aa)	0.912
淫羊藿	OME	PRDX6	peroxiredoxin 6; Involved in redox regulation of the cell. Can reduce H(2)O(2) and short chain [...] (224 aa)	0.909
仙茅	OME	PAPL	Iron/zinc purple acid phosphatase-like protein Precursor (EC 3.1.3.2) (438 aa)	0.909
巴戟天	OME	ACP5	acid phosphatase 5, tartrate resistant; Involved in osteopontin/bone sialoprotein dephosphoryla [...] (325 aa)	0.909
黄柏	OME	ESD	esterase D/formylglutathione hydrolase; Serine hydrolase involved in the detoxification of form [...] (282 aa)	0.907
知母	OME	FUCA1	fucosidase, alpha-L- 1, tissue; Alpha-L-fucosidase is responsible for hydrolyzing the alpha-1,6 [...] (466 aa)	0.907
当归	OME	ALB	albumin; Serum albumin, the main protein of plasma, has a good binding capacity for water, Ca(2 [...] (609 aa)	0.907
淫羊藿	OME	CBR1	carbonyl reductase 1; NADPH-dependent reductase with broad substrate specificity. Catalyzes the [...] (277 aa)	0.905
仙茅	OME	GPCPD1	Putative glycerophosphodiester phosphodiesterase 5 (EC 3.1.-.-) (672 aa)	0.905
巴戟天	OME	GDPD2	glycerophosphodiester phosphodiesterase domain containing 2; Has glycerophosphoinositol inosito [...] (539 aa)	0.905
黄柏	OME	GDPD5	glycerophosphodiester phosphodiesterase domain containing 5; Promotes neurite formation. Cooper [...] (605 aa)	0.905
知母	OME	GDPD4	glycerophosphodiester phosphodiesterase domain containing 4 (520 aa)	0.905
当归	OME	GDPD1	glycerophosphodiester phosphodiesterase domain containing 1 (314 aa)	0.905
淫羊藿	OME	GDE1	glycerophosphodiester phosphodiesterase 1; Has glycerophosphoinositol phosphodiesterase activit [...] (331 aa)	0.905
仙茅	OME	AKR1A1	aldo-keto reductase family 1, member A1 (aldehyde reductase); Catalyzes the NADPH-dependent red [...] (325 aa)	0.904
巴戟天	OME	PRDX5	peroxiredoxin 5; Reduces hydrogen peroxide and alkyl hydroperoxides with reducing equivalents p [...] (214 aa)	0.904
黄柏	OME	PRDX4	peroxiredoxin 4; Probably involved in redox regulation of the cell. Regulates the activation of [...] (271 aa)	0.904
知母	OME	PRDX2	peroxiredoxin 2; Involved in redox regulation of the cell. Reduces peroxides with reducing equi [...] (198 aa)	0.904
当归	OME	PRDX3	peroxiredoxin 3; Involved in redox regulation of the cell. Protects radical-sensitive enzymes f [...] (256 aa)	0.904
淫羊藿	OME	PRDX1	peroxiredoxin 1; Involved in redox regulation of the cell. Reduces peroxides with reducing equi [...] (199 aa)	0.904
仙茅	OME	CBR3	carbonyl reductase 3; Has low NADPH-dependent oxidoreductase activity towards 4-benzoylpyridine [...] (277 aa)	0.903
巴戟天	OME	PPME1	protein phosphatase methylesterase 1; Demethylates proteins that have been reversibly carboxyme [...] (386 aa)	0.9
黄柏	OME	CES8	carboxylesterase 8 (putative); Probable carboxylesterase (By similarity) (491 aa)	0.9
知母	OME	KL	klotho; May have weak glycosidase activity towards glucuronylated steroids. However, it lacks e [...] (1012 aa)	0.9
当归	OME	ACP6	acid phosphatase 6, lysophosphatidic; Hydrolyzes lysophosphatidic acid to monoacylglycerol (428 aa)	0.9
淫羊藿	OME	SULT1C3	sulfotransferase family, cytosolic, 1C, member 3; Has low sulphotransferase activity towards va [...] (304 aa)	0.9
仙茅	OME	CES3	carboxylesterase 3; Involved in the detoxification of xenobiotics and in the activation of este [...] (571 aa)	0.9
巴戟天	OME	CES7	carboxylesterase 7; Involved in the detoxification of xenobiotics and in the activation of este [...] (575 aa)	0.9
黄柏	OME	ACPL2	acid phosphatase-like 2 (480 aa)	0.9
知母	OME	ACP1	acid phosphatase 1, soluble; Acts on tyrosine phosphorylated proteins, low-MW aryl phosphates a [...] (158 aa)	0.9
当归	OME	ACPT	acid phosphatase, testicular; Dephosphorylates receptor tyrosine-protein kinase erbB-4 and inhi [...] (426 aa)	0.9
淫羊藿	OME	ACP2	acid phosphatase 2, lysosomal (423 aa)	0.9
仙茅	OME	SULT2B1	sulfotransferase family, cytosolic, 2B, member 1; Catalyzes the sulfate conjugation of many hor [...] (365 aa)	0.9
巴戟天	OME	FUCA2	fucosidase, alpha-L- 2, plasma; Alpha-L-fucosidase is responsible for hydrolyzing the alpha-1,6 [...] (467 aa)	0.9
黄柏	OME	MB	myoglobin; Serves as a reserve supply of oxygen and facilitates the movement of oxygen within m [...] (154 aa)	0.875
知母	OME	CYP2E1	cytochrome P450, family 2, subfamily E, polypeptide 1; Metabolizes several precarcinogens, drug [...] (493 aa)	0.846
当归	OME	RNASE1	ribonuclease, RNase A family, 1 (pancreatic); Endonuclease that catalyzes the cleavage of RNA o [...] (156 aa)	0.844
淫羊藿	OME	CXCL9	chemokine (C-X-C motif) ligand 9; Cytokine that affects the growth, movement, or activation sta [...] (125 aa)	0.831
仙茅	OME	ACHE	acetylcholinesterase (Yt blood group); Terminates signal transduction at the neuromuscular junc [...] (617 aa)	0.754
巴戟天	OME	ADH1B	alcohol dehydrogenase 1B (class I), beta polypeptide (375 aa)	0.718
黄柏	OME	ADH1A	alcohol dehydrogenase 1C (class I), gamma polypeptide (375 aa)	0.718
知母	OME	PRSS1	protease, serine, 2 (trypsin 2); Has activity against the synthetic substrates Boc-Phe- Ser-Arg [...] (247 aa)	0.716
当归	Physcion	THRB	thyroid hormone receptor, beta (erythroblastic leukemia viral (v-erb-a) oncogene homolog 2, avi [...] (461 aa)	0.555
淫羊藿	PLY	SGPL1	sphingosine-1-phosphate lyase 1; Cleaves phosphorylated sphingoid bases (PSBs), such as sphingo [...] (568 aa)	0.92
仙茅	PLY	FAR1	fatty acyl CoA reductase 1; Catalyzes the reduction of saturated fatty acyl-CoA with chain leng [...] (515 aa)	0.911
巴戟天	PLY	FAR2	fatty acyl CoA reductase 2; Catalyzes the reduction of fatty acyl-CoA to fatty alcohols. The pr [...] (515 aa)	0.911
黄柏	PLY	DBI	diazepam binding inhibitor (GABA receptor modulator, acyl-Coenzyme A binding protein); Binds me [...] (104 aa)	0.8
知母	PLY	RHO	rhodopsin; Photoreceptor required for image-forming vision at low light intensity. Required for [...] (348 aa)	0.8
当归	Phytodolor	MMP7	matrix metallopeptidase 7 (matrilysin, uterine); Degrades casein, gelatins of types I, III, IV, [...] (267 aa)	0.8
淫羊藿	PANA	TRGC1	T cell receptor gamma constant 1 (173 aa)	0.53
仙茅	()-Terpinen-4-ol	BCHE	butyrylcholinesterase (602 aa)	0.813
巴戟天	lignoceric acid	ABCD1	ATP-binding cassette, sub-family D (ALD), member 1; Probable transporter. The nucleotide-bindin [...] (745 aa)	0.607
黄柏	lignoceric acid	GNPAT	glyceronephosphate O-acyltransferase (680 aa)	0.515
知母	lignoceric acid	ACOX3	acyl-Coenzyme A oxidase 3, pristanoyl; Oxidizes the CoA-esters of 2-methyl-branched fatty acids [...] (700 aa)	0.495
当归	1-hexanol	STS	steroid sulfatase (microsomal), isozyme S; Conversion of sulfated steroid precursors to estroge [...] (583 aa)	0.545
淫羊藿	(S)-camphor	TRPV3	transient receptor potential cation channel, subfamily V, member 3; Putative receptor-activated [...] (790 aa)	0.995
仙茅	(S)-camphor	CYB5A	cytochrome b5 type A (microsomal); Cytochrome b5 is a membrane bound hemoprotein which function [...] (134 aa)	0.918
巴戟天	(S)-camphor	TRPV1	transient receptor potential cation channel, subfamily V, member 1; Receptor-activated non-sele [...] (839 aa)	0.91
黄柏	(S)-camphor	TRPA1	transient receptor potential cation channel, subfamily A, member 1; Receptor-activated non-sele [...] (1119 aa)	0.851
知母	(S)-camphor	HSD17B10	hydroxysteroid (17-beta) dehydrogenase 10; Functions in mitochondrial tRNA maturation. Part of [...] (261 aa)	0.847
当归	(S)-camphor	TRPM8	transient receptor potential cation channel, subfamily M, member 8; Receptor-activated non-sele [...] (1104 aa)	0.635
淫羊藿	(S)-camphor	KRT1	keratin 1; May regulate the activity of kinases such as PKC and SRC via binding to integrin bet [...] (644 aa)	0.525
仙茅	oleic acid	ACSL1	acyl-CoA synthetase long-chain family member 1; Activation of long-chain fatty acids for both s [...] (698 aa)	0.986
巴戟天	oleic acid	GCG	glucagon; Glicentin may modulate gastric acid secretion and the gastro-pyloro-duodenal activity [...] (180 aa)	0.985
黄柏	oleic acid	FFAR1	free fatty acid receptor 1; Receptor for medium and long chain saturated and unsaturated fatty [...] (300 aa)	0.985
知母	oleic acid	CCK	cholecystokinin; This peptide hormone induces gall bladder contraction and the release of pancr [...] (115 aa)	0.984
当归	oleic acid	EDN1	endothelin 1; Endothelins are endothelium-derived vasoconstrictor peptides (212 aa)	0.979
淫羊藿	oleic acid	SCD	stearoyl-CoA desaturase (delta-9-desaturase); Terminal component of the liver microsomal steary [...] (359 aa)	0.958
仙茅	oleic acid	ALB	albumin; Serum albumin, the main protein of plasma, has a good binding capacity for water, Ca(2 [...] (609 aa)	0.951
巴戟天	oleic acid	SLC27A1	solute carrier family 27 (fatty acid transporter), member 1; Involved in translocation of long- [...] (646 aa)	0.947
黄柏	oleic acid	SLC27A4	solute carrier family 27 (fatty acid transporter), member 4; Involved in translocation of long- [...] (643 aa)	0.944
知母	oleic acid	SLC27A6	solute carrier family 27 (fatty acid transporter), member 6; Involved in translocation of long- [...] (619 aa)	0.943
当归	oleic acid	FAAH	fatty acid amide hydrolase; Degrades bioactive fatty acid amides like oleamide, the endogenous [...] (579 aa)	0.941
淫羊藿	oleic acid	SCD5	stearoyl-CoA desaturase 5; Fatty acid delta-9-desaturase that introduces a double bond in fatty [...] (330 aa)	0.938
仙茅	oleic acid	FAAH2	fatty acid amide hydrolase 2; Degrades bioactive fatty acid amides like oleamide, the endogenou [...] (532 aa)	0.934
巴戟天	oleic acid	FABP1	fatty acid binding protein 1, liver; Binds free fatty acids and their coenzyme A derivatives, b [...] (127 aa)	0.931
黄柏	oleic acid	FADS1	fatty acid desaturase 1; Component of a lipid metabolic pathway that catalyzes biosynthesis of [...] (501 aa)	0.923
知母	oleic acid	GPR120	G protein-coupled receptor 120; Receptor for unsaturated long-chain free fatty acid (FAA). Bind [...] (377 aa)	0.92
当归	oleic acid	FABP3	fatty acid binding protein 3, muscle and heart (mammary-derived growth inhibitor); FABP are tho [...] (133 aa)	0.914
淫羊藿	oleic acid	CCKAR	cholecystokinin A receptor; Receptor for cholecystokinin. Mediates pancreatic growth and enzyme [...] (428 aa)	0.912
仙茅	oleic acid	GIP	gastric inhibitory polypeptide; Potent stimulator of insulin secretion and relatively poor inhi [...] (153 aa)	0.911
巴戟天	oleic acid	GAST	gastrin; Gastrin stimulates the stomach mucosa to produce and secrete hydrochloric acid and the [...] (101 aa)	0.909
黄柏	oleic acid	TRH	thyrotropin-releasing hormone; Functions as a regulator of the biosynthesis of TSH in the anter [...] (242 aa)	0.909
知母	oleic acid	NTS	neurotensin; Neurotensin may play an endocrine or paracrine role in the regulation of fat metab [...] (170 aa)	0.909
当归	oleic acid	TTR	transthyretin; Thyroid hormone-binding protein. Probably transports thyroxine from the bloodstr [...] (147 aa)	0.909
淫羊藿	oleic acid	INS	insulin; Insulin decreases blood glucose concentration. It increases cell permeability to monos [...] (200 aa)	0.909
仙茅	oleic acid	MLN	motilin; Plays an important role in the regulation of interdigestive gastrointestinal motility [...] (115 aa)	0.908
巴戟天	oleic acid	FFAR2	free fatty acid receptor 2; Receptor for short chain fatty acids through a G(i)- protein-mediat [...] (330 aa)	0.908
黄柏	oleic acid	GRP	gastrin-releasing peptide; GRP stimulates gastrin release as well as other gastrointestinal hor [...] (148 aa)	0.908
知母	oleic acid	ACOT2	acyl-CoA thioesterase 2; Acyl-CoA thioesterases are a group of enzymes that catalyze the hydrol [...] (483 aa)	0.907
当归	oleic acid	ACOT1	acyl-CoA thioesterase 1; Acyl-CoA thioesterases are a group of enzymes that catalyze the hydrol [...] (421 aa)	0.907
淫羊藿	oleic acid	KNG1	kininogen 1; (1) Kininogens are inhibitors of thiol proteases; (2) HMW-kininogen plays an impor [...] (644 aa)	0.907
仙茅	oleic acid	RBP4	retinol binding protein 4, plasma; Delivers retinol from the liver stores to the peripheral tis [...] (201 aa)	0.906
巴戟天	oleic acid	FABP7	fatty acid binding protein 7, brain; B-FABP could be involved in the transport of a so far unkn [...] (132 aa)	0.906
黄柏	oleic acid	PIK3CA	phosphoinositide-3-kinase, catalytic, alpha polypeptide; Phosphorylates PtdIns, PtdIns4P and Pt [...] (1068 aa)	0.906
知母	oleic acid	NPS	neuropeptide S; Modulates arousal and anxiety. May play an important anorexigenic role (By simi [...] (89 aa)	0.906
当归	oleic acid	PLCB1	phospholipase C, beta 1 (phosphoinositide-specific); The production of the second messenger mol [...] (1216 aa)	0.906
淫羊藿	oleic acid	PLCB4	phospholipase C, beta 4; The production of the second messenger molecules diacylglycerol (DAG) [...] (1194 aa)	0.906
仙茅	oleic acid	PLCB3	phospholipase C, beta 3 (phosphatidylinositol-specific); The production of the second messenger [...] (1234 aa)	0.906
巴戟天	oleic acid	PLCB2	phospholipase C, beta 2; The production of the second messenger molecules diacylglycerol (DAG) [...] (1185 aa)	0.906
黄柏	oleic acid	PTGDS	prostaglandin D2 synthase 21kDa (brain); Catalyzes the conversion of PGH2 to PGD2, a prostaglan [...] (190 aa)	0.905
知母	oleic acid	ACOT4	acyl-CoA thioesterase 4; Acyl-CoA thioesterases are a group of enzymes that catalyze the hydrol [...] (421 aa)	0.905
当归	oleic acid	APP	amyloid beta (A4) precursor protein; N-APP binds TNFRSF21 triggering caspase activation and deg [...] (770 aa)	0.905
淫羊藿	oleic acid	AGT	angiotensinogen (serpin peptidase inhibitor, clade A, member 8); Essential component of the ren [...] (485 aa)	0.905
仙茅	oleic acid	LPAR2	lysophosphatidic acid receptor 2; Receptor for lysophosphatidic acid (LPA), a mediator of diver [...] (351 aa)	0.9
巴戟天	oleic acid	GCGR	glucagon receptor; This is a receptor for glucagon which plays a central role in regulating the [...] (477 aa)	0.9
黄柏	oleic acid	NMB	neuromedin B; Stimulates smooth muscle contraction in a manner similar to that of bombesin (154 aa)	0.9
知母	oleic acid	GRK5	G protein-coupled receptor kinase 5; Specifically phosphorylates the activated forms of G prote [...] (590 aa)	0.9
当归	oleic acid	ADRA1A	adrenergic, alpha-1A-, receptor; This alpha-adrenergic receptor mediates its action by associat [...] (475 aa)	0.9
淫羊藿	oleic acid	AVP	arginine vasopressin; Neurophysin 2 specifically binds vasopressin (164 aa)	0.9
仙茅	oleic acid	GRPR	gastrin-releasing peptide receptor; Receptor for gastrin releasing peptide (GRP). This receptor [...] (384 aa)	0.9
巴戟天	oleic acid	ADRA1D	adrenergic, alpha-1D-, receptor; This alpha-adrenergic receptor mediates its effect through the [...] (572 aa)	0.9
黄柏	DBP	NR1I3	nuclear receptor subfamily 1, group I, member 3; Binds and transactivates the retinoic acid res [...] (357 aa)	0.72
知母	DBP	HSD11B2	hydroxysteroid (11-beta) dehydrogenase 2; Catalyzes the conversion of cortisol to the inactive [...] (405 aa)	0.713
当归	DBP	SRC	v-src sarcoma (Schmidt-Ruppin A-2) viral oncogene homolog (avian) (536 aa)	0.7
淫羊藿	DBP	NR1I2	nuclear receptor subfamily 1, group I, member 2; Nuclear receptor that binds and is activated b [...] (473 aa)	0.7
仙茅	DBP	HDAC6	histone deacetylase 6; Responsible for the deacetylation of lysine residues on the N-terminal p [...] (1215 aa)	0.7
巴戟天	DBP	GSK3B	glycogen synthase kinase 3 beta; Participates in the Wnt signaling pathway. Implicated in the h [...] (433 aa)	0.7
黄柏	DBP	EGFR	epidermal growth factor receptor (erythroblastic leukemia viral (v-erb-b) oncogene homolog, avi [...] (1210 aa)	0.7
知母	DBP	AKT1	v-akt murine thymoma viral oncogene homolog 1; General protein kinase capable of phosphorylatin [...] (480 aa)	0.7
当归	DBP	TRPA1	transient receptor potential cation channel, subfamily A, member 1; Receptor-activated non-sele [...] (1119 aa)	0.7
淫羊藿	DBP	IL6	interleukin 6 (interferon, beta 2); Cytokine with a wide variety of biological functions. It is [...] (212 aa)	0.7
仙茅	palmitic acid	FABP4	fatty acid binding protein 4, adipocyte; Lipid transport protein in adipocytes. Binds both long [...] (132 aa)	0.997
巴戟天	palmitic acid	FABP1	fatty acid binding protein 1, liver; Binds free fatty acids and their coenzyme A derivatives, b [...] (127 aa)	0.997
黄柏	palmitic acid	CPT2	carnitine palmitoyltransferase 2 (658 aa)	0.995
知母	palmitic acid	CES1	carboxylesterase 1 (monocyte/macrophage serine esterase 1); Involved in the detoxification of x [...] (568 aa)	0.99
当归	palmitic acid	ALB	albumin; Serum albumin, the main protein of plasma, has a good binding capacity for water, Ca(2 [...] (609 aa)	0.99
淫羊藿	palmitic acid	PPT1	palmitoyl-protein thioesterase 1; Removes thioester-linked fatty acyl groups such as palmitate [...] (306 aa)	0.988
仙茅	palmitic acid	TRAPPC3	trafficking protein particle complex 3; May play a role in vesicular transport from endoplasmic [...] (180 aa)	0.985
巴戟天	palmitic acid	GCG	glucagon; Glicentin may modulate gastric acid secretion and the gastro-pyloro-duodenal activity [...] (180 aa)	0.985
黄柏	palmitic acid	PPARA	peroxisome proliferator-activated receptor alpha; Ligand-activated transcription factor. Key re [...] (468 aa)	0.985
知母	palmitic acid	FABP3	fatty acid binding protein 3, muscle and heart (mammary-derived growth inhibitor); FABP are tho [...] (133 aa)	0.982
当归	palmitic acid	ABCA1	ATP-binding cassette, sub-family A (ABC1), member 1; cAMP-dependent and sulfonylurea-sensitive [...] (2261 aa)	0.982
淫羊藿	palmitic acid	PLIN2	perilipin 2; May be involved in development and maintenance of adipose tissue (By similarity) (437 aa)	0.982
仙茅	palmitic acid	FABP5	fatty acid binding protein 5 (psoriasis-associated); High specificity for fatty acids. Highest [...] (135 aa)	0.98
巴戟天	palmitic acid	CYP2C8	cytochrome P450, family 2, subfamily C, polypeptide 8; Cytochromes P450 are a group of heme-thi [...] (490 aa)	0.98
黄柏	palmitic acid	HNF4G	hepatocyte nuclear factor 4, gamma; Transcription factor. Has a lower transcription activation [...] (445 aa)	0.979
知母	palmitic acid	SEC14L2	SEC14-like 2 (S. cerevisiae); Carrier protein. Binds to some hydrophobic molecules and promotes [...] (403 aa)	0.979
当归	palmitic acid	PMP2	peripheral myelin protein 2; May play a role in lipid transport protein in Schwann cells (132 aa)	0.979
淫羊藿	palmitic acid	PPARGC1A	peroxisome proliferator-activated receptor gamma, coactivator 1 alpha; Transcriptional coactiva [...] (798 aa)	0.975
仙茅	palmitic acid	FASN	fatty acid synthase; Fatty acid synthetase catalyzes the formation of long- chain fatty acids f [...] (2511 aa)	0.972
巴戟天	palmitic acid	CPT1A	carnitine palmitoyltransferase 1A (liver) (773 aa)	0.972
黄柏	palmitic acid	RHO	rhodopsin; Photoreceptor required for image-forming vision at low light intensity. Required for [...] (348 aa)	0.971
知母	palmitic acid	PTGS2	prostaglandin-endoperoxide synthase 2 (prostaglandin G/H synthase and cyclooxygenase); May have [...] (604 aa)	0.971
当归	palmitic acid	PAEP	progestagen-associated endometrial protein; This protein is, quantitatively, the main protein s [...] (180 aa)	0.969
淫羊藿	palmitic acid	UCP2	uncoupling protein 2 (mitochondrial, proton carrier); UCP are mitochondrial transporter protein [...] (309 aa)	0.957
仙茅	palmitic acid	MAPK8	mitogen-activated protein kinase 8; Responds to activation by environmental stress and pro- inf [...] (427 aa)	0.954
巴戟天	palmitic acid	G14	EGF-like domain-containing protein 8 Precursor (Epidermal growth factor-like protein 8)(Multipl [...] (308 aa)	0.952
黄柏	palmitic acid	SLC27A1	solute carrier family 27 (fatty acid transporter), member 1; Involved in translocation of long- [...] (646 aa)	0.946
知母	palmitic acid	ACSL5	acyl-CoA synthetase long-chain family member 5; Acyl-CoA synthetases (ACSL) activate long-chain [...] (739 aa)	0.945
当归	palmitic acid	NOS3	nitric oxide synthase 3 (endothelial cell); Produces nitric oxide (NO) which is implicated in v [...] (1203 aa)	0.939
淫羊藿	palmitic acid	CD36	CD36 molecule (thrombospondin receptor); Seems to have numerous potential physiological functio [...] (472 aa)	0.937
仙茅	palmitic acid	ACSL6	acyl-CoA synthetase long-chain family member 6; Activation of long-chain fatty acids for both s [...] (722 aa)	0.929
巴戟天	palmitic acid	INS	insulin; Insulin decreases blood glucose concentration. It increases cell permeability to monos [...] (200 aa)	0.926
黄柏	palmitic acid	SLC27A2	solute carrier family 27 (fatty acid transporter), member 2; Acyl-CoA synthetase probably invol [...] (620 aa)	0.924
知母	palmitic acid	FFAR1	free fatty acid receptor 1; Receptor for medium and long chain saturated and unsaturated fatty [...] (300 aa)	0.924
当归	palmitic acid	PNLIP	pancreatic lipase (465 aa)	0.923
淫羊藿	palmitic acid	GNPAT	glyceronephosphate O-acyltransferase (680 aa)	0.921
仙茅	palmitic acid	ACSL1	acyl-CoA synthetase long-chain family member 1; Activation of long-chain fatty acids for both s [...] (698 aa)	0.92
巴戟天	palmitic acid	RELA	v-rel reticuloendotheliosis viral oncogene homolog A (avian); NF-kappa-B is a pleiotropic trans [...] (551 aa)	0.92
黄柏	palmitic acid	FADS1	fatty acid desaturase 1; Component of a lipid metabolic pathway that catalyzes biosynthesis of [...] (501 aa)	0.917
知母	palmitic acid	ELOVL6	ELOVL family member 6, elongation of long chain fatty acids (FEN1/Elo2, SUR4/Elo3-like, yeast); [...] (265 aa)	0.917
当归	palmitic acid	LYPLA1	lysophospholipase I; Hydrolyzes fatty acids from S-acylated cysteine residues in proteins such [...] (230 aa)	0.916
淫羊藿	palmitic acid	SREBF2	sterol regulatory element binding transcription factor 2; Transcriptional activator required fo [...] (1141 aa)	0.916
仙茅	palmitic acid	YAP1	Yes-associated protein 1, 65kDa (504 aa)	0.916
巴戟天	palmitic acid	APOA1	apolipoprotein A-I; Participates in the reverse transport of cholesterol from tissues to the li [...] (267 aa)	0.915
黄柏	palmitic acid	ELOVL1	elongation of very long chain fatty acids (FEN1/Elo2, SUR4/Elo3, yeast)-like 1; Could be implic [...] (279 aa)	0.915
知母	palmitic acid	MED25	mediator complex subunit 25; Component of the Mediator complex, a coactivator involved in the r [...] (747 aa)	0.913
当归	palmitic acid	ACADM	acyl-Coenzyme A dehydrogenase, C-4 to C-12 straight chain; This enzyme is specific for acyl cha [...] (425 aa)	0.913
淫羊藿	palmitic acid	GNB1	guanine nucleotide binding protein (G protein), beta polypeptide 1; Guanine nucleotide-binding [...] (340 aa)	0.913
仙茅	palmitic acid	ACSL4	acyl-CoA synthetase long-chain family member 4; Activation of long-chain fatty acids for both s [...] (711 aa)	0.913
巴戟天	palmitic acid	ACSL3	acyl-CoA synthetase long-chain family member 3; Acyl-CoA synthetases (ACSL) activates long-chai [...] (720 aa)	0.912
黄柏	2-heptanone	GSTP1	glutathione S-transferase pi 1; Conjugation of reduced glutathione to a wide number of exogenou [...] (210 aa)	0.7
知母	WLN: VH6	OR6A2	olfactory receptor, family 6, subfamily A, member 2; Odorant receptor (Potential) (327 aa)	0.778
当归	WLN: VH6	AKR1B1	aldo-keto reductase family 1, member B1 (aldose reductase); Catalyzes the NADPH-dependent reduc [...] (316 aa)	0.727
淫羊藿	WLN: VHR	HBXIP	hepatitis B virus x interacting protein; When complexed to BIRC5, interferes with apoptosome as [...] (173 aa)	0.928
仙茅	WLN: VHR	TP53	tumor protein p53; Acts as a tumor suppressor in many tumor types; induces growth arrest or apo [...] (393 aa)	0.82
巴戟天	WLN: VHR	MAVS	mitochondrial antiviral signaling protein; Required for innate immune defense against viruses. [...] (540 aa)	0.8
黄柏	WLN: VHR	MMP1	matrix metallopeptidase 1 (interstitial collagenase); Cleaves collagens of types I, II, and III [...] (469 aa)	0.8
知母	WLN: VHR	STAT5B	signal transducer and activator of transcription 5B; Carries out a dual function- signal transd [...] (787 aa)	0.8
当归	WLN: VHR	ALDH3A1	aldehyde dehydrogenase 3 family, memberA1; ALDHs play a major role in the detoxification of alc [...] (453 aa)	0.765
淫羊藿	WLN: VHR	ALDH2	aldehyde dehydrogenase 2 family (mitochondrial) (517 aa)	0.735
仙茅	WLN: VHR	IFNAR1	interferon (alpha, beta and omega) receptor 1; Receptor for interferons alpha and beta. Binding [...] (557 aa)	0.719
巴戟天	WLN: VHR	MOGIG2	Myelin-oligodendrocyte glycoprotein Precursor (298 aa)	0.545
黄柏	WLN: VHR	ENSG00000236561	Myelin-oligodendrocyte glycoprotein Precursor (295 aa)	0.545
知母	WLN: VHR	MOG	myelin oligodendrocyte glycoprotein; Mediates homophilic cell-cell adhesion (By similarity). Mi [...] (295 aa)	0.545
当归	WLN: VHR	ENSG00000232641	Myelin-oligodendrocyte glycoprotein Precursor (295 aa)	0.545
淫羊藿	WLN: VHR	ENSG00000204655	myelin oligodendrocyte glycoprotein isoform beta1 precursor (252 aa)	0.545
仙茅	WLN: VHR	RSF1	remodeling and spacing factor 1; Required for assembly of regular nucleosome arrays by the RSF [...] (1441 aa)	0.542
巴戟天	WLN: VHR	ZDHHC3	zinc finger, DHHC-type containing 3; Palmitoyltransferase with broad specificity. Palmitoylates [...] (329 aa)	0.526
黄柏	WLN: VHR	PTK2B	PTK2B protein tyrosine kinase 2 beta; Involved in calcium induced regulation of ion channel and [...] (1009 aa)	0.444
知母	WLN: VHR	CETN2	centrin, EF-hand protein, 2; Plays a fundamental role in microtubule-organizing center structur [...] (172 aa)	0.439
当归	OYA	ALDH7A1	aldehyde dehydrogenase 7 family, member A1 (539 aa)	0.906
淫羊藿	OYA	ALDH1B1	aldehyde dehydrogenase 1 family, member B1; ALDHs play a major role in the detoxification of al [...] (517 aa)	0.906
仙茅	OYA	ALDH9A1	aldehyde dehydrogenase 9 family, member A1; Converts gamma-trimethylaminobutyraldehyde into gam [...] (518 aa)	0.9
巴戟天	OYA	ALDH3A2	aldehyde dehydrogenase 3 family, member A2; Catalyzes the oxidation of long-chain aliphatic ald [...] (508 aa)	0.9
黄柏	OYA	FOS	FBJ murine osteosarcoma viral oncogene homolog; Nuclear phosphoprotein which forms a tight but [...] (380 aa)	0.8
知母	OYA	LIPT2	lipoyl(octanoyl) transferase 2 (putative); Catalyzes the transfer of endogenously produced octa [...] (231 aa)	0.42
当归	Hyacinthin	AOC3	amine oxidase, copper containing 3 (vascular adhesion protein 1); Cell adhesion protein that pa [...] (763 aa)	0.935
淫羊藿	Hyacinthin	AOC2	amine oxidase, copper containing 2 (retina-specific); Has a monoamine oxidase activity with sub [...] (756 aa)	0.934
仙茅	Hyacinthin	MAOA	monoamine oxidase A; Catalyzes the oxidative deamination of biogenic and xenobiotic amines and [...] (527 aa)	0.915
巴戟天	Hyacinthin	ALDH3A1	aldehyde dehydrogenase 3 family, memberA1; ALDHs play a major role in the detoxification of alc [...] (453 aa)	0.912
黄柏	Hyacinthin	ALDH3A2	aldehyde dehydrogenase 3 family, member A2; Catalyzes the oxidation of long-chain aliphatic ald [...] (508 aa)	0.909
知母	Hyacinthin	MAOB	monoamine oxidase B; Catalyzes the oxidative deamination of biogenic and xenobiotic amines and [...] (520 aa)	0.907
当归	Hyacinthin	ALDH2	aldehyde dehydrogenase 2 family (mitochondrial) (517 aa)	0.906
淫羊藿	Hyacinthin	ALDH3B2	aldehyde dehydrogenase 3 family, member B2 (385 aa)	0.906
仙茅	Hyacinthin	ALDH3B1	aldehyde dehydrogenase 3 family, member B1; Oxidizes medium and long chain saturated and unsatu [...] (465 aa)	0.906
巴戟天	Hyacinthin	ALDH1A3	aldehyde dehydrogenase 1 family, member A3; Recognizes as substrates free retinal and cellular [...] (512 aa)	0.9
黄柏	Hyacinthin	IL8	interleukin 8; IL-8 is a chemotactic factor that attracts neutrophils, basophils, and T-cells, [...] (99 aa)	0.7
知母	Hyacinthin	DDC	dopa decarboxylase (aromatic L-amino acid decarboxylase); Catalyzes the decarboxylation of L-3, [...] (480 aa)	0.517
当归	stearic acid	ALB	albumin; Serum albumin, the main protein of plasma, has a good binding capacity for water, Ca(2 [...] (609 aa)	0.985
淫羊藿	stearic acid	FABP3	fatty acid binding protein 3, muscle and heart (mammary-derived growth inhibitor); FABP are tho [...] (133 aa)	0.981
仙茅	stearic acid	SCD	stearoyl-CoA desaturase (delta-9-desaturase); Terminal component of the liver microsomal steary [...] (359 aa)	0.924
巴戟天	stearic acid	ACOT2	acyl-CoA thioesterase 2; Acyl-CoA thioesterases are a group of enzymes that catalyze the hydrol [...] (483 aa)	0.905
黄柏	stearic acid	ACOT1	acyl-CoA thioesterase 1; Acyl-CoA thioesterases are a group of enzymes that catalyze the hydrol [...] (421 aa)	0.904
知母	stearic acid	ACOT4	acyl-CoA thioesterase 4; Acyl-CoA thioesterases are a group of enzymes that catalyze the hydrol [...] (421 aa)	0.903
当归	stearic acid	ACBD5	acyl-Coenzyme A binding domain containing 5 (525 aa)	0.9
淫羊藿	stearic acid	ACOT7	acyl-CoA thioesterase 7; Acyl-CoA thioesterases are a group of enzymes that catalyze the hydrol [...] (380 aa)	0.9
仙茅	stearic acid	ADORA2A	adenosine A2a receptor; Receptor for adenosine. The activity of this receptor is mediated by G [...] (412 aa)	0.9
巴戟天	stearic acid	ACBD4	acyl-Coenzyme A binding domain containing 4 (341 aa)	0.9
黄柏	stearic acid	FABP4	fatty acid binding protein 4, adipocyte; Lipid transport protein in adipocytes. Binds both long [...] (132 aa)	0.865
知母	stearic acid	IGK@	immunoglobulin kappa constant (107 aa)	0.844
当归	stearic acid	RORB	RAR-related orphan receptor B; Orphan nuclear receptor required for normal postnatal developmen [...] (459 aa)	0.836
淫羊藿	stearic acid	PAEP	progestagen-associated endometrial protein; This protein is, quantitatively, the main protein s [...] (180 aa)	0.836
仙茅	stearic acid	CASP3	caspase 3, apoptosis-related cysteine peptidase; Involved in the activation cascade of caspases [...] (277 aa)	0.819
巴戟天	stearic acid	INSIG1	insulin induced gene 1; Mediates feedback control of cholesterol synthesis by controlling SCAP [...] (277 aa)	0.818
黄柏	stearic acid	UCP2	uncoupling protein 2 (mitochondrial, proton carrier); UCP are mitochondrial transporter protein [...] (309 aa)	0.818
知母	stearic acid	PPARD	peroxisome proliferator-activated receptor delta; Ligand-activated transcription factor. Recept [...] (441 aa)	0.809
当归	stearic acid	PLIN2	perilipin 2; May be involved in development and maintenance of adipose tissue (By similarity) (437 aa)	0.809
淫羊藿	stearic acid	PLA2G2D	phospholipase A2, group IID; PA2 catalyzes the calcium-dependent hydrolysis of the 2- acyl grou [...] (145 aa)	0.8
仙茅	stearic acid	ATF4	activating transcription factor 4 (tax-responsive enhancer element B67); Transcriptional activa [...] (351 aa)	0.8
巴戟天	stearic acid	NOS1	nitric oxide synthase 1 (neuronal); Produces nitric oxide (NO) which is a messenger molecule wi [...] (1434 aa)	0.735
黄柏	stearic acid	MED15	mediator complex subunit 15; Component of the Mediator complex, a coactivator involved in the r [...] (788 aa)	0.621
知母	stearic acid	IGHM	immunoglobulin heavy constant mu (473 aa)	0.539
当归	stearic acid	IGHV3-6	immunoglobulin heavy variable 3-6 pseudogene (599 aa)	0.539
淫羊藿	stearic acid	IGHG3	immunoglobulin heavy constant gamma 3 (G3m marker) (431 aa)	0.539
仙茅	stearic acid	RORA	RAR-related orphan receptor A; Orphan nuclear receptor. Binds DNA as a monomer to hormone respo [...] (556 aa)	0.527
巴戟天	stearic acid	LASS1	LAG1 homolog, ceramide synthase 1; May be either a bona fide (dihydro)ceramide synthase or a mo [...] (350 aa)	0.525
黄柏	stearic acid	SCD5	stearoyl-CoA desaturase 5; Fatty acid delta-9-desaturase that introduces a double bond in fatty [...] (330 aa)	0.468
知母	stearic acid	IGHG1	immunoglobulin heavy constant gamma 1 (G1m marker) (399 aa)	0.453
当归	stearic acid	ENSG00000211894	Putative uncharacterized protein ENSP00000374988 Fragment (330 aa)	0.453
淫羊藿	stearic acid	IGHG2	immunoglobulin heavy constant gamma 2 (G2m marker) (326 aa)	0.453
仙茅	stearic acid	IGHG4	immunoglobulin heavy constant gamma 4 (G4m marker) (327 aa)	0.453
巴戟天	Dodekan	TRBC1	T cell receptor beta constant 1 (316 aa)	0.9
黄柏	Dodekan	ENSG00000211784	Putative uncharacterized protein ENSP00000374939 (114 aa)	0.9
知母	Dodekan	CD1D	CD1d molecule; Antigen-presenting protein that binds self and non-self glycolipids and presents [...] (335 aa)	0.9
当归	Dodekan	CD1C	CD1c molecule; Antigen-presenting protein that binds self and non-self lipid and glycolipid ant [...] (333 aa)	0.9
淫羊藿	Dodekan	CD1B	CD1b molecule; Antigen-presenting protein that binds self and non-self lipid and glycolipid ant [...] (333 aa)	0.9
仙茅	Dodekan	B2M	beta-2-microglobulin; Component of the class I major histocompatibility complex (MHC). Involved [...] (119 aa)	0.9
巴戟天	Dodekan	G7b	U6 snRNA-associated Sm-like protein LSm2 (snRNP core Sm-like protein Sm-x5)(Small nuclear ribon [...] (95 aa)	0.88
黄柏	Dodekan	ENSG00000204392	U6 snRNA-associated Sm-like protein LSm2 (snRNP core Sm-like protein Sm-x5)(Small nuclear ribon [...] (95 aa)	0.88
知母	Dodekan	LSM2	LSM2 homolog, U6 small nuclear RNA associated (S. cerevisiae); Binds specifically to the 3'-ter [...] (95 aa)	0.879
当归	Dodekan	LSM1	LSM1 homolog, U6 small nuclear RNA associated (S. cerevisiae); Plays a role in replication-depe [...] (133 aa)	0.848
淫羊藿	Dodekan	LSM7	LSM7 homolog, U6 small nuclear RNA associated (S. cerevisiae); Binds specifically to the 3'-ter [...] (103 aa)	0.848
仙茅	Dodekan	NAA38	N(alpha)-acetyltransferase 38, NatC auxiliary subunit; Binds specifically to the 3'-terminal U- [...] (96 aa)	0.848
巴戟天	Dodekan	LSM4	LSM4 homolog, U6 small nuclear RNA associated (S. cerevisiae); Binds specifically to the 3'-ter [...] (139 aa)	0.846
黄柏	Dodekan	CPT2	carnitine palmitoyltransferase 2 (658 aa)	0.844
知母	Dodekan	LSM6	LSM6 homolog, U6 small nuclear RNA associated (S. cerevisiae); Component of LSm protein complex [...] (80 aa)	0.842
当归	Dodekan	LSM3	LSM3 homolog, U6 small nuclear RNA associated (S. cerevisiae); Binds specifically to the 3'-ter [...] (102 aa)	0.819
淫羊藿	Dodekan	XRN1	5'-3' exoribonuclease 1; Major 5'-3' exoribonuclease involved in mRNA decay. Required for the 5 [...] (1706 aa)	0.795
仙茅	Dodekan	LSM5	LSM5 homolog, U6 small nuclear RNA associated (S. cerevisiae); Plays a role in U6 snRNP assembl [...] (91 aa)	0.793
巴戟天	Dodekan	LSM12	LSM12 homolog (S. cerevisiae) (195 aa)	0.596
黄柏	Dodekan	SNRPD2	small nuclear ribonucleoprotein D2 polypeptide 16.5kDa; Required for pre-mRNA splicing. Require [...] (118 aa)	0.538
知母	Dodekan	SNRPF	small nuclear ribonucleoprotein polypeptide F; Appears to function in the U7 snRNP complex that [...] (86 aa)	0.433
当归	Dodekan	SNRPB	small nuclear ribonucleoprotein polypeptides B and B1; Appears to function in the U7 snRNP comp [...] (240 aa)	0.409
淫羊藿	Dodekan	SNRPN	small nuclear ribonucleoprotein polypeptide N; May be involved in tissue-specific alternative R [...] (240 aa)	0.409
仙茅	Dodekan	LSMD1	LSM domain containing 1; Component of the N-terminal acetyltransferase C (NatC) complex which m [...] (173 aa)	0.409
巴戟天	tetradecane	LSS	lanosterol synthase (2,3-oxidosqualene-lanosterol cyclase); Catalyzes the cyclization of (S)-2, [...] (732 aa)	0.979
黄柏	Zingiberene	MKS1	Meckel syndrome, type 1; May be related to the ciliary basal body (559 aa)	0.404
知母	Zingiberene	ZRANB2	zinc finger, RAN-binding domain containing 2; Splice factor required for alternative splicing o [...] (330 aa)	0.401
当归	Mnk	ACOT13	acyl-CoA thioesterase 13; Acyl-CoA thioesterases are a group of enzymes that catalyze the hydro [...] (140 aa)	0.98
淫羊藿	Ether	POMC	proopiomelanocortin; ACTH stimulates the adrenal glands to release cortisol (267 aa)	0.863
仙茅	Ether	PRL	prolactin; Prolactin acts primarily on the mammary gland by promoting lactation (227 aa)	0.845
巴戟天	Ether	PRKCD	protein kinase C, delta; This is calcium-independent, phospholipid-dependent, serine- and threo [...] (676 aa)	0.719
黄柏	Ether	CNTNAP1	contactin associated protein 1; Seems to play a role in the formation of functional distinct do [...] (1384 aa)	0.587
知母	Ether	CNTN1	contactin 1; Contactins mediate cell surface interactions during nervous system development. In [...] (1018 aa)	0.583
当归	Ether	GNPAT	glyceronephosphate O-acyltransferase (680 aa)	0.566
淫羊藿	Ether	ALB	albumin; Serum albumin, the main protein of plasma, has a good binding capacity for water, Ca(2 [...] (609 aa)	0.545
仙茅	Ether	ENSG00000224740	Flotillin 1 Fragment (357 aa)	0.542
巴戟天	Ether	ENSG00000137312	Flotillin-1 ; May act as a scaffolding protein within caveolar membranes, functionally particip [...] (427 aa)	0.542
黄柏	Ether	FLOT1	flotillin 1 (427 aa)	0.542
知母	Ether	ENSG00000137312	Flotillin-1 (427 aa)	0.542
当归	Ether	TSPO	translocator protein (18kDa); Responsible for the manifestation of peripheral-type benzodiazepi [...] (169 aa)	0.526
淫羊藿	Ether	MBP	myelin basic protein; The classic group of MBP isoforms (isoform 4-isoform 14) are with PLP the [...] (304 aa)	0.466
仙茅	Ether	LPL	lipoprotein lipase; The primary function of this lipase is the hydrolysis of triglycerides of c [...] (475 aa)	0.408
黄柏	berberine	CASP3	caspase 3, apoptosis-related cysteine peptidase; Involved in the activation cascade of caspases [...] (277 aa)	0.948
黄柏	berberine	CASP8	caspase 8, apoptosis-related cysteine peptidase; Most upstream protease of the activation casca [...] (538 aa)	0.941
黄柏	berberine	PARP1	poly (ADP-ribose) polymerase 1; Involved in the base excision repair (BER) pathway, by catalyzi [...] (1014 aa)	0.938
黄柏	berberine	CCND1	cyclin D1; Essential for the control of the cell cycle at the G1/S (start) transition (295 aa)	0.839
黄柏	berberine	TP53	tumor protein p53; Acts as a tumor suppressor in many tumor types; induces growth arrest or apo [...] (393 aa)	0.838
黄柏	berberine	PTGS2	prostaglandin-endoperoxide synthase 2 (prostaglandin G/H synthase and cyclooxygenase); May have [...] (604 aa)	0.831
黄柏	berberine	INS	insulin; Insulin decreases blood glucose concentration. It increases cell permeability to monos [...] (200 aa)	0.831
黄柏	berberine	PPARG	peroxisome proliferator-activated receptor gamma; Receptor that binds peroxisome proliferators [...] (505 aa)	0.831
黄柏	berberine	LDLR	low density lipoprotein receptor; Binds LDL, the major cholesterol-carrying lipoprotein of plas [...] (860 aa)	0.831
黄柏	berberine	DIF	Tumor necrosis factor Precursor (TNF-alpha)(Tumor necrosis factor ligand superfamily member 2)( [...] (233 aa)	0.823
黄柏	Dauricine (8CI)	CYP3A4	cytochrome P450, family 3, subfamily A, polypeptide 4; Cytochromes P450 are a group of heme-thi [...] (503 aa)	0.721
黄柏	Dauricine (8CI)	DRD2	dopamine receptor D2; This is one of the five types (D1 to D5) of receptors for dopamine. The a [...] (443 aa)	0.411
黄柏	L-Limonen	CYP2C19	cytochrome P450, family 2, subfamily C, polypeptide 19; Responsible for the metabolism of a num [...] (490 aa)	0.9
黄柏	(s)-carvone	MAV_3823	carveol dehydrogenase (273 aa)	0.9
黄柏	(s)-carvone	MAV_3641	3-ketoacyl-(acyl-carrier-protein) reductase (276 aa)	0.9
黄柏	(s)-carvone	MAV_3596	3-ketoacyl-(acyl-carrier-protein) reductase (269 aa)	0.9
黄柏	(s)-carvone	MAV_3551	carveol dehydrogenase (273 aa)	0.9
黄柏	(s)-carvone	MAV_3550	short chain dehydrogenase (276 aa)	0.9
黄柏	(s)-carvone	MAV_3098	carveol dehydrogenase ((+)-trans-carveol dehydrogenase) (270 aa)	0.9
黄柏	(s)-carvone	MAV_3019	carveol dehydrogenase (268 aa)	0.9
黄柏	(s)-carvone	MAV_3017	carveol dehydrogenase (267 aa)	0.9
黄柏	(s)-carvone	MAV_2983	carveol dehydrogenase (286 aa)	0.9
黄柏	(s)-carvone	MAV_2946	carveol dehydrogenase (290 aa)	0.9
黄柏	obacunone	CASP9	caspase 9, apoptosis-related cysteine peptidase; Involved in the activation cascade of caspases [...] (416 aa)	0.7
黄柏	obacunone	CASP3	caspase 3, apoptosis-related cysteine peptidase; Involved in the activation cascade of caspases [...] (277 aa)	0.7
黄柏	Phellopterin	CA14	carbonic anhydrase XIV; Reversible hydration of carbon dioxide (337 aa)	0.452
黄柏	PEA	TAAR1	trace amine associated receptor 1; Receptor for trace amines, including beta- phenylethylamine [...] (339 aa)	0.672
黄柏	(4R)-limonene 1beta,2beta-epoxide	LCN9	lipocalin 9 (190 aa)	0.8
黄柏	rutaecarpine	CYP1A1	cytochrome P450, family 1, subfamily A, polypeptide 1; Cytochromes P450 are a group of heme-thi [...] (512 aa)	0.926
黄柏	rutaecarpine	CYP1A2	cytochrome P450, family 1, subfamily A, polypeptide 2; Cytochromes P450 are a group of heme-thi [...] (516 aa)	0.925
黄柏	rutaecarpine	CYP1B1	cytochrome P450, family 1, subfamily B, polypeptide 1; Cytochromes P450 are a group of heme-thi [...] (543 aa)	0.726
黄柏	rutaecarpine	PTGS2	prostaglandin-endoperoxide synthase 2 (prostaglandin G/H synthase and cyclooxygenase); May have [...] (604 aa)	0.538
黄柏	Ferulic Acid	ABCG1	ATP-binding cassette, sub-family G (WHITE), member 1; Transporter involved in macrophage lipid [...] (678 aa)	0.81
黄柏	Ferulic Acid	HERV-FRD	HERV-FRD_6p24.1 provirus ancestral Env polyprotein Precursor (Envelope polyprotein)(HERV-FRD)(S [...] (538 aa)	0.755
黄柏	Ferulic Acid	NOS1	nitric oxide synthase 1 (neuronal); Produces nitric oxide (NO) which is a messenger molecule wi [...] (1434 aa)	0.733
黄柏	Ferulic Acid	TYR	tyrosinase (oculocutaneous albinism IA); This is a copper-containing oxidase that functions in [...] (529 aa)	0.729
黄柏	Ferulic Acid	UGT1A8	UDP glucuronosyltransferase 1 family, polypeptide A8; UDPGT is of major importance in the conju [...] (530 aa)	0.71
黄柏	Ferulic Acid	UGT1A7	UDP glucuronosyltransferase 1 family, polypeptide A7; UDPGT is of major importance in the conju [...] (530 aa)	0.71
黄柏	Ferulic Acid	UGT1A10	UDP glucuronosyltransferase 1 family, polypeptide A10; UDPGT is of major importance in the conj [...] (530 aa)	0.71
黄柏	Ferulic Acid	CYP1A1	cytochrome P450, family 1, subfamily A, polypeptide 1; Cytochromes P450 are a group of heme-thi [...] (512 aa)	0.7
黄柏	Ferulic Acid	CYP1A2	cytochrome P450, family 1, subfamily A, polypeptide 2; Cytochromes P450 are a group of heme-thi [...] (516 aa)	0.7
黄柏	Ferulic Acid	RB1	retinoblastoma 1; Key regulator of entry into cell division that acts as a tumor suppressor. Ac [...] (928 aa)	0.7
黄柏	Ferulic Acid	RB1	retinoblastoma 1; Key regulator of entry into cell division that acts as a tumor suppressor. Ac [...] (928 aa)	0.7
黄柏	Ferulic Acid	MAPK3	mitogen-activated protein kinase 3; Involved in both the initiation and regulation of meiosis, [...] (379 aa)	0.7
黄柏	Ferulic Acid	MAPK1	mitogen-activated protein kinase 1; Involved in both the initiation and regulation of meiosis, [...] (360 aa)	0.7
黄柏	Ferulic Acid	CA2	carbonic anhydrase II; Essential for bone resorption and osteoclast differentiation (By similar [...] (260 aa)	0.505
黄柏	Ferulic Acid	CA1	carbonic anhydrase I; Reversible hydration of carbon dioxide (261 aa)	0.485
黄柏	Ferulic Acid	ERVWE1	endogenous retroviral family W, env(C7), member 1; Retroviral envelope proteins mediate recepto [...] (538 aa)	0.448
黄柏	Chelerythrine	HSP72	Heat shock 70 kDa protein 1 (HSP70.1)(HSP70-1/HSP70-2); In cooperation with other chaperones, H [...] (641 aa)	0.821
黄柏	Chelerythrine	DIF	Tumor necrosis factor Precursor (TNF-alpha)(Tumor necrosis factor ligand superfamily member 2)( [...] (233 aa)	0.817
黄柏	Chelerythrine	ATP2A2	ATPase, Ca++ transporting, cardiac muscle, slow twitch 2; This magnesium-dependent enzyme catal [...] (1042 aa)	0.81
黄柏	Chelerythrine	ADRBK1	adrenergic, beta, receptor kinase 1; Specifically phosphorylates the agonist-occupied form of t [...] (689 aa)	0.808
黄柏	Chelerythrine	ENSG00000235941	Heat shock 70 kDa protein 1 (HSP70.1)(HSP70-1/HSP70-2); In cooperation with other chaperones, H [...] (641 aa)	0.807
黄柏	Chelerythrine	H6PD	hexose-6-phosphate dehydrogenase (glucose 1-dehydrogenase); Oxidizes glucose-6-phosphate and gl [...] (791 aa)	0.8
黄柏	Chelerythrine	PKM2	pyruvate kinase, muscle; Glycolytic enzyme that catalyzes the transfer of a phosphoryl group fr [...] (531 aa)	0.8
黄柏	Chelerythrine	SELP	selectin P (granule membrane protein 140kDa, antigen CD62); Ca(2+)-dependent receptor for myelo [...] (830 aa)	0.8
黄柏	Chelerythrine	GHRH	growth hormone releasing hormone; GRF is released by the hypothalamus and acts on the adenohypo [...] (108 aa)	0.8
黄柏	Chelerythrine	MAPK1	mitogen-activated protein kinase 1; Involved in both the initiation and regulation of meiosis, [...] (360 aa)	0.8
黄柏	Chelerythrine	AGT	angiotensinogen (serpin peptidase inhibitor, clade A, member 8); Essential component of the ren [...] (485 aa)	0.754
黄柏	Chelerythrine	PRKCE	protein kinase C, epsilon; This is calcium-independent, phospholipid-dependent, serine- and thr [...] (737 aa)	0.741
黄柏	Chelerythrine	F2	coagulation factor II (thrombin); Thrombin, which cleaves bonds after Arg and Lys, converts fib [...] (622 aa)	0.737
黄柏	Chelerythrine	ACHE	acetylcholinesterase (Yt blood group); Terminates signal transduction at the neuromuscular junc [...] (617 aa)	0.724
黄柏	Chelerythrine	CFTR	cystic fibrosis transmembrane conductance regulator (ATP-binding cassette sub-family C, member [...] (1480 aa)	0.72
黄柏	Chelerythrine	NOS2	nitric oxide synthase 2, inducible; Produces nitric oxide (NO) which is a messenger molecule wi [...] (1153 aa)	0.56
黄柏	Chelerythrine	ENSG00000168937	Putative uncharacterized protein ENSP00000305638 Fragment (68 aa)	0.56
黄柏	Chelerythrine	ENSG00000167494	Putative uncharacterized protein ENSP00000300983 Fragment (115 aa)	0.56
黄柏	Stigmasterol	ABCA1	ATP-binding cassette, sub-family A (ABC1), member 1; cAMP-dependent and sulfonylurea-sensitive [...] (2261 aa)	0.887
黄柏	Stigmasterol	NR1H3	nuclear receptor subfamily 1, group H, member 3; Orphan receptor. Interaction with RXR shifts R [...] (447 aa)	0.862
黄柏	Stigmasterol	NR1H2	nuclear receptor subfamily 1, group H, member 2; Orphan receptor. Binds preferentially to doubl [...] (460 aa)	0.862
黄柏	Stigmasterol	ABCG5	ATP-binding cassette, sub-family G (WHITE), member 5; Transporter that appears to play an indis [...] (651 aa)	0.716
黄柏	Stigmasterol	ABCG8	ATP-binding cassette, sub-family G (WHITE), member 8; Transporter that appears to play an indis [...] (673 aa)	0.715
黄柏	Stigmasterol	SLCO1B1	solute carrier organic anion transporter family, member 1B1; Mediates the Na(+)-independent tra [...] (691 aa)	0.7
黄柏	Stigmasterol	SREBF2	sterol regulatory element binding transcription factor 2; Transcriptional activator required fo [...] (1141 aa)	0.624
黄柏	Stigmasterol	CTSE	cathepsin E; May have a role in immune function. Probably involved in the processing of antigen [...] (396 aa)	0.442
黄柏	beta-sitosterol	SREBF2	sterol regulatory element binding transcription factor 2; Transcriptional activator required fo [...] (1141 aa)	0.929
黄柏	beta-sitosterol	ABCA1	ATP-binding cassette, sub-family A (ABC1), member 1; cAMP-dependent and sulfonylurea-sensitive [...] (2261 aa)	0.908
黄柏	beta-sitosterol	LDLCQ3	3-hydroxy-3-methylglutaryl-Coenzyme A reductase; This transmembrane glycoprotein is involved in [...] (888 aa)	0.879
黄柏	beta-sitosterol	APOE	apolipoprotein E; Mediates the binding, internalization, and catabolism of lipoprotein particle [...] (317 aa)	0.863
黄柏	beta-sitosterol	ABCG8	ATP-binding cassette, sub-family G (WHITE), member 8; Transporter that appears to play an indis [...] (673 aa)	0.801
黄柏	beta-sitosterol	ABCG5	ATP-binding cassette, sub-family G (WHITE), member 5; Transporter that appears to play an indis [...] (651 aa)	0.801
黄柏	beta-sitosterol	CASP3	caspase 3, apoptosis-related cysteine peptidase; Involved in the activation cascade of caspases [...] (277 aa)	0.8
黄柏	beta-sitosterol	NR1H3	nuclear receptor subfamily 1, group H, member 3; Orphan receptor. Interaction with RXR shifts R [...] (447 aa)	0.572
黄柏	beta-sitosterol	NR1H2	nuclear receptor subfamily 1, group H, member 2; Orphan receptor. Binds preferentially to doubl [...] (460 aa)	0.526
黄柏	beta-sitosterol	NPC1L1	NPC1 (Niemann-Pick disease, type C1, gene)-like 1; Play a major role in cholesterol homeostasis [...] (1359 aa)	0.523
黄柏	palmatine	CYP2D7P1	cytochrome P450, family 2, subfamily D, polypeptide 7 pseudogene 1 (497 aa)	0.8
黄柏	palmatine	CYP2D6	cytochrome P450, family 2, subfamily D, polypeptide 6; Responsible for the metabolism of many d [...] (497 aa)	0.8
黄柏	palmatine	CYP3A4	cytochrome P450, family 3, subfamily A, polypeptide 4; Cytochromes P450 are a group of heme-thi [...] (503 aa)	0.511
黄柏	palmatine	ACHE	acetylcholinesterase (Yt blood group); Terminates signal transduction at the neuromuscular junc [...] (617 aa)	0.488
黄柏	Fumarine	KIAA0101	KIAA0101; May be involved in protection of cells from UV-induced cell death (111 aa)	0.8
黄柏	Fumarine	SLC6A4	solute carrier family 6 (neurotransmitter transporter, serotonin), member 4; Terminates the act [...] (630 aa)	0.8
黄柏	Fumarine	F2	coagulation factor II (thrombin); Thrombin, which cleaves bonds after Arg and Lys, converts fib [...] (622 aa)	0.719
黄柏	beta-elemene	CASP3	caspase 3, apoptosis-related cysteine peptidase; Involved in the activation cascade of caspases [...] (277 aa)	0.8
知母	Furol	HBB	hemoglobin, beta; Involved in oxygen transport from the lung to the various peripheral tissues (147 aa)	0.905
知母	Furol	HBA2	hemoglobin, alpha 2; Involved in oxygen transport from the lung to the various peripheral tissu [...] (142 aa)	0.9
知母	Furol	ALDH3A1	aldehyde dehydrogenase 3 family, memberA1; ALDHs play a major role in the detoxification of alc [...] (453 aa)	0.779
知母	Furol	H6PD	hexose-6-phosphate dehydrogenase (glucose 1-dehydrogenase); Oxidizes glucose-6-phosphate and gl [...] (791 aa)	0.457
知母	β-sitosterol	SREBF2	sterol regulatory element binding transcription factor 2; Transcriptional activator required fo [...] (1141 aa)	0.929
知母	β-sitosterol	ABCA1	ATP-binding cassette, sub-family A (ABC1), member 1; cAMP-dependent and sulfonylurea-sensitive [...] (2261 aa)	0.908
知母	β-sitosterol	LDLCQ3	3-hydroxy-3-methylglutaryl-Coenzyme A reductase; This transmembrane glycoprotein is involved in [...] (888 aa)	0.879
知母	β-sitosterol	APOE	apolipoprotein E; Mediates the binding, internalization, and catabolism of lipoprotein particle [...] (317 aa)	0.863
知母	β-sitosterol	ABCG8	ATP-binding cassette, sub-family G (WHITE), member 8; Transporter that appears to play an indis [...] (673 aa)	0.801
知母	β-sitosterol	ABCG5	ATP-binding cassette, sub-family G (WHITE), member 5; Transporter that appears to play an indis [...] (651 aa)	0.801
知母	β-sitosterol	CASP3	caspase 3, apoptosis-related cysteine peptidase; Involved in the activation cascade of caspases [...] (277 aa)	0.8
知母	β-sitosterol	NR1H3	nuclear receptor subfamily 1, group H, member 3; Orphan receptor. Interaction with RXR shifts R [...] (447 aa)	0.572
知母	β-sitosterol	NR1H2	nuclear receptor subfamily 1, group H, member 2; Orphan receptor. Binds preferentially to doubl [...] (460 aa)	0.526
知母	β-sitosterol	NPC1L1	NPC1 (Niemann-Pick disease, type C1, gene)-like 1; Play a major role in cholesterol homeostasis [...] (1359 aa)	0.523
知母	Smilagenin	GDNF	glial cell derived neurotrophic factor; Neurotrophic factor that enhances survival and morpholo [...] (211 aa)	0.82
知母	nicotinic acid	GPR109A	G protein-coupled receptor 109B; Acts as a high affinity receptor for both nicotinic acid (also [...] (363 aa)	0.999
知母	nicotinic acid	NAPRT1	nicotinate phosphoribosyltransferase domain containing 1; Catalyzes the conversion of nicotinic [...] (538 aa)	0.973
知母	nicotinic acid	LIPE	lipase, hormone-sensitive; In adipose tissue and heart, it primarily hydrolyzes stored triglyce [...] (1076 aa)	0.947
知母	nicotinic acid	PNP	purine nucleoside phosphorylase (289 aa)	0.939
知母	nicotinic acid	SLC5A8	solute carrier family 5 (iodide transporter), member 8; Acts as an electrogenic sodium (Na(+)) [...] (610 aa)	0.916
知母	nicotinic acid	GPR44	G protein-coupled receptor 44; Orphan receptor (395 aa)	0.911
知母	nicotinic acid	SST	somatostatin; Somatostatin inhibits the release of somatotropin (116 aa)	0.91
知母	nicotinic acid	BDKRB2	bradykinin receptor B2; Receptor for bradykinin. It is associated with G proteins that activate [...] (391 aa)	0.909
知母	nicotinic acid	POMC	proopiomelanocortin; ACTH stimulates the adrenal glands to release cortisol (267 aa)	0.909
知母	nicotinic acid	GNAI3	guanine nucleotide binding protein (G protein), alpha inhibiting activity polypeptide 3; Guanin [...] (354 aa)	0.907
知母	nicotinic acid	GNAI1	guanine nucleotide binding protein (G protein), alpha inhibiting activity polypeptide 1; Guanin [...] (354 aa)	0.907
知母	nicotinic acid	CXCL16	chemokine (C-X-C motif) ligand 16; Acts as a scavenger receptor on macrophages, which specifica [...] (273 aa)	0.907
知母	nicotinic acid	GNAI2	guanine nucleotide binding protein (G protein), alpha inhibiting activity polypeptide 2; Guanin [...] (355 aa)	0.906
知母	nicotinic acid	ADCY5	adenylate cyclase 5; This is a membrane-bound, calcium-inhibitable adenylyl cyclase (1261 aa)	0.9
知母	nicotinic acid	CHRM4	cholinergic receptor, muscarinic 4; The muscarinic acetylcholine receptor mediates various cell [...] (479 aa)	0.9
知母	nicotinic acid	RGS4	regulator of G-protein signaling 4; Inhibits signal transduction by increasing the GTPase activ [...] (302 aa)	0.9
知母	nicotinic acid	OPRM1	opioid receptor, mu 1; Inhibits neurotransmitter release by reducing calcium ion currents and i [...] (493 aa)	0.9
知母	nicotinic acid	ADRA2B	adrenergic, alpha-2B-, receptor; Alpha-2 adrenergic receptors mediate the catecholamine- induce [...] (447 aa)	0.9
知母	nicotinic acid	RGS14	regulator of G-protein signaling 14; Inhibits signal transduction by increasing the GTPase acti [...] (566 aa)	0.9
知母	nicotinic acid	ADRA2C	adrenergic, alpha-2C-, receptor; Alpha-2 adrenergic receptors mediate the catecholamine- induce [...] (462 aa)	0.9
知母	nicotinic acid	LPAR2	lysophosphatidic acid receptor 2; Receptor for lysophosphatidic acid (LPA), a mediator of diver [...] (351 aa)	0.9
知母	nicotinic acid	RGS6	regulator of G-protein signaling 6; Inhibits signal transduction by increasing the GTPase activ [...] (472 aa)	0.9
知母	nicotinic acid	CXCL1	chemokine (C-X-C motif) ligand 1 (melanoma growth stimulating activity, alpha); Has chemotactic [...] (107 aa)	0.9
知母	nicotinic acid	GPR55	G protein-coupled receptor 55; May be involved in hyperalgesia associated with inflammatory and [...] (319 aa)	0.9
知母	nicotinic acid	CCL25	chemokine (C-C motif) ligand 25; Potentially involved in T-cell development. Recombinant protei [...] (150 aa)	0.9
知母	nicotinic acid	DRD3	dopamine receptor D3; This is one of the five types (D1 to D5) of receptors for dopamine. The a [...] (400 aa)	0.9
知母	nicotinic acid	OXER1	oxoeicosanoid (OXE) receptor 1; Receptor for eicosanoids and polyunsaturated fatty acids such a [...] (423 aa)	0.9
知母	nicotinic acid	GNB1	guanine nucleotide binding protein (G protein), beta polypeptide 1; Guanine nucleotide-binding [...] (340 aa)	0.9
知母	nicotinic acid	NMS	neuromedin S; Implicated in the regulation of circadian rhythms through autocrine and/or paracr [...] (153 aa)	0.9
知母	nicotinic acid	P2RY4	pyrimidinergic receptor P2Y, G-protein coupled, 4; Receptor for UTP and UDP coupled to G-protei [...] (365 aa)	0.9
知母	nicotinic acid	CNR2	cannabinoid receptor 2 (macrophage); Heterotrimeric G protein-coupled receptor for endocannabin [...] (360 aa)	0.9
知母	nicotinic acid	PPYR1	pancreatic polypeptide receptor 1; Receptor for neuropeptide Y and peptide YY. The rank order o [...] (375 aa)	0.9
知母	nicotinic acid	AGTR2	angiotensin II receptor, type 2; Receptor for angiotensin II. Cooperates with MTUS1 to inhibit [...] (363 aa)	0.9
知母	nicotinic acid	LPAR3	lysophosphatidic acid receptor 3; Receptor for lysophosphatidic acid (LPA), a mediator of diver [...] (353 aa)	0.9
知母	nicotinic acid	HTR1B	5-hydroxytryptamine (serotonin) receptor 1B; This is one of the several different receptors for [...] (390 aa)	0.9
知母	nicotinic acid	NPBWR2	neuropeptides B/W receptor 2; Interacts specifically with a number of opioid ligands. Receptor [...] (333 aa)	0.9
知母	nicotinic acid	ADORA3	adenosine A3 receptor; Receptor for adenosine. The activity of this receptor is mediated by G p [...] (347 aa)	0.9
知母	nicotinic acid	CNR1	cannabinoid receptor 1 (brain); Involved in cannabinoid-induced CNS effects. Acts by inhibiting [...] (472 aa)	0.9
知母	nicotinic acid	RGS10	regulator of G-protein signaling 10; Inhibits signal transduction by increasing the GTPase acti [...] (181 aa)	0.9
知母	nicotinic acid	RXFP4	relaxin/insulin-like family peptide receptor 4; Receptor for relaxin-3, as well as bradykinin a [...] (374 aa)	0.9
知母	nicotinic acid	RGS18	regulator of G-protein signaling 18; Inhibits signal transduction by increasing the GTPase acti [...] (235 aa)	0.9
知母	nicotinic acid	RGS1	regulator of G-protein signaling 1; Inhibits signal transduction by increasing the GTPase activ [...] (209 aa)	0.9
知母	nicotinic acid	AGT	angiotensinogen (serpin peptidase inhibitor, clade A, member 8); Essential component of the ren [...] (485 aa)	0.9
知母	nicotinic acid	RGS7	regulator of G-protein signaling 7; Inhibits signal transduction by increasing the GTPase activ [...] (487 aa)	0.9
知母	nicotinic acid	CXCL9	chemokine (C-X-C motif) ligand 9; Cytokine that affects the growth, movement, or activation sta [...] (125 aa)	0.9
知母	nicotinic acid	DRD2	dopamine receptor D2; This is one of the five types (D1 to D5) of receptors for dopamine. The a [...] (443 aa)	0.9
知母	nicotinic acid	NPY1R	neuropeptide Y receptor Y1; Receptor for neuropeptide Y and peptide YY. The rank order of affin [...] (384 aa)	0.9
知母	nicotinic acid	CCL28	chemokine (C-C motif) ligand 28; Chemotactic activity for resting CD4, CD8 T-cells and eosinoph [...] (127 aa)	0.9
知母	nicotinic acid	PYY	peptide YY; This gut peptide inhibits exocrine pancreatic secretion, has a vasoconstrictory act [...] (97 aa)	0.9
知母	nicotinic acid	LPAR1	lysophosphatidic acid receptor 1; Receptor for lysophosphatidic acid (LPA), a mediator of diver [...] (364 aa)	0.9
知母	kaempferol	CYP1B1	cytochrome P450, family 1, subfamily B, polypeptide 1; Cytochromes P450 are a group of heme-thi [...] (543 aa)	0.945
知母	kaempferol	NR1I2	nuclear receptor subfamily 1, group I, member 2; Nuclear receptor that binds and is activated b [...] (473 aa)	0.938
知母	kaempferol	AHR	aryl hydrocarbon receptor; Ligand-activated transcriptional activator. Binds to the XRE promote [...] (848 aa)	0.921
知母	kaempferol	CYP1A1	cytochrome P450, family 1, subfamily A, polypeptide 1; Cytochromes P450 are a group of heme-thi [...] (512 aa)	0.883
知母	kaempferol	CYP1A2	cytochrome P450, family 1, subfamily A, polypeptide 2; Cytochromes P450 are a group of heme-thi [...] (516 aa)	0.87
知母	kaempferol	ABCC1	ATP-binding cassette, sub-family C (CFTR/MRP), member 1; Mediates export of organic anions and [...] (1531 aa)	0.847
知母	kaempferol	AKT1	v-akt murine thymoma viral oncogene homolog 1; General protein kinase capable of phosphorylatin [...] (480 aa)	0.824
知母	kaempferol	UGT3A1	UDP glycosyltransferase 3 family, polypeptide A1; UDP-glucuronosyltransferases catalyze phase I [...] (523 aa)	0.82
知母	kaempferol	RPS6KA3	ribosomal protein S6 kinase, 90kDa, polypeptide 3; Serine/threonine kinase that may play a role [...] (740 aa)	0.818
知母	kaempferol	DECR1	2,4-dienoyl CoA reductase 1, mitochondrial; Auxiliary enzyme of beta-oxidation. It participates [...] (335 aa)	0.818
知母	kaempferol	BIRC5	baculoviral IAP repeat-containing 5; Component of the chromosomal passenger complex (CPC), a co [...] (165 aa)	0.816
知母	kaempferol	STAT1	signal transducer and activator of transcription 1, 91kDa; Signal transducer and activator of t [...] (750 aa)	0.812
知母	kaempferol	ESR2	estrogen receptor 2 (ER beta); Nuclear hormone receptor. Binds estrogens with an affinity simil [...] (530 aa)	0.812
知母	kaempferol	HMOX1	heme oxygenase (decycling) 1; Heme oxygenase cleaves the heme ring at the alpha methene bridge [...] (288 aa)	0.811
知母	kaempferol	JAK3	Janus kinase 3; Tyrosine kinase of the non-receptor type, involved in the interleukin-2 and int [...] (1124 aa)	0.8
知母	kaempferol	TJP2	tight junction protein 2 (zona occludens 2); Plays a role in tight junctions and adherens junct [...] (1190 aa)	0.8
知母	kaempferol	SRC	v-src sarcoma (Schmidt-Ruppin A-2) viral oncogene homolog (avian) (536 aa)	0.8
知母	kaempferol	JAK1	Janus kinase 1; Tyrosine kinase of the non-receptor type, involved in the IFN-alpha/beta/gamma [...] (1154 aa)	0.8
知母	kaempferol	CLDN4	claudin 4; Plays a major role in tight junction-specific obliteration of the intercellular spac [...] (209 aa)	0.8
知母	kaempferol	PTGES	prostaglandin E synthase (152 aa)	0.8
知母	kaempferol	SELE	selectin E; Cell-surface glycoprotein having a role in immunoadhesion. Mediates in the adhesion [...] (610 aa)	0.8
知母	kaempferol	MMP1	matrix metallopeptidase 1 (interstitial collagenase); Cleaves collagens of types I, II, and III [...] (469 aa)	0.8
知母	kaempferol	TNFRSF11B	tumor necrosis factor receptor superfamily, member 11b; Acts as decoy receptor for RANKL and th [...] (401 aa)	0.8
知母	kaempferol	CBR1	carbonyl reductase 1; NADPH-dependent reductase with broad substrate specificity. Catalyzes the [...] (277 aa)	0.8
知母	kaempferol	GJA1	gap junction protein, alpha 1, 43kDa; One gap junction consists of a cluster of closely packed [...] (382 aa)	0.8
知母	kaempferol	IL1B	interleukin 1, beta; Produced by activated macrophages, IL-1 stimulates thymocyte proliferation [...] (269 aa)	0.8
知母	kaempferol	UGT1A9	UDP glucuronosyltransferase 1 family, polypeptide A9; UDPGT is of major importance in the conju [...] (530 aa)	0.755
知母	kaempferol	CASP3	caspase 3, apoptosis-related cysteine peptidase; Involved in the activation cascade of caspases [...] (277 aa)	0.74
知母	kaempferol	CYP3A4	cytochrome P450, family 3, subfamily A, polypeptide 4; Cytochromes P450 are a group of heme-thi [...] (503 aa)	0.734
知母	kaempferol	UGT1A8	UDP glucuronosyltransferase 1 family, polypeptide A8; UDPGT is of major importance in the conju [...] (530 aa)	0.73
知母	kaempferol	UGT1A7	UDP glucuronosyltransferase 1 family, polypeptide A7; UDPGT is of major importance in the conju [...] (530 aa)	0.73
知母	kaempferol	UGT1A10	UDP glucuronosyltransferase 1 family, polypeptide A10; UDPGT is of major importance in the conj [...] (530 aa)	0.73
知母	kaempferol	ABCB1	ATP-binding cassette, sub-family B (MDR/TAP), member 1; Energy-dependent efflux pump responsibl [...] (1280 aa)	0.729
知母	kaempferol	GSTP1	glutathione S-transferase pi 1; Conjugation of reduced glutathione to a wide number of exogenou [...] (210 aa)	0.729
知母	kaempferol	ICAM1	intercellular adhesion molecule 1; ICAM proteins are ligands for the leukocyte adhesion protein [...] (532 aa)	0.719
知母	kaempferol	SLC2A1	solute carrier family 2 (facilitated glucose transporter), member 1; Facilitative glucose trans [...] (492 aa)	0.713
知母	kaempferol	DIO2	deiodinase, iodothyronine, type II; Responsible for the deiodination of T4 (3,5,3',5'- tetraiod [...] (273 aa)	0.7
知母	kaempferol	H2AFX	H2A histone family, member X; Variant histone H2A which replaces conventional H2A in a subset o [...] (143 aa)	0.7
知母	kaempferol	CHUK	conserved helix-loop-helix ubiquitous kinase; Acts as part of the IKK complex in the convention [...] (745 aa)	0.7
知母	kaempferol	NR1I3	nuclear receptor subfamily 1, group I, member 3; Binds and transactivates the retinoic acid res [...] (357 aa)	0.7
知母	kaempferol	CASP9	caspase 9, apoptosis-related cysteine peptidase; Involved in the activation cascade of caspases [...] (416 aa)	0.7
知母	kaempferol	CDK1	cyclin-dependent kinase 1; Plays a key role in the control of the eukaryotic cell cycle. It is [...] (297 aa)	0.7
知母	kaempferol	CSF2	colony stimulating factor 2 (granulocyte-macrophage); Cytokine that stimulates the growth and d [...] (144 aa)	0.7
知母	kaempferol	ATM	ataxia telangiectasia mutated; Serine/threonine protein kinase which activates checkpoint signa [...] (3056 aa)	0.7
知母	kaempferol	TP53	tumor protein p53; Acts as a tumor suppressor in many tumor types; induces growth arrest or apo [...] (393 aa)	0.7
知母	kaempferol	MAPK3	mitogen-activated protein kinase 3; Involved in both the initiation and regulation of meiosis, [...] (379 aa)	0.7
知母	kaempferol	ALOX12	arachidonate 12-lipoxygenase; Oxygenase and 14,15-leukotriene A4 synthase activity (663 aa)	0.7
知母	kaempferol	NFKBIA	nuclear factor of kappa light polypeptide gene enhancer in B-cells inhibitor, alpha; Inhibits t [...] (317 aa)	0.7
知母	kaempferol	MAPK1	mitogen-activated protein kinase 1; Involved in both the initiation and regulation of meiosis, [...] (360 aa)	0.7
知母	kaempferol	HSD17B2	hydroxysteroid (17-beta) dehydrogenase 2; Capable of catalyzing the interconversion of testoste [...] (387 aa)	0.611
知母	Afzelin	RPS6KA3	ribosomal protein S6 kinase, 90kDa, polypeptide 3; Serine/threonine kinase that may play a role [...] (740 aa)	0.85
知母	Afzelin	RPS6KA1	ribosomal protein S6 kinase, 90kDa, polypeptide 1; Serine/threonine kinase that may play a role [...] (744 aa)	0.623
知母	Afzelin	RPS6KA2	ribosomal protein S6 kinase, 90kDa, polypeptide 2; Serine/threonine kinase that may play a role [...] (741 aa)	0.452
知母	Anhydroicaritin	BAK1	BCL2-antagonist/killer 1; In the presence of an appropriate stimulus, accelerates programmed ce [...] (211 aa)	0.81
知母	Anhydroicaritin	EIF2AK3	eukaryotic translation initiation factor 2-alpha kinase 3; Phosphorylates the alpha subunit of [...] (1116 aa)	0.8
知母	Anhydroicaritin	SP7	Sp7 transcription factor; Transcriptional activator essential for osteoblast differentiation. B [...] (431 aa)	0.8
知母	Anhydroicaritin	CCND1	cyclin D1; Essential for the control of the cell cycle at the G1/S (start) transition (295 aa)	0.8
知母	Anhydroicaritin	ESR2	estrogen receptor 2 (ER beta); Nuclear hormone receptor. Binds estrogens with an affinity simil [...] (530 aa)	0.7
知母	Anhydroicaritin	PDE5A	phosphodiesterase 5A, cGMP-specific; Plays a role in signal transduction by regulating the intr [...] (875 aa)	0.414
知母	Anhydroicaritin	ACACB	acetyl-Coenzyme A carboxylase beta; ACC-beta may be involved in the provision of malonyl-CoA or [...] (2458 aa)	0.411
知母	Anhydroicaritin	ACACA	acetyl-Coenzyme A carboxylase alpha; Catalyzes the rate-limiting reaction in the biogenesis of [...] (2383 aa)	0.411
知母	3,5,7-Trihydroxy-4'-methoxyl-8-prenylflavone-3-O-rhamnopyranoside	PARP1	poly (ADP-ribose) polymerase 1; Involved in the base excision repair (BER) pathway, by catalyzi [...] (1014 aa)	0.938
知母	3,5,7-Trihydroxy-4'-methoxyl-8-prenylflavone-3-O-rhamnopyranoside	NFE2L2	nuclear factor (erythroid-derived 2)-like 2; Transcription activator that binds to antioxidant [...] (605 aa)	0.8
知母	3,5,7-Trihydroxy-4'-methoxyl-8-prenylflavone-3-O-rhamnopyranoside	UGT1A7	UDP glucuronosyltransferase 1 family, polypeptide A7; UDPGT is of major importance in the conju [...] (530 aa)	0.8
知母	3,5,7-Trihydroxy-4'-methoxyl-8-prenylflavone-3-O-rhamnopyranoside	UGT1A4	UDP glucuronosyltransferase 1 family, polypeptide A4; UDPGT is of major importance in the conju [...] (534 aa)	0.8
知母	3,5,7-Trihydroxy-4'-methoxyl-8-prenylflavone-3-O-rhamnopyranoside	STAT3	signal transducer and activator of transcription 3 (acute-phase response factor); Transcription [...] (770 aa)	0.8
知母	3,5,7-Trihydroxy-4'-methoxyl-8-prenylflavone-3-O-rhamnopyranoside	CASP9	caspase 9, apoptosis-related cysteine peptidase; Involved in the activation cascade of caspases [...] (416 aa)	0.7
知母	3,5,7-Trihydroxy-4'-methoxyl-8-prenylflavone-3-O-rhamnopyranoside	CASP3	caspase 3, apoptosis-related cysteine peptidase; Involved in the activation cascade of caspases [...] (277 aa)	0.7
知母	3,5,7-Trihydroxy-4'-methoxyl-8-prenylflavone-3-O-rhamnopyranoside	PDE5A	phosphodiesterase 5A, cGMP-specific; Plays a role in signal transduction by regulating the intr [...] (875 aa)	0.699
知母	PAU	PANK1	pantothenate kinase 1; Plays a role in the physiological regulation of the intracellular CoA co [...] (598 aa)	0.981
知母	PAU	VNN2	vanin 2; Probable hydrolase. Involved in the thymus homing of bone marrow cells. May regulate b [...] (520 aa)	0.97
知母	PAU	VNN1	vanin 1; Amidohydrolase that hydrolyzes specifically one of the carboamide linkages in D-pantet [...] (513 aa)	0.966
知母	PAU	PANK3	pantothenate kinase 3; Plays a role in the physiological regulation of the intracellular CoA co [...] (370 aa)	0.962
知母	PAU	PANK4	pantothenate kinase 4; Plays a role in the physiological regulation of the intracellular CoA co [...] (773 aa)	0.961
知母	PAU	PANK2	pantothenate kinase 2; May be the master regulator of the CoA biosynthesis (By similarity) (570 aa)	0.953
知母	PAU	SLC5A6	solute carrier family 5 (sodium-dependent vitamin transporter), member 6; Transports pantothena [...] (635 aa)	0.889
知母	PAU	ATIC	5-aminoimidazole-4-carboxamide ribonucleotide formyltransferase/IMP cyclohydrolase; Bifunctiona [...] (592 aa)	0.813
知母	PAU	PPCS	phosphopantothenoylcysteine synthetase; Catalyzes the first step in the biosynthesis of coenzym [...] (311 aa)	0.721
知母	PAU	PPCDC	phosphopantothenoylcysteine decarboxylase; Necessary for the biosynthesis of coenzyme A. Cataly [...] (204 aa)	0.718
知母	PAU	PAPSS1	3'-phosphoadenosine 5'-phosphosulfate synthase 1; Bifunctional enzyme with both ATP sulfurylase [...] (624 aa)	0.631
知母	PAU	CSN1S1	casein alpha s1; Important role in the capacity of milk to transport calcium phosphate (185 aa)	0.53
知母	PAU	COASY	Coenzyme A synthase; Bifunctional enzyme that catalyzes the fourth and fifth sequential steps o [...] (593 aa)	0.443
知母	PAU	VNN3	vanin 3; Probable hydrolase (500 aa)	0.44
知母	Stigmasterol	ABCA1	ATP-binding cassette, sub-family A (ABC1), member 1; cAMP-dependent and sulfonylurea-sensitive [...] (2261 aa)	0.887
知母	Stigmasterol	NR1H3	nuclear receptor subfamily 1, group H, member 3; Orphan receptor. Interaction with RXR shifts R [...] (447 aa)	0.862
知母	Stigmasterol	NR1H2	nuclear receptor subfamily 1, group H, member 2; Orphan receptor. Binds preferentially to doubl [...] (460 aa)	0.862
知母	Stigmasterol	ABCG5	ATP-binding cassette, sub-family G (WHITE), member 5; Transporter that appears to play an indis [...] (651 aa)	0.716
知母	Stigmasterol	ABCG8	ATP-binding cassette, sub-family G (WHITE), member 8; Transporter that appears to play an indis [...] (673 aa)	0.715
知母	Stigmasterol	SLCO1B1	solute carrier organic anion transporter family, member 1B1; Mediates the Na(+)-independent tra [...] (691 aa)	0.7
知母	Stigmasterol	SREBF2	sterol regulatory element binding transcription factor 2; Transcriptional activator required fo [...] (1141 aa)	0.624
知母	Stigmasterol	CTSE	cathepsin E; May have a role in immune function. Probably involved in the processing of antigen [...] (396 aa)	0.442
知母	Chinoinin	PPARA	peroxisome proliferator-activated receptor alpha; Ligand-activated transcription factor. Key re [...] (468 aa)	0.938
知母	Chinoinin	DGAT2	diacylglycerol O-acyltransferase homolog 2 (mouse); Essential acyltransferase that catalyzes th [...] (388 aa)	0.81
知母	Chinoinin	PTGS2	prostaglandin-endoperoxide synthase 2 (prostaglandin G/H synthase and cyclooxygenase); May have [...] (604 aa)	0.809
知母	Chinoinin	MMP9	matrix metallopeptidase 9 (gelatinase B, 92kDa gelatinase, 92kDa type IV collagenase); May play [...] (707 aa)	0.8
知母	Chinoinin	ICAM1	intercellular adhesion molecule 1; ICAM proteins are ligands for the leukocyte adhesion protein [...] (532 aa)	0.8
知母	Chinoinin	RELA	v-rel reticuloendotheliosis viral oncogene homolog A (avian); NF-kappa-B is a pleiotropic trans [...] (551 aa)	0.7
知母	Chinoinin	PLA2G2A	phospholipase A2, group IIA (platelets, synovial fluid); Thought to participate in the regulati [...] (144 aa)	0.7
知母	Chinoinin	NGF	nerve growth factor (beta polypeptide); Nerve growth factor is important for the development an [...] (241 aa)	0.7
知母	Chinoinin	CYP1A2	cytochrome P450, family 1, subfamily A, polypeptide 2; Cytochromes P450 are a group of heme-thi [...] (516 aa)	0.7
知母	Chinoinin	CYP3A4	cytochrome P450, family 3, subfamily A, polypeptide 4; Cytochromes P450 are a group of heme-thi [...] (503 aa)	0.7
知母	Chinoinin	CASP3	caspase 3, apoptosis-related cysteine peptidase; Involved in the activation cascade of caspases [...] (277 aa)	0.7
知母	Chinoinin	TERT	telomerase reverse transcriptase; Telomerase is a ribonucleoprotein enzyme essential for the re [...] (1132 aa)	0.7
知母	Chinoinin	UGT2B7	UDP glucuronosyltransferase 2 family, polypeptide B7; UDPGT is of major importance in the conju [...] (529 aa)	0.7
知母	Chinoinin	CYP2A6	cytochrome P450, family 2, subfamily A, polypeptide 7; Cytochromes P450 are a group of heme-thi [...] (494 aa)	0.7
知母	Chinoinin	CYP2C9	cytochrome P450, family 2, subfamily C, polypeptide 9; Cytochromes P450 are a group of heme-thi [...] (490 aa)	0.7
知母	Chinoinin	SRD5A2	steroid-5-alpha-reductase, alpha polypeptide 2 (3-oxo-5 alpha-steroid delta 4-dehydrogenase alp [...] (253 aa)	0.7
知母	Glycerite	PARG99	Poly(ADP-ribose) glycohydrolase (EC 3.2.1.143); Poly(ADP-ribose) synthesized after DNA damage i [...] (579 aa)	0.883
知母	Glycerite	PARG	poly (ADP-ribose) glycohydrolase (491 aa)	0.881
知母	Glycerite	PARP1	poly (ADP-ribose) polymerase 1; Involved in the base excision repair (BER) pathway, by catalyzi [...] (1014 aa)	0.831
知母	Glycerite	BTK	Bruton agammaglobulinemia tyrosine kinase; Plays a crucial role in B-cell ontogeny. Transiently [...] (659 aa)	0.8
知母	Glycerite	NOS3	nitric oxide synthase 3 (endothelial cell); Produces nitric oxide (NO) which is implicated in v [...] (1203 aa)	0.8
知母	Glycerite	CFTR	cystic fibrosis transmembrane conductance regulator (ATP-binding cassette sub-family C, member [...] (1480 aa)	0.8
知母	Glycerite	HSD11B1	hydroxysteroid (11-beta) dehydrogenase 1; Catalyzes reversibly the conversion of cortisol to th [...] (292 aa)	0.585
知母	Glycerite	PRB3	proline-rich protein BstNI subfamily 3; Acts as a receptor for the Gram-negative bacterium F.nu [...] (309 aa)	0.58
知母	Glycerite	PRB4	proline-rich protein BstNI subfamily 4 (247 aa)	0.563
知母	Glycerite	PRB2	proline-rich protein BstNI subfamily 2 (416 aa)	0.526
知母	Glycerite	HSD11B2	hydroxysteroid (11-beta) dehydrogenase 2; Catalyzes the conversion of cortisol to the inactive [...] (405 aa)	0.486
知母	Glycerite	C4BPA	complement component 4 binding protein, alpha; Controls the classical pathway of complement act [...] (597 aa)	0.479
知母	Glycerite	PRH1	proline-rich protein HaeIII subfamily 1 (166 aa)	0.45
知母	Glycerite	PRH2	proline-rich protein HaeIII subfamily 2; PRP's act as highly potent inhibitors of crystal growt [...] (166 aa)	0.45
知母	diosgenin	CASP3	caspase 3, apoptosis-related cysteine peptidase; Involved in the activation cascade of caspases [...] (277 aa)	0.818
知母	diosgenin	NR1H3	nuclear receptor subfamily 1, group H, member 3; Orphan receptor. Interaction with RXR shifts R [...] (447 aa)	0.81
知母	diosgenin	MMP9	matrix metallopeptidase 9 (gelatinase B, 92kDa gelatinase, 92kDa type IV collagenase); May play [...] (707 aa)	0.8
知母	diosgenin	VEGFA	vascular endothelial growth factor A; Growth factor active in angiogenesis, vasculogenesis and [...] (412 aa)	0.8
知母	diosgenin	MAPK8	mitogen-activated protein kinase 8; Responds to activation by environmental stress and pro- inf [...] (427 aa)	0.8
知母	diosgenin	TIMP2	TIMP metallopeptidase inhibitor 2; Complexes with metalloproteinases (such as collagenases) and [...] (220 aa)	0.8
知母	diosgenin	MMP2	matrix metallopeptidase 2 (gelatinase A, 72kDa gelatinase, 72kDa type IV collagenase); In addit [...] (660 aa)	0.8
知母	diosgenin	NR1I2	nuclear receptor subfamily 1, group I, member 2; Nuclear receptor that binds and is activated b [...] (473 aa)	0.719
知母	hexanal	CYP1A1	cytochrome P450, family 1, subfamily A, polypeptide 1; Cytochromes P450 are a group of heme-thi [...] (512 aa)	0.829
知母	hexanal	OR1G1	olfactory receptor, family 1, subfamily G, member 1; Odorant receptor (Potential) (313 aa)	0.828
知母	hexanal	FOS	FBJ murine osteosarcoma viral oncogene homolog; Nuclear phosphoprotein which forms a tight but [...] (380 aa)	0.8
知母	hexanal	CYP1A2	cytochrome P450, family 1, subfamily A, polypeptide 2; Cytochromes P450 are a group of heme-thi [...] (516 aa)	0.761
知母	hexanal	ALDH3A1	aldehyde dehydrogenase 3 family, memberA1; ALDHs play a major role in the detoxification of alc [...] (453 aa)	0.75
知母	hexanal	ALDH7A1	aldehyde dehydrogenase 7 family, member A1 (539 aa)	0.735
知母	hexanal	ALDH3B1	aldehyde dehydrogenase 3 family, member B1; Oxidizes medium and long chain saturated and unsatu [...] (465 aa)	0.729
知母	hexanal	AKR1B1	aldo-keto reductase family 1, member B1 (aldose reductase); Catalyzes the NADPH-dependent reduc [...] (316 aa)	0.712
知母	Nonadienal	AKR1B1	aldo-keto reductase family 1, member B1 (aldose reductase); Catalyzes the NADPH-dependent reduc [...] (316 aa)	0.7
当归	Nonanal	RDH12	retinol dehydrogenase 12 (all-trans/9-cis/11-cis); Exhibits an oxidoreductive catalytic activit [...] (316 aa)	0.82
当归	Nonanal	AKR1B1	aldo-keto reductase family 1, member B1 (aldose reductase); Catalyzes the NADPH-dependent reduc [...] (316 aa)	0.719
当归	Decanal	ALDH2	aldehyde dehydrogenase 2 family (mitochondrial) (517 aa)	0.717
当归	Decanal	AKR1B1	aldo-keto reductase family 1, member B1 (aldose reductase); Catalyzes the NADPH-dependent reduc [...] (316 aa)	0.7
当归	(-)-alpha-Pinene	LHFPL5	lipoma HMGIC fusion partner-like 5; May function in hair bundle morphogenesis (By similarity) (219 aa)	0.549
当归	80-57-9	CYP2A6	cytochrome P450, family 2, subfamily A, polypeptide 7; Cytochromes P450 are a group of heme-thi [...] (494 aa)	0.726
当归	80-57-9	CYP2B6	cytochrome P450, family 2, subfamily B, polypeptide 6; Cytochromes P450 are a group of heme-thi [...] (491 aa)	0.7
当归	Usaf hc-1	HBB	hemoglobin, beta; Involved in oxygen transport from the lung to the various peripheral tissues (147 aa)	0.979
当归	Usaf hc-1	HBA2	hemoglobin, alpha 2; Involved in oxygen transport from the lung to the various peripheral tissu [...] (142 aa)	0.9
当归	Usaf hc-1	ACADVL	acyl-Coenzyme A dehydrogenase, very long chain; Active toward esters of long-chain and very lon [...] (655 aa)	0.588
当归	Azelex	TYR	tyrosinase (oculocutaneous albinism IA); This is a copper-containing oxidase that functions in [...] (529 aa)	0.912
当归	Azelex	AKR1D1	aldo-keto reductase family 1, member D1 (delta 4-3-ketosteroid-5-beta-reductase); Efficiently c [...] (326 aa)	0.8
当归	Azelex	SRD5A2	steroid-5-alpha-reductase, alpha polypeptide 2 (3-oxo-5 alpha-steroid delta 4-dehydrogenase alp [...] (253 aa)	0.8
当归	Azelex	PPARG	peroxisome proliferator-activated receptor gamma; Receptor that binds peroxisome proliferators [...] (505 aa)	0.7
当归	Hypnon	CYP3A4	cytochrome P450, family 3, subfamily A, polypeptide 4; Cytochromes P450 are a group of heme-thi [...] (503 aa)	0.7
当归	NON	ALB	albumin; Serum albumin, the main protein of plasma, has a good binding capacity for water, Ca(2 [...] (609 aa)	0.982
当归	NON	FURIN	furin (paired basic amino acid cleaving enzyme); Furin is likely to represent the ubiquitous en [...] (794 aa)	0.97
当归	NON	GLTP	glycolipid transfer protein; Accelerates the intermembrane transfer of various glycolipids. Cat [...] (209 aa)	0.966
当归	NON	PCSK1	proprotein convertase subtilisin/kexin type 1; Involved in the processing of hormone and other [...] (753 aa)	0.941
当归	NON	MBOAT4	membrane bound O-acyltransferase domain containing 4; Mediates the octanoylation of ghrelin at [...] (435 aa)	0.906
当归	NON	ACOT7	acyl-CoA thioesterase 7; Acyl-CoA thioesterases are a group of enzymes that catalyze the hydrol [...] (380 aa)	0.9
当归	NON	ACOT4	acyl-CoA thioesterase 4; Acyl-CoA thioesterases are a group of enzymes that catalyze the hydrol [...] (421 aa)	0.9
当归	NON	ACOT1	acyl-CoA thioesterase 1; Acyl-CoA thioesterases are a group of enzymes that catalyze the hydrol [...] (421 aa)	0.9
当归	NON	SEC11C	SEC11 homolog C (S. cerevisiae); Component of the microsomal signal peptidase complex which rem [...] (192 aa)	0.9
当归	NON	PPARG	peroxisome proliferator-activated receptor gamma; Receptor that binds peroxisome proliferators [...] (505 aa)	0.9
当归	NON	LCN2	lipocalin 2; Transport of small lipophilic substances (Potential) (198 aa)	0.9
当归	NON	SEC11A	SEC11 homolog A (S. cerevisiae); Component of the microsomal signal peptidase complex which rem [...] (179 aa)	0.9
当归	NON	SPCS3	signal peptidase complex subunit 3 homolog (S. cerevisiae); Component of the microsomal signal [...] (180 aa)	0.9
当归	NON	SPCS2	signal peptidase complex subunit 2 homolog (S. cerevisiae); Component of the microsomal signal [...] (226 aa)	0.9
当归	NON	ACOT2	acyl-CoA thioesterase 2; Acyl-CoA thioesterases are a group of enzymes that catalyze the hydrol [...] (483 aa)	0.9
当归	NON	SPCS1	signal peptidase complex subunit 1 homolog (S. cerevisiae); Component of the microsomal signal [...] (169 aa)	0.9
当归	NON	PAEP	progestagen-associated endometrial protein; This protein is, quantitatively, the main protein s [...] (180 aa)	0.836
当归	NON	HSP72	Heat shock 70 kDa protein 1 (HSP70.1)(HSP70-1/HSP70-2); In cooperation with other chaperones, H [...] (641 aa)	0.8
当归	NON	ENSG00000235941	Heat shock 70 kDa protein 1 (HSP70.1)(HSP70-1/HSP70-2); In cooperation with other chaperones, H [...] (641 aa)	0.8
当归	NON	NOS1	nitric oxide synthase 1 (neuronal); Produces nitric oxide (NO) which is a messenger molecule wi [...] (1434 aa)	0.719
当归	NON	PAX4	paired box 4; Plays an important role in the differentiation and development of pancreatic isle [...] (343 aa)	0.582
当归	NON	HADHA	hydroxyacyl-Coenzyme A dehydrogenase/3-ketoacyl-Coenzyme A thiolase/enoyl-Coenzyme A hydratase [...] (763 aa)	0.567
当归	NON	NOS2	nitric oxide synthase 2, inducible; Produces nitric oxide (NO) which is a messenger molecule wi [...] (1153 aa)	0.517
当归	NON	ENSG00000168937	Putative uncharacterized protein ENSP00000305638 Fragment (68 aa)	0.517
当归	NON	ENSG00000167494	Putative uncharacterized protein ENSP00000300983 Fragment (115 aa)	0.517
当归	NON	PCSK5	proprotein convertase subtilisin/kexin type 5; Likely to represent a widespread endoprotease ac [...] (913 aa)	0.496
当归	NON	PCSK6	proprotein convertase subtilisin/kexin type 6; Likely to represent an endoprotease activity wit [...] (974 aa)	0.496
当归	NON	OXSM	3-oxoacyl-ACP synthase, mitochondrial; May play a role in the biosynthesis of lipoic acid as we [...] (459 aa)	0.468
当归	NON	LIPT2	lipoyl(octanoyl) transferase 2 (putative); Catalyzes the transfer of endogenously produced octa [...] (231 aa)	0.42
当归	adenine	APRT	adenine phosphoribosyltransferase; Catalyzes a salvage reaction resulting in the formation of A [...] (180 aa)	0.994
当归	adenine	MTAP	methylthioadenosine phosphorylase; Plays a major role in polyamine metabolism and is important [...] (283 aa)	0.993
当归	adenine	PECR	peroxisomal trans-2-enoyl-CoA reductase; Participates in chain elongation of fatty acids. Has n [...] (303 aa)	0.979
当归	adenine	ADA	adenosine deaminase (363 aa)	0.969
当归	adenine	PNP	purine nucleoside phosphorylase (289 aa)	0.941
当归	adenine	PYGM	phosphorylase, glycogen, muscle; Phosphorylase is an important allosteric enzyme in carbohydrat [...] (842 aa)	0.923
当归	adenine	ACACB	acetyl-Coenzyme A carboxylase beta; ACC-beta may be involved in the provision of malonyl-CoA or [...] (2458 aa)	0.922
当归	adenine	ACP1	acid phosphatase 1, soluble; Acts on tyrosine phosphorylated proteins, low-MW aryl phosphates a [...] (158 aa)	0.911
当归	adenine	SLC29A2	solute carrier family 29 (nucleoside transporters), member 2; Mediates equilibrative transport [...] (456 aa)	0.91
当归	adenine	MRI1	methylthioribose-1-phosphate isomerase homolog (S. cerevisiae); Catalyzes the interconversion o [...] (369 aa)	0.904
当归	adenine	HSP90AA1	heat shock protein 90kDa alpha (cytosolic), class A member 1; Molecular chaperone. Has ATPase a [...] (854 aa)	0.904
当归	adenine	STK24	serine/threonine kinase 24 (STE20 homolog, yeast); Protein kinase that act on both serine and t [...] (443 aa)	0.9
当归	adenine	SLC29A3	solute carrier family 29 (nucleoside transporters), member 3; Mediates both influx and efflux o [...] (475 aa)	0.9
当归	adenine	ACVR2B	activin A receptor, type IIB; On ligand binding, forms a receptor complex consisting of two typ [...] (512 aa)	0.9
当归	adenine	SF3B1	splicing factor 3b, subunit 1, 155kDa; Subunit of the splicing factor SF3B required for 'A' com [...] (1304 aa)	0.9
当归	adenine	ADAT3	adenosine deaminase, tRNA-specific 3, TAD3 homolog (S. cerevisiae); May be involved in deaminat [...] (351 aa)	0.9
当归	adenine	CHFR	checkpoint with forkhead and ring finger domains; E3 ubiquitin-protein ligase that functions in [...] (623 aa)	0.9
当归	adenine	PNMT	phenylethanolamine N-methyltransferase; Converts noradrenaline to adrenaline (282 aa)	0.9
当归	adenine	SF3B14	Pre-mRNA branch site protein p14 (SF3B 14 kDa subunit); Necessary for the splicing of pre-mRNA. [...] (125 aa)	0.9
当归	adenine	SRPK2	SFRS protein kinase 2; Phosphorylates RS domain-containing proteins, such as SFRS1 and SFRS2 on [...] (699 aa)	0.878
当归	adenine	XDH	xanthine dehydrogenase; This enzyme can be converted from the dehydrogenase form (D) to the oxi [...] (1333 aa)	0.869
当归	adenine	ADSL	adenylosuccinate lyase (484 aa)	0.868
当归	adenine	HPRT1	hypoxanthine phosphoribosyltransferase 1 (218 aa)	0.862
当归	adenine	XPNPEP1	X-prolyl aminopeptidase (aminopeptidase P) 1, soluble (623 aa)	0.859
当归	adenine	PRKCI	protein kinase C, iota; Calcium-independent, phospholipid-dependent, serine- and threonine-spec [...] (596 aa)	0.844
当归	adenine	MUC5B	mucin 5B, oligomeric mucus/gel-forming; Gel-forming mucin that is thought to contribute to the [...] (5765 aa)	0.818
当归	adenine	PTGS2	prostaglandin-endoperoxide synthase 2 (prostaglandin G/H synthase and cyclooxygenase); May have [...] (604 aa)	0.818
当归	adenine	UGT1A1	UDP glucuronosyltransferase 1 family, polypeptide A1; UDPGT is of major importance in the conju [...] (533 aa)	0.816
当归	adenine	MUTYH	mutY homolog (E. coli); Involved in oxidative DNA damage repair. Initiates repair of A*oxoG to [...] (549 aa)	0.665
当归	adenine	ACACA	acetyl-Coenzyme A carboxylase alpha; Catalyzes the rate-limiting reaction in the biogenesis of [...] (2383 aa)	0.607
当归	adenine	PRKCZ	protein kinase C, zeta; This is a calcium-independent, phospholipid-dependent, serine- and thre [...] (592 aa)	0.585
当归	adenine	ADK	adenosine kinase; ATP dependent phosphorylation of adenosine and other related nucleoside analo [...] (362 aa)	0.539
当归	adenine	RBM28	RNA binding motif protein 28; Nucleolar component of the spliceosomal ribonucleoprotein complex [...] (759 aa)	0.521
当归	adenine	EMP2	epithelial membrane protein 2 (167 aa)	0.489
当归	adenine	HK1	hexokinase 1 (921 aa)	0.488
当归	adenine	PITX3	paired-like homeodomain 3; May play a role in normal anterior-chamber and lens development (302 aa)	0.487
当归	adenine	PITX2	paired-like homeodomain 2; May play an important role in development and maintenance of anterio [...] (324 aa)	0.487
当归	adenine	PITX1	paired-like homeodomain 1; May play a role in the development of anterior structures, and in pa [...] (314 aa)	0.487
当归	adenine	ATIC	5-aminoimidazole-4-carboxamide ribonucleotide formyltransferase/IMP cyclohydrolase; Bifunctiona [...] (592 aa)	0.452
当归	adenine	ADAL	adenosine deaminase-like (267 aa)	0.448
当归	adenine	CECR1	cat eye syndrome chromosome region, candidate 1; Adenosine deaminase involved in growth regulat [...] (511 aa)	0.448
当归	adenine	SNAPC4	small nuclear RNA activating complex, polypeptide 4, 190kDa; Part of the SNAPc complex required [...] (1469 aa)	0.442
当归	adenine	MSH2	mutS homolog 2, colon cancer, nonpolyposis type 1 (E. coli); Component of the post-replicative [...] (934 aa)	0.437
当归	adenine	OGG1	8-oxoguanine DNA glycosylase; DNA repair enzyme that incises DNA at 8-oxoG residues. Excises 7, [...] (424 aa)	0.426
当归	adenine	DECR1	2,4-dienoyl CoA reductase 1, mitochondrial; Auxiliary enzyme of beta-oxidation. It participates [...] (335 aa)	0.416
当归	adenine	SRPK1	SFRS protein kinase 1; Plays a central role in the regulatory network for splicing, controlling [...] (655 aa)	0.409
当归	adenine	SRPK3	SFRS protein kinase 3; Required for normal muscle development (By similarity) (567 aa)	0.409
当归	adenine	MLH1	mutL homolog 1, colon cancer, nonpolyposis type 2 (E. coli); Heterodimerizes with PMS2 to form [...] (756 aa)	0.402
当归	Safrol	CYP1A2	cytochrome P450, family 1, subfamily A, polypeptide 2; Cytochromes P450 are a group of heme-thi [...] (516 aa)	0.788
当归	Safrol	CYP2E1	cytochrome P450, family 2, subfamily E, polypeptide 1; Metabolizes several precarcinogens, drug [...] (493 aa)	0.746
当归	Safrol	CYP3A4	cytochrome P450, family 3, subfamily A, polypeptide 4; Cytochromes P450 are a group of heme-thi [...] (503 aa)	0.728
当归	Safrol	CASP9	caspase 9, apoptosis-related cysteine peptidase; Involved in the activation cascade of caspases [...] (416 aa)	0.7
当归	Safrol	CASP3	caspase 3, apoptosis-related cysteine peptidase; Involved in the activation cascade of caspases [...] (277 aa)	0.7
当归	Safrol	CYP2A6	cytochrome P450, family 2, subfamily A, polypeptide 7; Cytochromes P450 are a group of heme-thi [...] (494 aa)	0.7
当归	Safrol	EDNRA	endothelin receptor type A; Receptor for endothelin-1. Mediates its action by association with [...] (427 aa)	0.428
当归	()-Cuparene	TPS21	TPS21 (TERPENE SYNTHASE 21); (-)-E-beta-caryophyllene synthase/ alpha-humulene synthase; Encode [...] (547 aa)	0.62
当归	()-Cuparene	AT5G44630	terpene synthase/cyclase family protein; Encodes a sesquiterpene synthase involved in generatin [...] (557 aa)	0.41
当归	isoeugenol	LPO	lactoperoxidase; May contribute to airway host defense against infection (712 aa)	0.836
当归	isoeugenol	AHR	aryl hydrocarbon receptor; Ligand-activated transcriptional activator. Binds to the XRE promote [...] (848 aa)	0.721
当归	isoeugenol	AKR1C2	aldo-keto reductase family 1, member C2 (dihydrodiol dehydrogenase 2; bile acid binding protein [...] (323 aa)	0.7
当归	isoeugenol	CCL2	chemokine (C-C motif) ligand 2; Chemotactic factor that attracts monocytes and basophils but no [...] (99 aa)	0.7
当归	isoeugenol	EPX	eosinophil peroxidase; Mediates tyrosine nitration of secondary granule proteins in mature rest [...] (715 aa)	0.539
当归	isoeugenol	MPO	myeloperoxidase; Part of the host defense system of polymorphonuclear leukocytes. It is respons [...] (745 aa)	0.539
当归	Hemo-sol	CYP2C19	cytochrome P450, family 2, subfamily C, polypeptide 19; Responsible for the metabolism of a num [...] (490 aa)	0.906
当归	Hemo-sol	HRAS	v-Ha-ras Harvey rat sarcoma viral oncogene homolog; Ras proteins bind GDP/GTP and possess intri [...] (189 aa)	0.747
当归	o-Thymol	TRPA1	transient receptor potential cation channel, subfamily A, member 1; Receptor-activated non-sele [...] (1119 aa)	0.846
当归	o-Thymol	HSPA4	heat shock 70kDa protein 4 (840 aa)	0.828
当归	o-Thymol	HSPD1	heat shock 60kDa protein 1 (chaperonin); Implicated in mitochondrial protein import and macromo [...] (573 aa)	0.827
当归	o-Thymol	PPARA	peroxisome proliferator-activated receptor alpha; Ligand-activated transcription factor. Key re [...] (468 aa)	0.8
当归	o-Thymol	TRPV3	transient receptor potential cation channel, subfamily V, member 3; Putative receptor-activated [...] (790 aa)	0.795
当归	o-Thymol	CASP3	caspase 3, apoptosis-related cysteine peptidase; Involved in the activation cascade of caspases [...] (277 aa)	0.7
当归	o-Thymol	ENSG00000234475	Heat shock 70 kDa protein 1 (HSP70.1)(HSP70-1/HSP70-2) (641 aa)	0.409
当归	o-Thymol	HSP72	Heat shock 70 kDa protein 1 (HSP70.1)(HSP70-1/HSP70-2); In cooperation with other chaperones, H [...] (641 aa)	0.409
当归	o-Thymol	ENSG00000235941	Heat shock 70 kDa protein 1 (HSP70.1)(HSP70-1/HSP70-2); In cooperation with other chaperones, H [...] (641 aa)	0.409
当归	o-Thymol	ENSG00000231555	Heat shock 70 kDa protein 1 (HSP70.1)(HSP70-1/HSP70-2) (641 aa)	0.409
当归	o-Thymol	HSPA1B	heat shock 70kDa protein 1B (641 aa)	0.409
当归	o-Thymol	ENSG00000215328	Putative uncharacterized protein ENSP00000392294Putative uncharacterized protein ENSP0000039586 [...] (641 aa)	0.409
当归	o-Thymol	ENSG00000212866	Heat shock 70 kDa protein 1 (HSP70.1)(HSP70-1/HSP70-2) (641 aa)	0.409
当归	o-Thymol	ENSG00000224501	Heat shock 70 kDa protein 1 (HSP70.1)(HSP70-1/HSP70-2) (641 aa)	0.409
当归	o-Thymol	HSPA1A	heat shock 70kDa protein 1A (641 aa)	0.409
当归	o-Thymol	ENSG00000204388	Heat shock 70 kDa protein 1 (HSP70.1)(HSP70-1/HSP70-2) (641 aa)	0.409
当归	PCR	F11R	F11 receptor; Seems to plays a role in epithelial tight junction formation. Appears early in pr [...] (299 aa)	0.824
当归	PCR	ICAM1	intercellular adhesion molecule 1; ICAM proteins are ligands for the leukocyte adhesion protein [...] (532 aa)	0.8
当归	PCR	CYP1A2	cytochrome P450, family 1, subfamily A, polypeptide 2; Cytochromes P450 are a group of heme-thi [...] (516 aa)	0.7
当归	PCR	ACHE	acetylcholinesterase (Yt blood group); Terminates signal transduction at the neuromuscular junc [...] (617 aa)	0.7
当归	PCR	CYP2E1	cytochrome P450, family 2, subfamily E, polypeptide 1; Metabolizes several precarcinogens, drug [...] (493 aa)	0.7
当归	PCR	IL12A	interleukin 12A (natural killer cell stimulatory factor 1, cytotoxic lymphocyte maturation fact [...] (253 aa)	0.421
当归	PCR	IL12B	interleukin 12B (natural killer cell stimulatory factor 2, cytotoxic lymphocyte maturation fact [...] (328 aa)	0.421
当归	PCR	ESR1	estrogen receptor 1; Nuclear hormone receptor. The steroid hormones and their receptors are inv [...] (595 aa)	0.407
当归	Guasol	CA2	carbonic anhydrase II; Essential for bone resorption and osteoclast differentiation (By similar [...] (260 aa)	0.84
当归	Guasol	DECR1	2,4-dienoyl CoA reductase 1, mitochondrial; Auxiliary enzyme of beta-oxidation. It participates [...] (335 aa)	0.831
当归	Guasol	CA1	carbonic anhydrase I; Reversible hydration of carbon dioxide (261 aa)	0.738
当归	Guasol	TPO	thyroid peroxidase; Iodination and coupling of the hormonogenic tyrosines in thyroglobulin to y [...] (933 aa)	0.636
当归	Guasol	CAT	catalase; Occurs in almost all aerobically respiring organisms and serves to protect cells from [...] (527 aa)	0.413
当归	Guasol	MPO	myeloperoxidase; Part of the host defense system of polymorphonuclear leukocytes. It is respons [...] (745 aa)	0.413
当归	IPH	INS	insulin; Insulin decreases blood glucose concentration. It increases cell permeability to monos [...] (200 aa)	0.987
当归	IPH	SULT1A2	sulfotransferase family, cytosolic, 1A, phenol-preferring, member 2; Catalyzes the sulfate conj [...] (295 aa)	0.965
当归	IPH	UGT1A1	UDP glucuronosyltransferase 1 family, polypeptide A1; UDPGT is of major importance in the conju [...] (533 aa)	0.962
当归	IPH	SULT1A1	sulfotransferase family, cytosolic, 1A, phenol-preferring, member 1; Catalyzes the sulfate conj [...] (295 aa)	0.962
当归	IPH	UGT1A6	UDP glucuronosyltransferase 1 family, polypeptide A6; UDPGT is of major importance in the conju [...] (532 aa)	0.951
当归	IPH	CYP2E1	cytochrome P450, family 2, subfamily E, polypeptide 1; Metabolizes several precarcinogens, drug [...] (493 aa)	0.917
当归	IPH	EIF2C2	Protein argonaute-2 (EC 3.1.26.n1)(Argonaute2)(hAgo2)(Protein slicer)(PAZ Piwi domain protein)( [...] (859 aa)	0.914
当归	IPH	PON1	paraoxonase 1; Hydrolyzes the toxic metabolites of a variety of organophosphorus insecticides. [...] (355 aa)	0.911
当归	IPH	PTER	phosphotriesterase related (349 aa)	0.909
当归	IPH	RAN	RAN, member RAS oncogene family; GTP-binding protein involved in nucleocytoplasmic transport. R [...] (216 aa)	0.908
当归	succinic acid	ALDH5A1	aldehyde dehydrogenase 5 family, member A1 (548 aa)	0.992
当归	succinic acid	HIF1AN	hypoxia inducible factor 1, alpha subunit inhibitor; Hydroxylates HIF-1 alpha at 'Asp-803' in t [...] (349 aa)	0.99
当归	succinic acid	HIF1A	hypoxia inducible factor 1, alpha subunit (basic helix-loop-helix transcription factor); Functi [...] (826 aa)	0.986
当归	succinic acid	SDHB	succinate dehydrogenase complex, subunit B, iron sulfur (Ip); Iron-sulfur protein (IP) subunit [...] (280 aa)	0.979
当归	succinic acid	SDHA	succinate dehydrogenase complex, subunit A, flavoprotein (Fp); Flavoprotein (FP) subunit of suc [...] (664 aa)	0.979
当归	succinic acid	SDHC	succinate dehydrogenase complex, subunit C, integral membrane protein, 15kDa; Mono-heme cytochr [...] (169 aa)	0.979
当归	succinic acid	SDHD	succinate dehydrogenase complex, subunit D, integral membrane protein; Membrane-anchoring subun [...] (159 aa)	0.977
当归	succinic acid	FH	fumarate hydratase; Also acts as a tumor suppressor (510 aa)	0.964
当归	succinic acid	EGLN1	egl nine homolog 1 (C. elegans); Catalyzes the post-translational formation of 4- hydroxyprolin [...] (426 aa)	0.958
当归	succinic acid	SUCLA2	succinate-CoA ligase, ADP-forming, beta subunit (463 aa)	0.949
当归	succinic acid	SLC13A2	solute carrier family 13 (sodium-dependent dicarboxylate transporter), member 2; Cotransport of [...] (592 aa)	0.948
当归	succinic acid	SLC13A3	solute carrier family 13 (sodium-dependent dicarboxylate transporter), member 3; High-affinity [...] (602 aa)	0.944
当归	succinic acid	TMLHE	trimethyllysine hydroxylase, epsilon; Converts trimethyllysine (TML) into hydroxytrimethyllysin [...] (421 aa)	0.941
当归	succinic acid	BBOX1	butyrobetaine (gamma), 2-oxoglutarate dioxygenase (gamma-butyrobetaine hydroxylase) 1; Catalyze [...] (387 aa)	0.941
当归	succinic acid	OGDH	oxoglutarate (alpha-ketoglutarate) dehydrogenase (lipoamide); The 2-oxoglutarate dehydrogenase [...] (1023 aa)	0.938
当归	succinic acid	MT-CYB	mitochondrially encoded cytochrome b; Component of the ubiquinol-cytochrome c reductase complex [...] (380 aa)	0.935
当归	succinic acid	ALKBH3	alkB, alkylation repair homolog 3 (E. coli); Dioxygenase that repairs alkylated DNA containing [...] (286 aa)	0.933
当归	succinic acid	ALKBH2	alkB, alkylation repair homolog 2 (E. coli); Dioxygenase that repairs alkylated DNA and RNA con [...] (261 aa)	0.932
当归	succinic acid	EGLN3	egl nine homolog 3 (C. elegans); Catalyzes the post-translational formation of 4- hydroxyprolin [...] (239 aa)	0.927
当归	succinic acid	VHL	von Hippel-Lindau tumor suppressor; Involved in the ubiquitination and subsequent proteasomal d [...] (213 aa)	0.926
当归	succinic acid	SUCLG1	succinate-CoA ligase, alpha subunit (346 aa)	0.924
当归	succinic acid	ENSG00000232961	annotation not avaliable (108 aa)	0.921
当归	succinic acid	EGLN2	egl nine homolog 2 (C. elegans); Catalyzes the post-translational formation of 4- hydroxyprolin [...] (407 aa)	0.918
当归	succinic acid	DLD	dihydrolipoamide dehydrogenase; Lipoamide dehydrogenase is a component of the glycine cleavage [...] (509 aa)	0.916
当归	succinic acid	DHTKD1	dehydrogenase E1 and transketolase domain containing 1; The 2-oxoglutarate dehydrogenase comple [...] (919 aa)	0.914
当归	succinic acid	ABAT	4-aminobutyrate aminotransferase; Catalyzes the conversion of gamma-aminobutyrate and L- beta-a [...] (500 aa)	0.914
当归	succinic acid	OXCT1	3-oxoacid CoA transferase 1; Key enzyme for ketone body catabolism. Transfers the CoA moiety fr [...] (520 aa)	0.913
当归	succinic acid	BDH1	3-hydroxybutyrate dehydrogenase, type 1 (343 aa)	0.913
当归	succinic acid	HACL1	2-hydroxyacyl-CoA lyase 1; Catalyzes a carbon-carbon cleavage reaction; cleaves a 2-hydroxy-3-m [...] (578 aa)	0.912
当归	succinic acid	F2	coagulation factor II (thrombin); Thrombin, which cleaves bonds after Arg and Lys, converts fib [...] (622 aa)	0.911
当归	succinic acid	TCEB1	transcription elongation factor B (SIII), polypeptide 1 (15kDa, elongin C); SIII, also known as [...] (112 aa)	0.911
当归	succinic acid	DLST	dihydrolipoamide S-succinyltransferase (E2 component of 2-oxo-glutarate complex); The 2-oxoglut [...] (453 aa)	0.91
当归	succinic acid	SHMT1	serine hydroxymethyltransferase 1 (soluble); Interconversion of serine and glycine (By similari [...] (483 aa)	0.909
当归	succinic acid	EPAS1	endothelial PAS domain protein 1; Transcription factor involved in the induction of oxygen regu [...] (870 aa)	0.909
当归	succinic acid	ACAT1	acetyl-Coenzyme A acetyltransferase 1; Plays a major role in ketone body metabolism (427 aa)	0.909
当归	succinic acid	KDM2A	lysine (K)-specific demethylase 2A; Histone demethylase that specifically demethylates 'Lys- 36 [...] (1162 aa)	0.909
当归	succinic acid	SUCLG2	succinate-CoA ligase, GDP-forming, beta subunit (432 aa)	0.909
当归	succinic acid	HIF3A	hypoxia inducible factor 3, alpha subunit; Involved in adaptive response to hypoxia. Suppresses [...] (669 aa)	0.907
当归	succinic acid	ALDH9A1	aldehyde dehydrogenase 9 family, member A1; Converts gamma-trimethylaminobutyraldehyde into gam [...] (518 aa)	0.907
当归	succinic acid	ACOT4	acyl-CoA thioesterase 4; Acyl-CoA thioesterases are a group of enzymes that catalyze the hydrol [...] (421 aa)	0.904
当归	succinic acid	SLC27A2	solute carrier family 27 (fatty acid transporter), member 2; Acyl-CoA synthetase probably invol [...] (620 aa)	0.903
当归	succinic acid	PPIA	peptidylprolyl isomerase A (cyclophilin A); PPIases accelerate the folding of proteins. It cata [...] (165 aa)	0.9
当归	succinic acid	JMJD6	jumonji domain containing 6; Dioxygenase that can both act as a histone arginine demethylase an [...] (414 aa)	0.9
当归	succinic acid	ASPH	aspartate beta-hydroxylase; Specifically hydroxylates an Asp or Asn residue in certain epiderma [...] (758 aa)	0.9
当归	succinic acid	ISG15	ISG15 ubiquitin-like modifier; Ubiquitin-like protein that is conjugated to intracellular targe [...] (165 aa)	0.9
当归	succinic acid	KDM2B	lysine (K)-specific demethylase 2B; Histone demethylase that demethylates 'Lys-4' and 'Lys- 36' [...] (1336 aa)	0.9
当归	succinic acid	CUL2	cullin 2; Core component of multiple cullin-RING-based ECS (ElonginB/C-CUL2/5-SOCS-box protein) [...] (745 aa)	0.9
当归	succinic acid	OGDHL	oxoglutarate dehydrogenase-like (1010 aa)	0.9
当归	succinic acid	OXCT2	3-oxoacid CoA transferase 2; Key enzyme for ketone body catabolism. Transfers the CoA moiety fr [...] (517 aa)	0.9
当归	succinic acid	PLAU	plasminogen activator, urokinase; Specifically cleave the zymogen plasminogen to form the activ [...] (431 aa)	0.9
当归	beta-sitosterol	SREBF2	sterol regulatory element binding transcription factor 2; Transcriptional activator required fo [...] (1141 aa)	0.929
当归	beta-sitosterol	ABCA1	ATP-binding cassette, sub-family A (ABC1), member 1; cAMP-dependent and sulfonylurea-sensitive [...] (2261 aa)	0.908
当归	beta-sitosterol	LDLCQ3	3-hydroxy-3-methylglutaryl-Coenzyme A reductase; This transmembrane glycoprotein is involved in [...] (888 aa)	0.879
当归	beta-sitosterol	APOE	apolipoprotein E; Mediates the binding, internalization, and catabolism of lipoprotein particle [...] (317 aa)	0.863
当归	beta-sitosterol	ABCG8	ATP-binding cassette, sub-family G (WHITE), member 8; Transporter that appears to play an indis [...] (673 aa)	0.801
当归	beta-sitosterol	ABCG5	ATP-binding cassette, sub-family G (WHITE), member 5; Transporter that appears to play an indis [...] (651 aa)	0.801
当归	beta-sitosterol	CASP3	caspase 3, apoptosis-related cysteine peptidase; Involved in the activation cascade of caspases [...] (277 aa)	0.8
当归	beta-sitosterol	NR1H3	nuclear receptor subfamily 1, group H, member 3; Orphan receptor. Interaction with RXR shifts R [...] (447 aa)	0.572
当归	beta-sitosterol	NR1H2	nuclear receptor subfamily 1, group H, member 2; Orphan receptor. Binds preferentially to doubl [...] (460 aa)	0.526
当归	beta-sitosterol	NPC1L1	NPC1 (Niemann-Pick disease, type C1, gene)-like 1; Play a major role in cholesterol homeostasis [...] (1359 aa)	0.523
当归	FERULIC ACID (CIS)	ABCG1	ATP-binding cassette, sub-family G (WHITE), member 1; Transporter involved in macrophage lipid [...] (678 aa)	0.81
当归	FERULIC ACID (CIS)	HERV-FRD	HERV-FRD_6p24.1 provirus ancestral Env polyprotein Precursor (Envelope polyprotein)(HERV-FRD)(S [...] (538 aa)	0.755
当归	FERULIC ACID (CIS)	NOS1	nitric oxide synthase 1 (neuronal); Produces nitric oxide (NO) which is a messenger molecule wi [...] (1434 aa)	0.733
当归	FERULIC ACID (CIS)	TYR	tyrosinase (oculocutaneous albinism IA); This is a copper-containing oxidase that functions in [...] (529 aa)	0.729
当归	FERULIC ACID (CIS)	UGT1A8	UDP glucuronosyltransferase 1 family, polypeptide A8; UDPGT is of major importance in the conju [...] (530 aa)	0.71
当归	FERULIC ACID (CIS)	UGT1A7	UDP glucuronosyltransferase 1 family, polypeptide A7; UDPGT is of major importance in the conju [...] (530 aa)	0.71
当归	FERULIC ACID (CIS)	UGT1A10	UDP glucuronosyltransferase 1 family, polypeptide A10; UDPGT is of major importance in the conj [...] (530 aa)	0.71
当归	FERULIC ACID (CIS)	CYP1A1	cytochrome P450, family 1, subfamily A, polypeptide 1; Cytochromes P450 are a group of heme-thi [...] (512 aa)	0.7
当归	FERULIC ACID (CIS)	CYP1A2	cytochrome P450, family 1, subfamily A, polypeptide 2; Cytochromes P450 are a group of heme-thi [...] (516 aa)	0.7
当归	FERULIC ACID (CIS)	RB1	retinoblastoma 1; Key regulator of entry into cell division that acts as a tumor suppressor. Ac [...] (928 aa)	0.7
当归	FERULIC ACID (CIS)	MAPK3	mitogen-activated protein kinase 3; Involved in both the initiation and regulation of meiosis, [...] (379 aa)	0.7
当归	FERULIC ACID (CIS)	MAPK1	mitogen-activated protein kinase 1; Involved in both the initiation and regulation of meiosis, [...] (360 aa)	0.7
当归	FERULIC ACID (CIS)	CA2	carbonic anhydrase II; Essential for bone resorption and osteoclast differentiation (By similar [...] (260 aa)	0.505
当归	FERULIC ACID (CIS)	CA1	carbonic anhydrase I; Reversible hydration of carbon dioxide (261 aa)	0.485
当归	FERULIC ACID (CIS)	ERVWE1	endogenous retroviral family W, env(C7), member 1; Retroviral envelope proteins mediate recepto [...] (538 aa)	0.448
当归	Scopoletol	UGT1A9	UDP glucuronosyltransferase 1 family, polypeptide A9; UDPGT is of major importance in the conju [...] (530 aa)	0.821
当归	Scopoletol	UGT1A6	UDP glucuronosyltransferase 1 family, polypeptide A6; UDPGT is of major importance in the conju [...] (532 aa)	0.813
当归	Scopoletol	UGT1A8	UDP glucuronosyltransferase 1 family, polypeptide A8; UDPGT is of major importance in the conju [...] (530 aa)	0.805
当归	Scopoletol	UGT1A7	UDP glucuronosyltransferase 1 family, polypeptide A7; UDPGT is of major importance in the conju [...] (530 aa)	0.805
当归	Scopoletol	UGT1A10	UDP glucuronosyltransferase 1 family, polypeptide A10; UDPGT is of major importance in the conj [...] (530 aa)	0.805
当归	Scopoletol	CASP3	caspase 3, apoptosis-related cysteine peptidase; Involved in the activation cascade of caspases [...] (277 aa)	0.8
当归	Scopoletol	LPL	lipoprotein lipase; The primary function of this lipase is the hydrolysis of triglycerides of c [...] (475 aa)	0.8
当归	Scopoletol	HSD17B3	hydroxysteroid (17-beta) dehydrogenase 3; Favors the reduction of androstenedione to testostero [...] (310 aa)	0.583
当归	Scopoletol	CA12	carbonic anhydrase XII; Reversible hydration of carbon dioxide (354 aa)	0.561
当归	Scopoletol	UGT1A3	UDP glucuronosyltransferase 1 family, polypeptide A3; UDPGT is of major importance in the conju [...] (534 aa)	0.445
当归	Scopoletol	UGT2B7	UDP glucuronosyltransferase 2 family, polypeptide B7; UDPGT is of major importance in the conju [...] (529 aa)	0.441
当归	Scopoletol	UGT2B4	UDP glucuronosyltransferase 2 family, polypeptide B4; UDPGTs are of major importance in the con [...] (528 aa)	0.438
当归	Scopoletol	CA14	carbonic anhydrase XIV; Reversible hydration of carbon dioxide (337 aa)	0.421
当归	Scopoletol	UGT1A4	UDP glucuronosyltransferase 1 family, polypeptide A4; UDPGT is of major importance in the conju [...] (534 aa)	0.419
当归	nicotinic acid	GPR109A	G protein-coupled receptor 109B; Acts as a high affinity receptor for both nicotinic acid (also [...] (363 aa)	0.999
当归	nicotinic acid	NAPRT1	nicotinate phosphoribosyltransferase domain containing 1; Catalyzes the conversion of nicotinic [...] (538 aa)	0.973
当归	nicotinic acid	LIPE	lipase, hormone-sensitive; In adipose tissue and heart, it primarily hydrolyzes stored triglyce [...] (1076 aa)	0.947
当归	nicotinic acid	PNP	purine nucleoside phosphorylase (289 aa)	0.939
当归	nicotinic acid	SLC5A8	solute carrier family 5 (iodide transporter), member 8; Acts as an electrogenic sodium (Na(+)) [...] (610 aa)	0.916
当归	nicotinic acid	GPR44	G protein-coupled receptor 44; Orphan receptor (395 aa)	0.911
当归	nicotinic acid	SST	somatostatin; Somatostatin inhibits the release of somatotropin (116 aa)	0.91
当归	nicotinic acid	BDKRB2	bradykinin receptor B2; Receptor for bradykinin. It is associated with G proteins that activate [...] (391 aa)	0.909
当归	nicotinic acid	POMC	proopiomelanocortin; ACTH stimulates the adrenal glands to release cortisol (267 aa)	0.909
当归	nicotinic acid	GNAI3	guanine nucleotide binding protein (G protein), alpha inhibiting activity polypeptide 3; Guanin [...] (354 aa)	0.907
当归	nicotinic acid	GNAI1	guanine nucleotide binding protein (G protein), alpha inhibiting activity polypeptide 1; Guanin [...] (354 aa)	0.907
当归	nicotinic acid	CXCL16	chemokine (C-X-C motif) ligand 16; Acts as a scavenger receptor on macrophages, which specifica [...] (273 aa)	0.907
当归	nicotinic acid	GNAI2	guanine nucleotide binding protein (G protein), alpha inhibiting activity polypeptide 2; Guanin [...] (355 aa)	0.906
当归	nicotinic acid	ADCY5	adenylate cyclase 5; This is a membrane-bound, calcium-inhibitable adenylyl cyclase (1261 aa)	0.9
当归	nicotinic acid	CHRM4	cholinergic receptor, muscarinic 4; The muscarinic acetylcholine receptor mediates various cell [...] (479 aa)	0.9
当归	nicotinic acid	RGS4	regulator of G-protein signaling 4; Inhibits signal transduction by increasing the GTPase activ [...] (302 aa)	0.9
当归	nicotinic acid	OPRM1	opioid receptor, mu 1; Inhibits neurotransmitter release by reducing calcium ion currents and i [...] (493 aa)	0.9
当归	nicotinic acid	ADRA2B	adrenergic, alpha-2B-, receptor; Alpha-2 adrenergic receptors mediate the catecholamine- induce [...] (447 aa)	0.9
当归	nicotinic acid	RGS14	regulator of G-protein signaling 14; Inhibits signal transduction by increasing the GTPase acti [...] (566 aa)	0.9
当归	nicotinic acid	ADRA2C	adrenergic, alpha-2C-, receptor; Alpha-2 adrenergic receptors mediate the catecholamine- induce [...] (462 aa)	0.9
当归	nicotinic acid	LPAR2	lysophosphatidic acid receptor 2; Receptor for lysophosphatidic acid (LPA), a mediator of diver [...] (351 aa)	0.9
当归	nicotinic acid	RGS6	regulator of G-protein signaling 6; Inhibits signal transduction by increasing the GTPase activ [...] (472 aa)	0.9
当归	nicotinic acid	CXCL1	chemokine (C-X-C motif) ligand 1 (melanoma growth stimulating activity, alpha); Has chemotactic [...] (107 aa)	0.9
当归	nicotinic acid	GPR55	G protein-coupled receptor 55; May be involved in hyperalgesia associated with inflammatory and [...] (319 aa)	0.9
当归	nicotinic acid	CCL25	chemokine (C-C motif) ligand 25; Potentially involved in T-cell development. Recombinant protei [...] (150 aa)	0.9
当归	nicotinic acid	DRD3	dopamine receptor D3; This is one of the five types (D1 to D5) of receptors for dopamine. The a [...] (400 aa)	0.9
当归	nicotinic acid	OXER1	oxoeicosanoid (OXE) receptor 1; Receptor for eicosanoids and polyunsaturated fatty acids such a [...] (423 aa)	0.9
当归	nicotinic acid	GNB1	guanine nucleotide binding protein (G protein), beta polypeptide 1; Guanine nucleotide-binding [...] (340 aa)	0.9
当归	nicotinic acid	NMS	neuromedin S; Implicated in the regulation of circadian rhythms through autocrine and/or paracr [...] (153 aa)	0.9
当归	nicotinic acid	P2RY4	pyrimidinergic receptor P2Y, G-protein coupled, 4; Receptor for UTP and UDP coupled to G-protei [...] (365 aa)	0.9
当归	nicotinic acid	CNR2	cannabinoid receptor 2 (macrophage); Heterotrimeric G protein-coupled receptor for endocannabin [...] (360 aa)	0.9
当归	nicotinic acid	PPYR1	pancreatic polypeptide receptor 1; Receptor for neuropeptide Y and peptide YY. The rank order o [...] (375 aa)	0.9
当归	nicotinic acid	AGTR2	angiotensin II receptor, type 2; Receptor for angiotensin II. Cooperates with MTUS1 to inhibit [...] (363 aa)	0.9
当归	nicotinic acid	LPAR3	lysophosphatidic acid receptor 3; Receptor for lysophosphatidic acid (LPA), a mediator of diver [...] (353 aa)	0.9
当归	nicotinic acid	HTR1B	5-hydroxytryptamine (serotonin) receptor 1B; This is one of the several different receptors for [...] (390 aa)	0.9
当归	nicotinic acid	NPBWR2	neuropeptides B/W receptor 2; Interacts specifically with a number of opioid ligands. Receptor [...] (333 aa)	0.9
当归	nicotinic acid	ADORA3	adenosine A3 receptor; Receptor for adenosine. The activity of this receptor is mediated by G p [...] (347 aa)	0.9
当归	nicotinic acid	CNR1	cannabinoid receptor 1 (brain); Involved in cannabinoid-induced CNS effects. Acts by inhibiting [...] (472 aa)	0.9
当归	nicotinic acid	RGS10	regulator of G-protein signaling 10; Inhibits signal transduction by increasing the GTPase acti [...] (181 aa)	0.9
当归	nicotinic acid	RXFP4	relaxin/insulin-like family peptide receptor 4; Receptor for relaxin-3, as well as bradykinin a [...] (374 aa)	0.9
当归	nicotinic acid	RGS18	regulator of G-protein signaling 18; Inhibits signal transduction by increasing the GTPase acti [...] (235 aa)	0.9
当归	nicotinic acid	RGS1	regulator of G-protein signaling 1; Inhibits signal transduction by increasing the GTPase activ [...] (209 aa)	0.9
当归	nicotinic acid	AGT	angiotensinogen (serpin peptidase inhibitor, clade A, member 8); Essential component of the ren [...] (485 aa)	0.9
当归	nicotinic acid	RGS7	regulator of G-protein signaling 7; Inhibits signal transduction by increasing the GTPase activ [...] (487 aa)	0.9
当归	nicotinic acid	CXCL9	chemokine (C-X-C motif) ligand 9; Cytokine that affects the growth, movement, or activation sta [...] (125 aa)	0.9
当归	nicotinic acid	DRD2	dopamine receptor D2; This is one of the five types (D1 to D5) of receptors for dopamine. The a [...] (443 aa)	0.9
当归	nicotinic acid	NPY1R	neuropeptide Y receptor Y1; Receptor for neuropeptide Y and peptide YY. The rank order of affin [...] (384 aa)	0.9
当归	nicotinic acid	CCL28	chemokine (C-C motif) ligand 28; Chemotactic activity for resting CD4, CD8 T-cells and eosinoph [...] (127 aa)	0.9
当归	nicotinic acid	PYY	peptide YY; This gut peptide inhibits exocrine pancreatic secretion, has a vasoconstrictory act [...] (97 aa)	0.9
当归	nicotinic acid	LPAR1	lysophosphatidic acid receptor 1; Receptor for lysophosphatidic acid (LPA), a mediator of diver [...] (364 aa)	0.9
当归	Butal	AKR1B1	aldo-keto reductase family 1, member B1 (aldose reductase); Catalyzes the NADPH-dependent reduc [...] (316 aa)	0.727
当归	Farnesene	CD36	CD36 molecule (thrombospondin receptor); Seems to have numerous potential physiological functio [...] (472 aa)	0.467
当归	Ethol	AGPS	alkylglycerone phosphate synthase (658 aa)	0.964
当归	Ethol	GNPAT	glyceronephosphate O-acyltransferase (680 aa)	0.911
当归	Ethol	FAR1	fatty acyl CoA reductase 1; Catalyzes the reduction of saturated fatty acyl-CoA with chain leng [...] (515 aa)	0.91
当归	Ethol	FAR2	fatty acyl CoA reductase 2; Catalyzes the reduction of fatty acyl-CoA to fatty alcohols. The pr [...] (515 aa)	0.908
当归	Ethol	ALDH3A2	aldehyde dehydrogenase 3 family, member A2; Catalyzes the oxidation of long-chain aliphatic ald [...] (508 aa)	0.754
当归	Ethol	PIGG	phosphatidylinositol glycan anchor biosynthesis, class G; Ethanolamine phosphate transferase in [...] (983 aa)	0.634
当归	Ethol	ALDH3A1	aldehyde dehydrogenase 3 family, memberA1; ALDHs play a major role in the detoxification of alc [...] (453 aa)	0.447
当归	ANN	PLA2G1B	phospholipase A2, group IB (pancreas); PA2 catalyzes the calcium-dependent hydrolysis of the 2- [...] (148 aa)	0.966
当归	ANN	PLA2G2E	phospholipase A2, group IIE; PA2 catalyzes the calcium-dependent hydrolysis of the 2- acyl grou [...] (142 aa)	0.841
当归	h-Met-h	MAT1A	methionine adenosyltransferase I, alpha; Catalyzes the formation of S-adenosylmethionine from m [...] (395 aa)	0.986
当归	h-Met-h	MAT2A	methionine adenosyltransferase II, alpha; Catalyzes the formation of S-adenosylmethionine from [...] (395 aa)	0.981
当归	h-Met-h	METAP2	methionyl aminopeptidase 2; Removes the amino-terminal methionine from nascent proteins (By sim [...] (478 aa)	0.979
当归	h-Met-h	MAT2B	methionine adenosyltransferase II, beta; Non-catalytic regulatory subunit of S-adenosylmethioni [...] (334 aa)	0.964
当归	h-Met-h	MARS2	methionyl-tRNA synthetase 2, mitochondrial (593 aa)	0.959
当归	h-Met-h	SLC43A2	solute carrier family 43, member 2; Sodium-, chloride, pH-independent high affinity transport o [...] (569 aa)	0.956
当归	h-Met-h	MARS	methionyl-tRNA synthetase (900 aa)	0.944
当归	h-Met-h	AIMP1	aminoacyl tRNA synthetase complex-interacting multifunctional protein 1; Non-catalytic componen [...] (336 aa)	0.939
当归	h-Met-h	LARS	leucyl-tRNA synthetase; Catalyzes the specific attachment of an amino acid to its cognate tRNA [...] (1176 aa)	0.932
当归	h-Met-h	SLC6A19	solute carrier family 6 (neutral amino acid transporter), member 19; Transporter that mediates [...] (634 aa)	0.918
当归	h-Met-h	SLC43A1	solute carrier family 43, member 1; Sodium-independent, high affinity transport of large neutra [...] (559 aa)	0.918
当归	h-Met-h	BHMT	betaine-homocysteine methyltransferase; Involved in the regulation of homocysteine metabolism. [...] (406 aa)	0.918
当归	h-Met-h	MTHFR	5,10-methylenetetrahydrofolate reductase (NADPH); Catalyzes the conversion of 5,10- methylenete [...] (656 aa)	0.917
当归	h-Met-h	MTR	5-methyltetrahydrofolate-homocysteine methyltransferase; Catalyzes the transfer of a methyl gro [...] (1265 aa)	0.917
当归	h-Met-h	KARS	lysyl-tRNA synthetase; Catalyzes the specific attachment of an amino acid to its cognate tRNA i [...] (625 aa)	0.916
当归	h-Met-h	UBA52	ubiquitin A-52 residue ribosomal protein fusion product 1; Protein modifier which can be covale [...] (128 aa)	0.915
当归	h-Met-h	IL4I1	interleukin 4 induced 1; Lysosomal L-amino-acid oxidase with highest specific activity with phe [...] (589 aa)	0.915
当归	h-Met-h	SLC6A14	solute carrier family 6 (amino acid transporter), member 14; Mediates the uptake of a broad ran [...] (642 aa)	0.914
当归	h-Met-h	SLC6A18	solute carrier family 6, member 18; Functions as a sodium and chloride-dependent neutral amino [...] (628 aa)	0.914
当归	h-Met-h	SLC6A15	solute carrier family 6 (neutral amino acid transporter), member 15; Not yet known, orphan tran [...] (730 aa)	0.914
当归	h-Met-h	AHCY	adenosylhomocysteinase; Adenosylhomocysteine is a competitive inhibitor of S- adenosyl-L-methio [...] (432 aa)	0.914
当归	h-Met-h	SLC3A2	solute carrier family 3 (activators of dibasic and neutral amino acid transport), member 2; Req [...] (661 aa)	0.911
当归	h-Met-h	TAT	tyrosine aminotransferase (454 aa)	0.91
当归	h-Met-h	COMT	catechol-O-methyltransferase; Catalyzes the O-methylation, and thereby the inactivation, of cat [...] (271 aa)	0.91
当归	h-Met-h	SLC7A5	solute carrier family 7 (cationic amino acid transporter, y+ system), member 5; Sodium-independ [...] (507 aa)	0.909
当归	h-Met-h	LNPEP	leucyl/cystinyl aminopeptidase; Release of an N-terminal amino acid, cleaves before cysteine, l [...] (1025 aa)	0.909
当归	h-Met-h	MTHFD1L	methylenetetrahydrofolate dehydrogenase (NADP+ dependent) 1-like; May provide the missing metab [...] (978 aa)	0.906
当归	h-Met-h	MTHFD1	methylenetetrahydrofolate dehydrogenase (NADP+ dependent) 1, methenyltetrahydrofolate cyclohydr [...] (935 aa)	0.906
当归	h-Met-h	EPRS	glutamyl-prolyl-tRNA synthetase; Catalyzes the attachment of the cognate amino acid to the corr [...] (1512 aa)	0.905
当归	h-Met-h	UBC	ubiquitin C (685 aa)	0.905
当归	h-Met-h	UBB	ubiquitin B (229 aa)	0.905
当归	h-Met-h	RPS27A	ribosomal protein S27a (156 aa)	0.905
当归	h-Met-h	CNDP2	CNDP dipeptidase 2 (metallopeptidase M20 family); Hydrolyzes a variety of dipeptides including [...] (475 aa)	0.905
当归	h-Met-h	SLC7A8	solute carrier family 7 (cationic amino acid transporter, y+ system), member 8; Sodium-independ [...] (535 aa)	0.905
当归	h-Met-h	OPLAH	5-oxoprolinase (ATP-hydrolysing); Catalyzes the cleavage of 5-oxo-L-proline to form L- glutamat [...] (1288 aa)	0.905
当归	h-Met-h	ADI1	acireductone dioxygenase 1; Has aci-reductone dioxygenase (ARD) activity and can function in th [...] (179 aa)	0.905
当归	h-Met-h	PDIA3	protein disulfide isomerase family A, member 3 (505 aa)	0.904
当归	h-Met-h	HLA-B57	HLA class I histocompatibility antigen, B-49 alpha chain Precursor (MHC class I antigen B*49)(B [...] (433 aa)	0.9
当归	h-Met-h	HLA-B	major histocompatibility complex, class I, B; Involved in the presentation of foreign antigens [...] (433 aa)	0.9
当归	h-Met-h	PSMC6	proteasome (prosome, macropain) 26S subunit, ATPase, 6; The 26S protease is involved in the ATP [...] (403 aa)	0.9
当归	h-Met-h	HLA-B41	HLA class I histocompatibility antigen, B-8 alpha chain Precursor (MHC class I antigen B*8); In [...] (362 aa)	0.9
当归	h-Met-h	HLA-B*40	HLA class I histocompatibility antigen, B-48 alpha chain Precursor (MHC class I antigen B*48)(B [...] (362 aa)	0.9
当归	h-Met-h	ENSG00000229215	HLA class I histocompatibility antigen, A-80 alpha chain Precursor (MHC class I antigen A*80)(A [...] (371 aa)	0.9
当归	h-Met-h	Cw	HLA class I histocompatibility antigen, Cw-2 alpha chain Precursor (MHC class I antigen Cw*2); [...] (397 aa)	0.9
当归	h-Met-h	PSMD13	proteasome (prosome, macropain) 26S subunit, non-ATPase, 13; Acts as a regulatory subunit of th [...] (378 aa)	0.9
当归	h-Met-h	B-3501	HLA class I histocompatibility antigen, B-35 alpha chain Precursor (MHC class I antigen B*35); [...] (433 aa)	0.9
当归	h-Met-h	HLAC	HLA class I histocompatibility antigen, Cw-1 alpha chain Precursor (MHC class I antigen Cw*1); [...] (397 aa)	0.9
当归	h-Met-h	HLA-A	major histocompatibility complex, class I, A; Involved in the presentation of foreign antigens [...] (371 aa)	0.9
当归	h-Met-h	PSMD14	proteasome (prosome, macropain) 26S subunit, non-ATPase, 14; Metalloprotease component of the 2 [...] (310 aa)	0.9
当归	h-Met-h	PSMB11	proteasome (prosome, macropain) subunit, beta type, 11; The proteasome is a multicatalytic prot [...] (300 aa)	0.9
当归	Stigmasterol	ABCA1	ATP-binding cassette, sub-family A (ABC1), member 1; cAMP-dependent and sulfonylurea-sensitive [...] (2261 aa)	0.887
当归	Stigmasterol	NR1H3	nuclear receptor subfamily 1, group H, member 3; Orphan receptor. Interaction with RXR shifts R [...] (447 aa)	0.862
当归	Stigmasterol	NR1H2	nuclear receptor subfamily 1, group H, member 2; Orphan receptor. Binds preferentially to doubl [...] (460 aa)	0.862
当归	Stigmasterol	ABCG5	ATP-binding cassette, sub-family G (WHITE), member 5; Transporter that appears to play an indis [...] (651 aa)	0.716
当归	Stigmasterol	ABCG8	ATP-binding cassette, sub-family G (WHITE), member 8; Transporter that appears to play an indis [...] (673 aa)	0.715
当归	Stigmasterol	SLCO1B1	solute carrier organic anion transporter family, member 1B1; Mediates the Na(+)-independent tra [...] (691 aa)	0.7
当归	Stigmasterol	SREBF2	sterol regulatory element binding transcription factor 2; Transcriptional activator required fo [...] (1141 aa)	0.624
当归	Stigmasterol	CTSE	cathepsin E; May have a role in immune function. Probably involved in the processing of antigen [...] (396 aa)	0.442
当归	Vanillin	TRPV3	transient receptor potential cation channel, subfamily V, member 3; Putative receptor-activated [...] (790 aa)	0.814
当归	Vanillin	MMP9	matrix metallopeptidase 9 (gelatinase B, 92kDa gelatinase, 92kDa type IV collagenase); May play [...] (707 aa)	0.8
当归	Vanillin	OR1G1	olfactory receptor, family 1, subfamily G, member 1; Odorant receptor (Potential) (313 aa)	0.8
当归	Vanillin	UGT1A8	UDP glucuronosyltransferase 1 family, polypeptide A8; UDPGT is of major importance in the conju [...] (530 aa)	0.7
当归	Vanillin	UGT1A7	UDP glucuronosyltransferase 1 family, polypeptide A7; UDPGT is of major importance in the conju [...] (530 aa)	0.7
当归	Vanillin	UGT1A10	UDP glucuronosyltransferase 1 family, polypeptide A10; UDPGT is of major importance in the conj [...] (530 aa)	0.7
当归	Vanillin	CA2	carbonic anhydrase II; Essential for bone resorption and osteoclast differentiation (By similar [...] (260 aa)	0.7
当归	Vanillin	CA1	carbonic anhydrase I; Reversible hydration of carbon dioxide (261 aa)	0.7
当归	palmitic acid	FABP4	fatty acid binding protein 4, adipocyte; Lipid transport protein in adipocytes. Binds both long [...] (132 aa)	0.997
当归	palmitic acid	FABP1	fatty acid binding protein 1, liver; Binds free fatty acids and their coenzyme A derivatives, b [...] (127 aa)	0.997
当归	palmitic acid	CPT2	carnitine palmitoyltransferase 2 (658 aa)	0.995
当归	palmitic acid	CES1	carboxylesterase 1 (monocyte/macrophage serine esterase 1); Involved in the detoxification of x [...] (568 aa)	0.99
当归	palmitic acid	ALB	albumin; Serum albumin, the main protein of plasma, has a good binding capacity for water, Ca(2 [...] (609 aa)	0.99
当归	palmitic acid	PPT1	palmitoyl-protein thioesterase 1; Removes thioester-linked fatty acyl groups such as palmitate [...] (306 aa)	0.988
当归	palmitic acid	TRAPPC3	trafficking protein particle complex 3; May play a role in vesicular transport from endoplasmic [...] (180 aa)	0.985
当归	palmitic acid	GCG	glucagon; Glicentin may modulate gastric acid secretion and the gastro-pyloro-duodenal activity [...] (180 aa)	0.985
当归	palmitic acid	PPARA	peroxisome proliferator-activated receptor alpha; Ligand-activated transcription factor. Key re [...] (468 aa)	0.985
当归	palmitic acid	FABP3	fatty acid binding protein 3, muscle and heart (mammary-derived growth inhibitor); FABP are tho [...] (133 aa)	0.982
当归	palmitic acid	ABCA1	ATP-binding cassette, sub-family A (ABC1), member 1; cAMP-dependent and sulfonylurea-sensitive [...] (2261 aa)	0.982
当归	palmitic acid	PLIN2	perilipin 2; May be involved in development and maintenance of adipose tissue (By similarity) (437 aa)	0.982
当归	palmitic acid	FABP5	fatty acid binding protein 5 (psoriasis-associated); High specificity for fatty acids. Highest [...] (135 aa)	0.98
当归	palmitic acid	CYP2C8	cytochrome P450, family 2, subfamily C, polypeptide 8; Cytochromes P450 are a group of heme-thi [...] (490 aa)	0.98
当归	palmitic acid	HNF4G	hepatocyte nuclear factor 4, gamma; Transcription factor. Has a lower transcription activation [...] (445 aa)	0.979
当归	palmitic acid	SEC14L2	SEC14-like 2 (S. cerevisiae); Carrier protein. Binds to some hydrophobic molecules and promotes [...] (403 aa)	0.979
当归	palmitic acid	PMP2	peripheral myelin protein 2; May play a role in lipid transport protein in Schwann cells (132 aa)	0.979
当归	palmitic acid	PPARGC1A	peroxisome proliferator-activated receptor gamma, coactivator 1 alpha; Transcriptional coactiva [...] (798 aa)	0.975
当归	palmitic acid	FASN	fatty acid synthase; Fatty acid synthetase catalyzes the formation of long- chain fatty acids f [...] (2511 aa)	0.972
当归	palmitic acid	CPT1A	carnitine palmitoyltransferase 1A (liver) (773 aa)	0.972
当归	palmitic acid	RHO	rhodopsin; Photoreceptor required for image-forming vision at low light intensity. Required for [...] (348 aa)	0.971
当归	palmitic acid	PTGS2	prostaglandin-endoperoxide synthase 2 (prostaglandin G/H synthase and cyclooxygenase); May have [...] (604 aa)	0.971
当归	palmitic acid	PAEP	progestagen-associated endometrial protein; This protein is, quantitatively, the main protein s [...] (180 aa)	0.969
当归	palmitic acid	UCP2	uncoupling protein 2 (mitochondrial, proton carrier); UCP are mitochondrial transporter protein [...] (309 aa)	0.957
当归	palmitic acid	MAPK8	mitogen-activated protein kinase 8; Responds to activation by environmental stress and pro- inf [...] (427 aa)	0.954
当归	palmitic acid	G14	EGF-like domain-containing protein 8 Precursor (Epidermal growth factor-like protein 8)(Multipl [...] (308 aa)	0.952
当归	palmitic acid	SLC27A1	solute carrier family 27 (fatty acid transporter), member 1; Involved in translocation of long- [...] (646 aa)	0.946
当归	palmitic acid	ACSL5	acyl-CoA synthetase long-chain family member 5; Acyl-CoA synthetases (ACSL) activate long-chain [...] (739 aa)	0.945
当归	palmitic acid	NOS3	nitric oxide synthase 3 (endothelial cell); Produces nitric oxide (NO) which is implicated in v [...] (1203 aa)	0.939
当归	palmitic acid	CD36	CD36 molecule (thrombospondin receptor); Seems to have numerous potential physiological functio [...] (472 aa)	0.937
当归	palmitic acid	ACSL6	acyl-CoA synthetase long-chain family member 6; Activation of long-chain fatty acids for both s [...] (722 aa)	0.929
当归	palmitic acid	INS	insulin; Insulin decreases blood glucose concentration. It increases cell permeability to monos [...] (200 aa)	0.926
当归	palmitic acid	SLC27A2	solute carrier family 27 (fatty acid transporter), member 2; Acyl-CoA synthetase probably invol [...] (620 aa)	0.924
当归	palmitic acid	FFAR1	free fatty acid receptor 1; Receptor for medium and long chain saturated and unsaturated fatty [...] (300 aa)	0.924
当归	palmitic acid	PNLIP	pancreatic lipase (465 aa)	0.923
当归	palmitic acid	GNPAT	glyceronephosphate O-acyltransferase (680 aa)	0.921
当归	palmitic acid	ACSL1	acyl-CoA synthetase long-chain family member 1; Activation of long-chain fatty acids for both s [...] (698 aa)	0.92
当归	palmitic acid	RELA	v-rel reticuloendotheliosis viral oncogene homolog A (avian); NF-kappa-B is a pleiotropic trans [...] (551 aa)	0.92
当归	palmitic acid	FADS1	fatty acid desaturase 1; Component of a lipid metabolic pathway that catalyzes biosynthesis of [...] (501 aa)	0.917
当归	palmitic acid	ELOVL6	ELOVL family member 6, elongation of long chain fatty acids (FEN1/Elo2, SUR4/Elo3-like, yeast); [...] (265 aa)	0.917
当归	palmitic acid	LYPLA1	lysophospholipase I; Hydrolyzes fatty acids from S-acylated cysteine residues in proteins such [...] (230 aa)	0.916
当归	palmitic acid	SREBF2	sterol regulatory element binding transcription factor 2; Transcriptional activator required fo [...] (1141 aa)	0.916
当归	palmitic acid	YAP1	Yes-associated protein 1, 65kDa (504 aa)	0.916
当归	palmitic acid	APOA1	apolipoprotein A-I; Participates in the reverse transport of cholesterol from tissues to the li [...] (267 aa)	0.915
当归	palmitic acid	ELOVL1	elongation of very long chain fatty acids (FEN1/Elo2, SUR4/Elo3, yeast)-like 1; Could be implic [...] (279 aa)	0.915
当归	palmitic acid	MED25	mediator complex subunit 25; Component of the Mediator complex, a coactivator involved in the r [...] (747 aa)	0.913
当归	palmitic acid	ACADM	acyl-Coenzyme A dehydrogenase, C-4 to C-12 straight chain; This enzyme is specific for acyl cha [...] (425 aa)	0.913
[truncated: 658 more rows]
[truncated: 4 more columns]

## Sheet: remove overlapped-1963
巴戟天/当归	(-)-alpha-Pinene	LHFPL5	lipoma HMGIC fusion partner-like 5; May function in hair bundle morphogenesis (By similarity) (219 aa)	0.549
当归	()-Cuparene	TPS21	TPS21 (TERPENE SYNTHASE 21); (-)-E-beta-caryophyllene synthase/ alpha-humulene synthase; Encode [...] (547 aa)	0.62
当归	()-Cuparene	AT5G44630	terpene synthase/cyclase family protein; Encodes a sesquiterpene synthase involved in generatin [...] (557 aa)	0.41
巴戟天	()-Terpinen-4-ol	BCHE	butyrylcholinesterase (602 aa)	0.813
仙茅	(+)-Syringaresinol	Nos1	nitric oxide synthase 1, neuronal Gene; Produces nitric oxide (NO) which is a messenger molecul [...] (1463 aa)	0.8
黄柏	(4R)-limonene 1beta,2beta-epoxide	LCN9	lipocalin 9 (190 aa)	0.8
淫羊藿/巴戟天	(R)-linalool	TP53	tumor protein p53; Acts as a tumor suppressor in many tumor types; induces growth arrest or apo [...] (393 aa)	0.7
巴戟天	(S)-camphor	TRPV3	transient receptor potential cation channel, subfamily V, member 3; Putative receptor-activated [...] (790 aa)	0.995
巴戟天	(S)-camphor	CYB5A	cytochrome b5 type A (microsomal); Cytochrome b5 is a membrane bound hemoprotein which function [...] (134 aa)	0.918
巴戟天	(S)-camphor	TRPV1	transient receptor potential cation channel, subfamily V, member 1; Receptor-activated non-sele [...] (839 aa)	0.91
巴戟天	(S)-camphor	TRPA1	transient receptor potential cation channel, subfamily A, member 1; Receptor-activated non-sele [...] (1119 aa)	0.851
巴戟天	(S)-camphor	HSD17B10	hydroxysteroid (17-beta) dehydrogenase 10; Functions in mitochondrial tRNA maturation. Part of [...] (261 aa)	0.847
巴戟天	(S)-camphor	TRPM8	transient receptor potential cation channel, subfamily M, member 8; Receptor-activated non-sele [...] (1104 aa)	0.635
巴戟天	(S)-camphor	KRT1	keratin 1; May regulate the activity of kinases such as PKC and SRC via binding to integrin bet [...] (644 aa)	0.525
黄柏	(s)-carvone	MAV_3823	carveol dehydrogenase (273 aa)	0.9
黄柏	(s)-carvone	MAV_3641	3-ketoacyl-(acyl-carrier-protein) reductase (276 aa)	0.9
黄柏	(s)-carvone	MAV_3596	3-ketoacyl-(acyl-carrier-protein) reductase (269 aa)	0.9
黄柏	(s)-carvone	MAV_3551	carveol dehydrogenase (273 aa)	0.9
黄柏	(s)-carvone	MAV_3550	short chain dehydrogenase (276 aa)	0.9
黄柏	(s)-carvone	MAV_3098	carveol dehydrogenase ((+)-trans-carveol dehydrogenase) (270 aa)	0.9
黄柏	(s)-carvone	MAV_3019	carveol dehydrogenase (268 aa)	0.9
黄柏	(s)-carvone	MAV_3017	carveol dehydrogenase (267 aa)	0.9
黄柏	(s)-carvone	MAV_2983	carveol dehydrogenase (286 aa)	0.9
黄柏	(s)-carvone	MAV_2946	carveol dehydrogenase (290 aa)	0.9
淫羊藿/巴戟天	1-hexanol	STS	steroid sulfatase (microsomal), isozyme S; Conversion of sulfated steroid precursors to estroge [...] (583 aa)	0.545
当归	2,4-Xylylaldehyde	YPL056C	Uncharacterized protein YPL056C precursor (101 aa)	0.433
仙茅	2,6-Dimethoxybenzoic acid	CA2	carbonic anhydrase II; Essential for bone resorption and osteoclast differentiation (By similar [...] (260 aa)	0.598
淫羊藿	24-epicampesterol	DHCR24	24-dehydrocholesterol reductase; Catalyzes the reduction of the delta-24 double bond of sterol [...] (516 aa)	0.908
淫羊藿	24-epicampesterol	SREBF2	sterol regulatory element binding transcription factor 2; Transcriptional activator required fo [...] (1141 aa)	0.886
淫羊藿	24-epicampesterol	SOAT1	sterol O-acyltransferase 1; Catalyzes the formation of fatty acid-cholesterol esters. Plays a r [...] (550 aa)	0.776
淫羊藿	24-epicampesterol	ABCG5	ATP-binding cassette, sub-family G (WHITE), member 5; Transporter that appears to play an indis [...] (651 aa)	0.768
淫羊藿	24-epicampesterol	ABCG8	ATP-binding cassette, sub-family G (WHITE), member 8; Transporter that appears to play an indis [...] (673 aa)	0.767
淫羊藿	24-epicampesterol	SRD5A1	steroid-5-alpha-reductase, alpha polypeptide 1 (3-oxo-5 alpha-steroid delta 4-dehydrogenase alp [...] (259 aa)	0.409
淫羊藿	24-epicampesterol	SRD5A2	steroid-5-alpha-reductase, alpha polypeptide 2 (3-oxo-5 alpha-steroid delta 4-dehydrogenase alp [...] (253 aa)	0.409
淫羊藿	24-epicampesterol	TMEM195	transmembrane protein 195 (445 aa)	0.404
淫羊藿	24-epicampesterol	SC5DL	sterol-C5-desaturase (ERG3 delta-5-desaturase homolog, S. cerevisiae)-like; Catalyzes a dehydro [...] (299 aa)	0.404
巴戟天	2-heptanone	GSTP1	glutathione S-transferase pi 1; Conjugation of reduced glutathione to a wide number of exogenou [...] (210 aa)	0.7
知母	3,5,7-Trihydroxy-4'-methoxyl-8-prenylflavone-3-O-rhamnopyranoside	PARP1	poly (ADP-ribose) polymerase 1; Involved in the base excision repair (BER) pathway, by catalyzi [...] (1014 aa)	0.938
知母	3,5,7-Trihydroxy-4'-methoxyl-8-prenylflavone-3-O-rhamnopyranoside	NFE2L2	nuclear factor (erythroid-derived 2)-like 2; Transcription activator that binds to antioxidant [...] (605 aa)	0.8
知母	3,5,7-Trihydroxy-4'-methoxyl-8-prenylflavone-3-O-rhamnopyranoside	UGT1A7	UDP glucuronosyltransferase 1 family, polypeptide A7; UDPGT is of major importance in the conju [...] (530 aa)	0.8
知母	3,5,7-Trihydroxy-4'-methoxyl-8-prenylflavone-3-O-rhamnopyranoside	UGT1A4	UDP glucuronosyltransferase 1 family, polypeptide A4; UDPGT is of major importance in the conju [...] (534 aa)	0.8
知母	3,5,7-Trihydroxy-4'-methoxyl-8-prenylflavone-3-O-rhamnopyranoside	STAT3	signal transducer and activator of transcription 3 (acute-phase response factor); Transcription [...] (770 aa)	0.8
知母	3,5,7-Trihydroxy-4'-methoxyl-8-prenylflavone-3-O-rhamnopyranoside	CASP9	caspase 9, apoptosis-related cysteine peptidase; Involved in the activation cascade of caspases [...] (416 aa)	0.7
知母	3,5,7-Trihydroxy-4'-methoxyl-8-prenylflavone-3-O-rhamnopyranoside	CASP3	caspase 3, apoptosis-related cysteine peptidase; Involved in the activation cascade of caspases [...] (277 aa)	0.7
知母	3,5,7-Trihydroxy-4'-methoxyl-8-prenylflavone-3-O-rhamnopyranoside	PDE5A	phosphodiesterase 5A, cGMP-specific; Plays a role in signal transduction by regulating the intr [...] (875 aa)	0.699
当归	5-Indolol	LTA4H	leukotriene A4 hydrolase; Hydrolyzes an epoxide moiety of leukotriene A4 (LTA-4) to form leukot [...] (611 aa)	0.9
当归	5-Indolol	SULT1A1	sulfotransferase family, cytosolic, 1A, phenol-preferring, member 1; Catalyzes the sulfate conj [...] (295 aa)	0.7
当归	80-57-9	CYP2A6	cytochrome P450, family 2, subfamily A, polypeptide 7; Cytochromes P450 are a group of heme-thi [...] (494 aa)	0.726
当归	80-57-9	CYP2B6	cytochrome P450, family 2, subfamily B, polypeptide 6; Cytochromes P450 are a group of heme-thi [...] (491 aa)	0.7
淫羊藿	8-Isopentenyl-kaempferol	NOS2	nitric oxide synthase 2, inducible; Produces nitric oxide (NO) which is a messenger molecule wi [...] (1153 aa)	0.517
淫羊藿	8-Isopentenyl-kaempferol	ENSG00000168937	Putative uncharacterized protein ENSP00000305638 Fragment (68 aa)	0.517
淫羊藿	8-Isopentenyl-kaempferol	ENSG00000167494	Putative uncharacterized protein ENSP00000300983 Fragment (115 aa)	0.517
当归	adenine	APRT	adenine phosphoribosyltransferase; Catalyzes a salvage reaction resulting in the formation of A [...] (180 aa)	0.994
当归	adenine	MTAP	methylthioadenosine phosphorylase; Plays a major role in polyamine metabolism and is important [...] (283 aa)	0.993
当归	adenine	PECR	peroxisomal trans-2-enoyl-CoA reductase; Participates in chain elongation of fatty acids. Has n [...] (303 aa)	0.979
当归	adenine	ADA	adenosine deaminase (363 aa)	0.969
当归	adenine	PNP	purine nucleoside phosphorylase (289 aa)	0.941
当归	adenine	PYGM	phosphorylase, glycogen, muscle; Phosphorylase is an important allosteric enzyme in carbohydrat [...] (842 aa)	0.923
当归	adenine	ACACB	acetyl-Coenzyme A carboxylase beta; ACC-beta may be involved in the provision of malonyl-CoA or [...] (2458 aa)	0.922
当归	adenine	ACP1	acid phosphatase 1, soluble; Acts on tyrosine phosphorylated proteins, low-MW aryl phosphates a [...] (158 aa)	0.911
当归	adenine	SLC29A2	solute carrier family 29 (nucleoside transporters), member 2; Mediates equilibrative transport [...] (456 aa)	0.91
当归	adenine	MRI1	methylthioribose-1-phosphate isomerase homolog (S. cerevisiae); Catalyzes the interconversion o [...] (369 aa)	0.904
当归	adenine	HSP90AA1	heat shock protein 90kDa alpha (cytosolic), class A member 1; Molecular chaperone. Has ATPase a [...] (854 aa)	0.904
当归	adenine	STK24	serine/threonine kinase 24 (STE20 homolog, yeast); Protein kinase that act on both serine and t [...] (443 aa)	0.9
当归	adenine	SLC29A3	solute carrier family 29 (nucleoside transporters), member 3; Mediates both influx and efflux o [...] (475 aa)	0.9
当归	adenine	ACVR2B	activin A receptor, type IIB; On ligand binding, forms a receptor complex consisting of two typ [...] (512 aa)	0.9
当归	adenine	SF3B1	splicing factor 3b, subunit 1, 155kDa; Subunit of the splicing factor SF3B required for 'A' com [...] (1304 aa)	0.9
当归	adenine	ADAT3	adenosine deaminase, tRNA-specific 3, TAD3 homolog (S. cerevisiae); May be involved in deaminat [...] (351 aa)	0.9
当归	adenine	CHFR	checkpoint with forkhead and ring finger domains; E3 ubiquitin-protein ligase that functions in [...] (623 aa)	0.9
当归	adenine	PNMT	phenylethanolamine N-methyltransferase; Converts noradrenaline to adrenaline (282 aa)	0.9
当归	adenine	SF3B14	Pre-mRNA branch site protein p14 (SF3B 14 kDa subunit); Necessary for the splicing of pre-mRNA. [...] (125 aa)	0.9
当归	adenine	SRPK2	SFRS protein kinase 2; Phosphorylates RS domain-containing proteins, such as SFRS1 and SFRS2 on [...] (699 aa)	0.878
当归	adenine	XDH	xanthine dehydrogenase; This enzyme can be converted from the dehydrogenase form (D) to the oxi [...] (1333 aa)	0.869
当归	adenine	ADSL	adenylosuccinate lyase (484 aa)	0.868
当归	adenine	HPRT1	hypoxanthine phosphoribosyltransferase 1 (218 aa)	0.862
当归	adenine	XPNPEP1	X-prolyl aminopeptidase (aminopeptidase P) 1, soluble (623 aa)	0.859
当归	adenine	PRKCI	protein kinase C, iota; Calcium-independent, phospholipid-dependent, serine- and threonine-spec [...] (596 aa)	0.844
当归	adenine	MUC5B	mucin 5B, oligomeric mucus/gel-forming; Gel-forming mucin that is thought to contribute to the [...] (5765 aa)	0.818
当归	adenine	PTGS2	prostaglandin-endoperoxide synthase 2 (prostaglandin G/H synthase and cyclooxygenase); May have [...] (604 aa)	0.818
当归	adenine	UGT1A1	UDP glucuronosyltransferase 1 family, polypeptide A1; UDPGT is of major importance in the conju [...] (533 aa)	0.816
当归	adenine	MUTYH	mutY homolog (E. coli); Involved in oxidative DNA damage repair. Initiates repair of A*oxoG to [...] (549 aa)	0.665
当归	adenine	ACACA	acetyl-Coenzyme A carboxylase alpha; Catalyzes the rate-limiting reaction in the biogenesis of [...] (2383 aa)	0.607
当归	adenine	PRKCZ	protein kinase C, zeta; This is a calcium-independent, phospholipid-dependent, serine- and thre [...] (592 aa)	0.585
当归	adenine	ADK	adenosine kinase; ATP dependent phosphorylation of adenosine and other related nucleoside analo [...] (362 aa)	0.539
当归	adenine	RBM28	RNA binding motif protein 28; Nucleolar component of the spliceosomal ribonucleoprotein complex [...] (759 aa)	0.521
当归	adenine	EMP2	epithelial membrane protein 2 (167 aa)	0.489
当归	adenine	HK1	hexokinase 1 (921 aa)	0.488
当归	adenine	PITX3	paired-like homeodomain 3; May play a role in normal anterior-chamber and lens development (302 aa)	0.487
当归	adenine	PITX2	paired-like homeodomain 2; May play an important role in development and maintenance of anterio [...] (324 aa)	0.487
当归	adenine	PITX1	paired-like homeodomain 1; May play a role in the development of anterior structures, and in pa [...] (314 aa)	0.487
当归	adenine	ATIC	5-aminoimidazole-4-carboxamide ribonucleotide formyltransferase/IMP cyclohydrolase; Bifunctiona [...] (592 aa)	0.452
当归	adenine	ADAL	adenosine deaminase-like (267 aa)	0.448
当归	adenine	CECR1	cat eye syndrome chromosome region, candidate 1; Adenosine deaminase involved in growth regulat [...] (511 aa)	0.448
当归	adenine	SNAPC4	small nuclear RNA activating complex, polypeptide 4, 190kDa; Part of the SNAPc complex required [...] (1469 aa)	0.442
当归	adenine	MSH2	mutS homolog 2, colon cancer, nonpolyposis type 1 (E. coli); Component of the post-replicative [...] (934 aa)	0.437
当归	adenine	OGG1	8-oxoguanine DNA glycosylase; DNA repair enzyme that incises DNA at 8-oxoG residues. Excises 7, [...] (424 aa)	0.426
当归	adenine	DECR1	2,4-dienoyl CoA reductase 1, mitochondrial; Auxiliary enzyme of beta-oxidation. It participates [...] (335 aa)	0.416
当归	adenine	SRPK1	SFRS protein kinase 1; Plays a central role in the regulatory network for splicing, controlling [...] (655 aa)	0.409
当归	adenine	SRPK3	SFRS protein kinase 3; Required for normal muscle development (By similarity) (567 aa)	0.409
当归	adenine	MLH1	mutL homolog 1, colon cancer, nonpolyposis type 2 (E. coli); Heterodimerizes with PMS2 to form [...] (756 aa)	0.402
知母	Afzelin	RPS6KA3	ribosomal protein S6 kinase, 90kDa, polypeptide 3; Serine/threonine kinase that may play a role [...] (740 aa)	0.85
知母	Afzelin	RPS6KA1	ribosomal protein S6 kinase, 90kDa, polypeptide 1; Serine/threonine kinase that may play a role [...] (744 aa)	0.623
知母	Afzelin	RPS6KA2	ribosomal protein S6 kinase, 90kDa, polypeptide 2; Serine/threonine kinase that may play a role [...] (741 aa)	0.452
当归	alpha-Chamigrene	Francci3_4231	Terpene synthase, metal-binding (751 aa)	0.9
淫羊藿/知母	Anhydroicaritin	BAK1	BCL2-antagonist/killer 1; In the presence of an appropriate stimulus, accelerates programmed ce [...] (211 aa)	0.81
淫羊藿/知母	Anhydroicaritin	EIF2AK3	eukaryotic translation initiation factor 2-alpha kinase 3; Phosphorylates the alpha subunit of [...] (1116 aa)	0.8
淫羊藿/知母	Anhydroicaritin	SP7	Sp7 transcription factor; Transcriptional activator essential for osteoblast differentiation. B [...] (431 aa)	0.8
淫羊藿/知母	Anhydroicaritin	CCND1	cyclin D1; Essential for the control of the cell cycle at the G1/S (start) transition (295 aa)	0.8
淫羊藿/知母	Anhydroicaritin	ESR2	estrogen receptor 2 (ER beta); Nuclear hormone receptor. Binds estrogens with an affinity simil [...] (530 aa)	0.7
淫羊藿/知母	Anhydroicaritin	PDE5A	phosphodiesterase 5A, cGMP-specific; Plays a role in signal transduction by regulating the intr [...] (875 aa)	0.414
淫羊藿/知母	Anhydroicaritin	ACACB	acetyl-Coenzyme A carboxylase beta; ACC-beta may be involved in the provision of malonyl-CoA or [...] (2458 aa)	0.411
淫羊藿/知母	Anhydroicaritin	ACACA	acetyl-Coenzyme A carboxylase alpha; Catalyzes the rate-limiting reaction in the biogenesis of [...] (2383 aa)	0.411
当归	ANN	PLA2G1B	phospholipase A2, group IB (pancreas); PA2 catalyzes the calcium-dependent hydrolysis of the 2- [...] (148 aa)	0.966
当归	ANN	PLA2G2E	phospholipase A2, group IIE; PA2 catalyzes the calcium-dependent hydrolysis of the 2- acyl grou [...] (142 aa)	0.841
巴戟天	anthraquinone-2-carboxylic acid	RARA	retinoic acid receptor, alpha; This is a receptor for retinoic acid. Retinoic acid has profound [...] (462 aa)	0.7
巴戟天	anthraquinone-2-carboxylic acid	SRD5A2	steroid-5-alpha-reductase, alpha polypeptide 2 (3-oxo-5 alpha-steroid delta 4-dehydrogenase alp [...] (253 aa)	0.661
巴戟天	anthraquinone-2-carboxylic acid	RARB	retinoic acid receptor, beta; This is a receptor for retinoic acid. This metabolite has profoun [...] (448 aa)	0.631
巴戟天	anthraquinone-2-carboxylic acid	RARG	retinoic acid receptor, gamma; This is a receptor for retinoic acid. This metabolite has profou [...] (454 aa)	0.583
淫羊藿	apigenin	CYP19A1	cytochrome P450, family 19, subfamily A, polypeptide 1; Catalyzes the formation of aromatic C18 [...] (503 aa)	0.968
淫羊藿	apigenin	CASP3	caspase 3, apoptosis-related cysteine peptidase; Involved in the activation cascade of caspases [...] (277 aa)	0.949
淫羊藿	apigenin	CFTR	cystic fibrosis transmembrane conductance regulator (ATP-binding cassette sub-family C, member [...] (1480 aa)	0.944
淫羊藿	apigenin	CDK1	cyclin-dependent kinase 1; Plays a key role in the control of the eukaryotic cell cycle. It is [...] (297 aa)	0.943
淫羊藿	apigenin	CYP1B1	cytochrome P450, family 1, subfamily B, polypeptide 1; Cytochromes P450 are a group of heme-thi [...] (543 aa)	0.938
淫羊藿	apigenin	CSNK2A1	casein kinase 2, alpha 1 polypeptide pseudogene; Casein kinases are operationally defined by th [...] (391 aa)	0.932
淫羊藿	apigenin	ESR2	estrogen receptor 2 (ER beta); Nuclear hormone receptor. Binds estrogens with an affinity simil [...] (530 aa)	0.894
淫羊藿	apigenin	ESR1	estrogen receptor 1; Nuclear hormone receptor. The steroid hormones and their receptors are inv [...] (595 aa)	0.891
淫羊藿	apigenin	CYP1A1	cytochrome P450, family 1, subfamily A, polypeptide 1; Cytochromes P450 are a group of heme-thi [...] (512 aa)	0.891
淫羊藿	apigenin	CYP1A2	cytochrome P450, family 1, subfamily A, polypeptide 2; Cytochromes P450 are a group of heme-thi [...] (516 aa)	0.865
淫羊藿	apigenin	AKT1	v-akt murine thymoma viral oncogene homolog 1; General protein kinase capable of phosphorylatin [...] (480 aa)	0.857
淫羊藿	apigenin	PTGS2	prostaglandin-endoperoxide synthase 2 (prostaglandin G/H synthase and cyclooxygenase); May have [...] (604 aa)	0.856
淫羊藿	apigenin	TP53	tumor protein p53; Acts as a tumor suppressor in many tumor types; induces growth arrest or apo [...] (393 aa)	0.852
淫羊藿	apigenin	ABCC1	ATP-binding cassette, sub-family C (CFTR/MRP), member 1; Mediates export of organic anions and [...] (1531 aa)	0.843
淫羊藿	apigenin	HIF1A	hypoxia inducible factor 1, alpha subunit (basic helix-loop-helix transcription factor); Functi [...] (826 aa)	0.842
淫羊藿	apigenin	VEGFA	vascular endothelial growth factor A; Growth factor active in angiogenesis, vasculogenesis and [...] (412 aa)	0.841
淫羊藿	apigenin	DIF	Tumor necrosis factor Precursor (TNF-alpha)(Tumor necrosis factor ligand superfamily member 2)( [...] (233 aa)	0.831
淫羊藿	apigenin	CCND1	cyclin D1; Essential for the control of the cell cycle at the G1/S (start) transition (295 aa)	0.827
淫羊藿	apigenin	ERBB2	v-erb-b2 erythroblastic leukemia viral oncogene homolog 2, neuro/glioblastoma derived oncogene [...] (1255 aa)	0.825
淫羊藿	apigenin	UGT1A1	UDP glucuronosyltransferase 1 family, polypeptide A1; UDPGT is of major importance in the conju [...] (533 aa)	0.82
淫羊藿	apigenin	TNF	tumor necrosis factor (TNF superfamily, member 2); Cytokine that binds to TNFRSF1A/TNFR1 and TN [...] (233 aa)	0.819
淫羊藿	apigenin	MMP9	matrix metallopeptidase 9 (gelatinase B, 92kDa gelatinase, 92kDa type IV collagenase); May play [...] (707 aa)	0.819
淫羊藿	apigenin	PARP1	poly (ADP-ribose) polymerase 1; Involved in the base excision repair (BER) pathway, by catalyzi [...] (1014 aa)	0.819
淫羊藿	apigenin	SPAM1	sperm adhesion molecule 1 (PH-20 hyaluronidase, zona pellucida binding); Involved in sperm-egg [...] (511 aa)	0.819
淫羊藿	apigenin	TNFRSF10B	tumor necrosis factor receptor superfamily, member 10b; Receptor for the cytotoxic ligand TNFSF [...] (440 aa)	0.819
淫羊藿	apigenin	ENSG00000228978	Tumor necrosis factor (TNF superfamily, member 2) Fragment (171 aa)	0.817
淫羊藿	apigenin	B3GAT2	beta-1,3-glucuronyltransferase 2 (glucuronosyltransferase S); Involved in the biosynthesis of L [...] (323 aa)	0.815
淫羊藿	apigenin	ELAVL1	ELAV (embryonic lethal, abnormal vision, Drosophila)-like 1 (Hu antigen R); Involved in 3'UTR A [...] (326 aa)	0.813
淫羊藿	apigenin	IGFBP3	insulin-like growth factor binding protein 3; IGF-binding proteins prolong the half-life of the [...] (297 aa)	0.813
淫羊藿	apigenin	HMOX1	heme oxygenase (decycling) 1; Heme oxygenase cleaves the heme ring at the alpha methene bridge [...] (288 aa)	0.813
淫羊藿	apigenin	HDAC9	histone deacetylase 9; Responsible for the deacetylation of lysine residues on the N-terminal p [...] (1069 aa)	0.8
淫羊藿	apigenin	GSK3B	glycogen synthase kinase 3 beta; Participates in the Wnt signaling pathway. Implicated in the h [...] (433 aa)	0.8
淫羊藿	apigenin	IGF1R	insulin-like growth factor 1 receptor; This receptor binds insulin-like growth factor 1 (IGF1) [...] (1367 aa)	0.8
淫羊藿	apigenin	POMC	proopiomelanocortin; ACTH stimulates the adrenal glands to release cortisol (267 aa)	0.8
淫羊藿	apigenin	CSN1S1	casein alpha s1; Important role in the capacity of milk to transport calcium phosphate (185 aa)	0.8
淫羊藿	apigenin	GMNN	geminin, DNA replication inhibitor; Inhibits DNA replication by preventing the incorporation of [...] (209 aa)	0.8
淫羊藿	apigenin	CSNK2A2	casein kinase 2, alpha prime polypeptide; Casein kinases are operationally defined by their pre [...] (350 aa)	0.748
淫羊藿	apigenin	NOS1	nitric oxide synthase 1 (neuronal); Produces nitric oxide (NO) which is a messenger molecule wi [...] (1434 aa)	0.739
淫羊藿	apigenin	PIK3CB	phosphoinositide-3-kinase, catalytic, beta polypeptide; Phosphorylates PtdIns, PtdIns4P and Ptd [...] (1070 aa)	0.738
淫羊藿	apigenin	CASP8	caspase 8, apoptosis-related cysteine peptidase; Most upstream protease of the activation casca [...] (538 aa)	0.728
淫羊藿	apigenin	SULT1A1	sulfotransferase family, cytosolic, 1A, phenol-preferring, member 1; Catalyzes the sulfate conj [...] (295 aa)	0.722
淫羊藿	apigenin	UGT1A9	UDP glucuronosyltransferase 1 family, polypeptide A9; UDPGT is of major importance in the conju [...] (530 aa)	0.721
淫羊藿	apigenin	MUC1	mucin 1, cell surface associated; The alpha subunit has cell adhesive properties. Can act both [...] (273 aa)	0.719
淫羊藿	apigenin	PTK2	PTK2 protein tyrosine kinase 2; Non-receptor protein-tyrosine kinase implicated in signaling pa [...] (1052 aa)	0.707
淫羊藿	apigenin	UGT1A8	UDP glucuronosyltransferase 1 family, polypeptide A8; UDPGT is of major importance in the conju [...] (530 aa)	0.7
淫羊藿	apigenin	UGT1A7	UDP glucuronosyltransferase 1 family, polypeptide A7; UDPGT is of major importance in the conju [...] (530 aa)	0.7
淫羊藿	apigenin	UGT1A10	UDP glucuronosyltransferase 1 family, polypeptide A10; UDPGT is of major importance in the conj [...] (530 aa)	0.7
淫羊藿	apigenin	CYP3A4	cytochrome P450, family 3, subfamily A, polypeptide 4; Cytochromes P450 are a group of heme-thi [...] (503 aa)	0.7
淫羊藿	apigenin	CASP9	caspase 9, apoptosis-related cysteine peptidase; Involved in the activation cascade of caspases [...] (416 aa)	0.7
淫羊藿	apigenin	BCL2	B-cell CLL/lymphoma 2; Suppresses apoptosis in a variety of cell systems including factor-depen [...] (239 aa)	0.7
巴戟天	Arachic acid	ACOT4	acyl-CoA thioesterase 4; Acyl-CoA thioesterases are a group of enzymes that catalyze the hydrol [...] (421 aa)	0.905
巴戟天	Arachic acid	ACOT1	acyl-CoA thioesterase 1; Acyl-CoA thioesterases are a group of enzymes that catalyze the hydrol [...] (421 aa)	0.904
巴戟天	Arachic acid	ACOT7	acyl-CoA thioesterase 7; Acyl-CoA thioesterases are a group of enzymes that catalyze the hydrol [...] (380 aa)	0.9
巴戟天	Arachic acid	ACOT2	acyl-CoA thioesterase 2; Acyl-CoA thioesterases are a group of enzymes that catalyze the hydrol [...] (483 aa)	0.9
巴戟天	Arachic acid	LOX	lysyl oxidase; Responsible for the post-translational oxidative deamination of peptidyl lysine [...] (417 aa)	0.8
当归	Azelex	TYR	tyrosinase (oculocutaneous albinism IA); This is a copper-containing oxidase that functions in [...] (529 aa)	0.912
当归	Azelex	AKR1D1	aldo-keto reductase family 1, member D1 (delta 4-3-ketosteroid-5-beta-reductase); Efficiently c [...] (326 aa)	0.8
当归	Azelex	SRD5A2	steroid-5-alpha-reductase, alpha polypeptide 2 (3-oxo-5 alpha-steroid delta 4-dehydrogenase alp [...] (253 aa)	0.8
当归	Azelex	PPARG	peroxisome proliferator-activated receptor gamma; Receptor that binds peroxisome proliferators [...] (505 aa)	0.7
淫羊藿	baohuoside II	NOS2	nitric oxide synthase 2, inducible; Produces nitric oxide (NO) which is a messenger molecule wi [...] (1153 aa)	0.517
淫羊藿	baohuoside II	ENSG00000168937	Putative uncharacterized protein ENSP00000305638 Fragment (68 aa)	0.517
淫羊藿	baohuoside II	ENSG00000167494	Putative uncharacterized protein ENSP00000300983 Fragment (115 aa)	0.517
黄柏	berberine	CASP3	caspase 3, apoptosis-related cysteine peptidase; Involved in the activation cascade of caspases [...] (277 aa)	0.948
黄柏	berberine	CASP8	caspase 8, apoptosis-related cysteine peptidase; Most upstream protease of the activation casca [...] (538 aa)	0.941
黄柏	berberine	PARP1	poly (ADP-ribose) polymerase 1; Involved in the base excision repair (BER) pathway, by catalyzi [...] (1014 aa)	0.938
黄柏	berberine	CCND1	cyclin D1; Essential for the control of the cell cycle at the G1/S (start) transition (295 aa)	0.839
黄柏	berberine	TP53	tumor protein p53; Acts as a tumor suppressor in many tumor types; induces growth arrest or apo [...] (393 aa)	0.838
黄柏	berberine	PTGS2	prostaglandin-endoperoxide synthase 2 (prostaglandin G/H synthase and cyclooxygenase); May have [...] (604 aa)	0.831
黄柏	berberine	INS	insulin; Insulin decreases blood glucose concentration. It increases cell permeability to monos [...] (200 aa)	0.831
黄柏	berberine	PPARG	peroxisome proliferator-activated receptor gamma; Receptor that binds peroxisome proliferators [...] (505 aa)	0.831
黄柏	berberine	LDLR	low density lipoprotein receptor; Binds LDL, the major cholesterol-carrying lipoprotein of plas [...] (860 aa)	0.831
黄柏	berberine	DIF	Tumor necrosis factor Precursor (TNF-alpha)(Tumor necrosis factor ligand superfamily member 2)( [...] (233 aa)	0.823
黄柏	beta-elemene	CASP3	caspase 3, apoptosis-related cysteine peptidase; Involved in the activation cascade of caspases [...] (277 aa)	0.8
仙茅/巴戟天/黄柏/当归	beta-sitosterol	SREBF2	sterol regulatory element binding transcription factor 2; Transcriptional activator required fo [...] (1141 aa)	0.929
仙茅/巴戟天/黄柏/当归	beta-sitosterol	ABCA1	ATP-binding cassette, sub-family A (ABC1), member 1; cAMP-dependent and sulfonylurea-sensitive [...] (2261 aa)	0.908
仙茅/巴戟天/黄柏/当归	beta-sitosterol	LDLCQ3	3-hydroxy-3-methylglutaryl-Coenzyme A reductase; This transmembrane glycoprotein is involved in [...] (888 aa)	0.879
仙茅/巴戟天/黄柏/当归	beta-sitosterol	APOE	apolipoprotein E; Mediates the binding, internalization, and catabolism of lipoprotein particle [...] (317 aa)	0.863
仙茅/巴戟天/黄柏/当归	beta-sitosterol	ABCG8	ATP-binding cassette, sub-family G (WHITE), member 8; Transporter that appears to play an indis [...] (673 aa)	0.801
仙茅/巴戟天/黄柏/当归	beta-sitosterol	ABCG5	ATP-binding cassette, sub-family G (WHITE), member 5; Transporter that appears to play an indis [...] (651 aa)	0.801
仙茅/巴戟天/黄柏/当归	beta-sitosterol	CASP3	caspase 3, apoptosis-related cysteine peptidase; Involved in the activation cascade of caspases [...] (277 aa)	0.8
仙茅/巴戟天/黄柏/当归	beta-sitosterol	NR1H3	nuclear receptor subfamily 1, group H, member 3; Orphan receptor. Interaction with RXR shifts R [...] (447 aa)	0.572
仙茅/巴戟天/黄柏/当归	beta-sitosterol	NR1H2	nuclear receptor subfamily 1, group H, member 2; Orphan receptor. Binds preferentially to doubl [...] (460 aa)	0.526
仙茅/巴戟天/黄柏/当归	beta-sitosterol	NPC1L1	NPC1 (Niemann-Pick disease, type C1, gene)-like 1; Play a major role in cholesterol homeostasis [...] (1359 aa)	0.523
当归	Brefeldin A	ARF1	ADP-ribosylation factor 1; GTP-binding protein that functions as an allosteric activator of the [...] (181 aa)	0.994
当归	Brefeldin A	CYTH2	cytohesin 2; Promotes guanine-nucleotide exchange on ARF1, ARF3 and ARF6. Promotes the activati [...] (399 aa)	0.982
当归	Brefeldin A	CD4	CD4 molecule; Accessory protein for MHC class-II antigen/T-cell receptor interaction. May regul [...] (458 aa)	0.869
当归	Brefeldin A	ALB	albumin; Serum albumin, the main protein of plasma, has a good binding capacity for water, Ca(2 [...] (609 aa)	0.851
当归	Brefeldin A	ARFGEF2	ADP-ribosylation factor guanine nucleotide-exchange factor 2 (brefeldin A-inhibited); Promotes [...] (1785 aa)	0.85
当归	Brefeldin A	INS	insulin; Insulin decreases blood glucose concentration. It increases cell permeability to monos [...] (200 aa)	0.831
当归	Brefeldin A	CASP3	caspase 3, apoptosis-related cysteine peptidase; Involved in the activation cascade of caspases [...] (277 aa)	0.827
当归	Brefeldin A	VAMP3	vesicle-associated membrane protein 3 (cellubrevin); Trafficking protein from a constitutively [...] (100 aa)	0.824
当归	Brefeldin A	DDIT3	DNA-damage-inducible transcript 3; Inhibits the DNA-binding activity of C/EBP and LAP by formin [...] (169 aa)	0.823
当归	Brefeldin A	APP	amyloid beta (A4) precursor protein; N-APP binds TNFRSF21 triggering caspase activation and deg [...] (770 aa)	0.81
当归	Brefeldin A	LPL	lipoprotein lipase; The primary function of this lipase is the hydrolysis of triglycerides of c [...] (475 aa)	0.809
当归	Brefeldin A	CYR61	cysteine-rich, angiogenic inducer, 61; Promotes cell proliferation, chemotaxis, angiogenesis an [...] (381 aa)	0.8
当归	Brefeldin A	F2RL1	coagulation factor II (thrombin) receptor-like 1; Receptor for trypsin and trypsin-like enzymes [...] (397 aa)	0.8
当归	Brefeldin A	KCNA5	potassium voltage-gated channel, shaker-related subfamily, member 5; Mediates the voltage-depen [...] (613 aa)	0.8
当归	Brefeldin A	EPOR	erythropoietin receptor; Receptor for erythropoietin. Mediates erythropoietin- induced erythrob [...] (508 aa)	0.8
当归	Brefeldin A	PRNP	prion protein; The physiological function of PrP is not known (253 aa)	0.763
当归	Brefeldin A	AGT	angiotensinogen (serpin peptidase inhibitor, clade A, member 8); Essential component of the ren [...] (485 aa)	0.719
当归	Brefeldin A	PRKG1	protein kinase, cGMP-dependent, type I; Phosphorylates PPP1R12A (686 aa)	0.707
当归	Brefeldin A	AP4B1	adaptor-related protein complex 4, beta 1 subunit; Subunit of novel type of clathrin- or non-cl [...] (739 aa)	0.67
当归	Brefeldin A	ARF3	ADP-ribosylation factor 3; GTP-binding protein that functions as an allosteric activator of the [...] (181 aa)	0.663
当归	Brefeldin A	COPB1	coatomer protein complex, subunit beta 1; The coatomer is a cytosolic protein complex that bind [...] (953 aa)	0.651
当归	Brefeldin A	AP4E1	adaptor-related protein complex 4, epsilon 1 subunit; Subunit of novel type of clathrin- or non [...] (1137 aa)	0.629
当归	Brefeldin A	AP4S1	adaptor-related protein complex 4, sigma 1 subunit; Subunit of novel type of clathrin- or non-c [...] (159 aa)	0.629
当归	Brefeldin A	AP4M1	adaptor-related protein complex 4, mu 1 subunit; Subunit of novel type of clathrin- or non-clat [...] (453 aa)	0.622
当归	Brefeldin A	GBF1	golgi-specific brefeldin A resistant guanine nucleotide exchange factor 1; Promotes guanine-nuc [...] (1859 aa)	0.611
当归	Brefeldin A	CYTH1	cytohesin 1; Promotes guanine-nucleotide exchange on ARF1 and ARF5. Promotes the activation of [...] (398 aa)	0.602
当归	Brefeldin A	GCC1	GRIP and coiled-coil domain containing 1; Probably involved in maintaining Golgi structure (775 aa)	0.584
当归	Brefeldin A	KDELR2	KDEL (Lys-Asp-Glu-Leu) endoplasmic reticulum protein retention receptor 2; Required for the ret [...] (212 aa)	0.582
当归	Brefeldin A	GOLGA3	golgi autoantigen, golgin subfamily a, 3; Golgi auto-antigen; probably involved in maintaining [...] (1498 aa)	0.577
当归	Brefeldin A	GCC2	GRIP and coiled-coil domain containing 2; Probably involved in maintaining Golgi structure (By [...] (1684 aa)	0.562
当归	Brefeldin A	KDELR1	KDEL (Lys-Asp-Glu-Leu) endoplasmic reticulum protein retention receptor 1; Required for the ret [...] (212 aa)	0.561
当归	Brefeldin A	RAB1B	RAB1B, member RAS oncogene family; Protein transport. Regulates vesicular transport between the [...] (201 aa)	0.544
当归	Brefeldin A	GOLGA2	golgi autoantigen, golgin subfamily a, 2; Golgi auto-antigen; probably involved in maintaining [...] (1002 aa)	0.541
当归	Brefeldin A	TGOLN2	trans-golgi network protein 2; May be involved in regulating membrane traffic to and from trans [...] (437 aa)	0.524
当归	Brefeldin A	HLA-B	major histocompatibility complex, class I, B; Involved in the presentation of foreign antigens [...] (433 aa)	0.522
当归	Brefeldin A	AP1B1	adaptor-related protein complex 1, beta 1 subunit; Subunit of clathrin-associated adaptor prote [...] (949 aa)	0.521
当归	Brefeldin A	SAR1A	SAR1 homolog A (S. cerevisiae); Involved in transport from the endoplasmic reticulum to the Gol [...] (198 aa)	0.509
当归	Brefeldin A	GOLPH3	golgi phosphoprotein 3 (coat-protein); Involved in modulation of mTOR signaling. Involved in th [...] (298 aa)	0.487
当归	Brefeldin A	ARF6	ADP-ribosylation factor 6; GTP-binding protein that functions as an allosteric activator of the [...] (175 aa)	0.476
当归	Brefeldin A	ARF5	ADP-ribosylation factor 5; GTP-binding protein that functions as an allosteric activator of the [...] (180 aa)	0.476
当归	Brefeldin A	RAP2B	RAP2B, member of RAS oncogene family (183 aa)	0.469
当归	Brefeldin A	COG5	component of oligomeric golgi complex 5; Required for normal Golgi function (By similarity) (860 aa)	0.442
当归	Brefeldin A	FGFBP2	fibroblast growth factor binding protein 2 (223 aa)	0.442
当归	Brefeldin A	STX10	syntaxin 10; SNARE that may function to receive vesicles either from the Golgi stack or from th [...] (249 aa)	0.442
当归	Brefeldin A	USO1	USO1 homolog, vesicle docking protein (yeast); General vesicular transport factor required for [...] (900 aa)	0.441
当归	Brefeldin A	IL12B	interleukin 12B (natural killer cell stimulatory factor 2, cytotoxic lymphocyte maturation fact [...] (328 aa)	0.425
当归	Brefeldin A	PRF1	perforin 1 (pore forming protein); In the presence of calcium, binds to target cell membranes. [...] (555 aa)	0.41
当归	Brefeldin A	IQSEC1	IQ motif and Sec7 domain 1; In addition to accelerate GTP gamma S binding by ARFs of all three [...] (963 aa)	0.41
当归	Brefeldin A	LMAN1	lectin, mannose-binding, 1; Mannose-specific lectin. May recognize sugar residues of glycoprote [...] (510 aa)	0.407
当归	Brefeldin A	SPATA13	spermatogenesis associated 13 (652 aa)	0.4
当归	BUA	BCHE	butyrylcholinesterase (602 aa)	0.982
当归	BUA	TAC1	tachykinin, precursor 1; Tachykinins are active peptides which excite neurons, evoke behavioral [...] (129 aa)	0.979
当归	BUA	CASP3	caspase 3, apoptosis-related cysteine peptidase; Involved in the activation cascade of caspases [...] (277 aa)	0.949
当归	BUA	SLC5A8	solute carrier family 5 (iodide transporter), member 8; Acts as an electrogenic sodium (Na(+)) [...] (610 aa)	0.947
当归	BUA	IL2	interleukin 2; Produced by T-cells in response to antigenic or mitogenic stimulation, this prot [...] (153 aa)	0.944
当归	BUA	GSN	gelsolin (amyloidosis, Finnish type); Calcium-regulated, actin-modulating protein that binds to [...] (782 aa)	0.942
当归	BUA	FFAR2	free fatty acid receptor 2; Receptor for short chain fatty acids through a G(i)- protein-mediat [...] (330 aa)	0.93
当归	BUA	PTAFR	platelet-activating factor receptor; Receptor for platelet activating factor, a chemotactic pho [...] (342 aa)	0.919
当归	BUA	GCG	glucagon; Glicentin may modulate gastric acid secretion and the gastro-pyloro-duodenal activity [...] (180 aa)	0.918
当归	BUA	FFAR1	free fatty acid receptor 1; Receptor for medium and long chain saturated and unsaturated fatty [...] (300 aa)	0.909
当归	BUA	CCK	cholecystokinin; This peptide hormone induces gall bladder contraction and the release of pancr [...] (115 aa)	0.909
当归	BUA	GAST	gastrin; Gastrin stimulates the stomach mucosa to produce and secrete hydrochloric acid and the [...] (101 aa)	0.908
当归	BUA	TRH	thyrotropin-releasing hormone; Functions as a regulator of the biosynthesis of TSH in the anter [...] (242 aa)	0.906
当归	BUA	NTS	neurotensin; Neurotensin may play an endocrine or paracrine role in the regulation of fat metab [...] (170 aa)	0.906
当归	BUA	TACR2	tachykinin receptor 2; This is a receptor for the tachykinin neuropeptide substance K (neurokin [...] (398 aa)	0.903
当归	BUA	TACR1	tachykinin receptor 1; This is a receptor for the tachykinin neuropeptide substance P. It is pr [...] (407 aa)	0.903
当归	BUA	TACR3	tachykinin receptor 3; This is a receptor for the tachykinin neuropeptide neuromedin-K (neuroki [...] (465 aa)	0.903
当归	BUA	LPAR2	lysophosphatidic acid receptor 2; Receptor for lysophosphatidic acid (LPA), a mediator of diver [...] (351 aa)	0.9
当归	BUA	GCGR	glucagon receptor; This is a receptor for glucagon which plays a central role in regulating the [...] (477 aa)	0.9
当归	BUA	NPS	neuropeptide S; Modulates arousal and anxiety. May play an important anorexigenic role (By simi [...] (89 aa)	0.9
当归	BUA	NMB	neuromedin B; Stimulates smooth muscle contraction in a manner similar to that of bombesin (154 aa)	0.9
当归	BUA	GRK5	G protein-coupled receptor kinase 5; Specifically phosphorylates the activated forms of G prote [...] (590 aa)	0.9
当归	BUA	ADRA1A	adrenergic, alpha-1A-, receptor; This alpha-adrenergic receptor mediates its action by associat [...] (475 aa)	0.9
当归	BUA	AVP	arginine vasopressin; Neurophysin 2 specifically binds vasopressin (164 aa)	0.9
当归	BUA	GRPR	gastrin-releasing peptide receptor; Receptor for gastrin releasing peptide (GRP). This receptor [...] (384 aa)	0.9
当归	BUA	ADRA1D	adrenergic, alpha-1D-, receptor; This alpha-adrenergic receptor mediates its effect through the [...] (572 aa)	0.9
当归	BUA	EDN1	endothelin 1; Endothelins are endothelium-derived vasoconstrictor peptides (212 aa)	0.9
当归	BUA	HTR2A	5-hydroxytryptamine (serotonin) receptor 2A; This is one of the several different receptors for [...] (471 aa)	0.9
当归	BUA	GNB1	guanine nucleotide binding protein (G protein), beta polypeptide 1; Guanine nucleotide-binding [...] (340 aa)	0.9
当归	BUA	NMS	neuromedin S; Implicated in the regulation of circadian rhythms through autocrine and/or paracr [...] (153 aa)	0.9
当归	BUA	GNA14	guanine nucleotide binding protein (G protein), alpha 14; Guanine nucleotide-binding proteins ( [...] (355 aa)	0.9
当归	BUA	TBXA2R	thromboxane A2 receptor; Receptor for thromboxane A2 (TXA2), a potent stimulator of platelet ag [...] (343 aa)	0.9
当归	BUA	HCRTR1	hypocretin (orexin) receptor 1; Moderately selective excitatory receptor for orexin-A and, with [...] (425 aa)	0.9
当归	BUA	CYSLTR1	cysteinyl leukotriene receptor 1; Receptor for cysteinyl leukotrienes mediating bronchoconstric [...] (337 aa)	0.9
当归	BUA	LPAR4	lysophosphatidic acid receptor 4; Receptor for lysophosphatidic acid (LPA), a mediator of diver [...] (370 aa)	0.9
当归	BUA	EDN2	endothelin 2; Endothelins are endothelium-derived vasoconstrictor peptides (178 aa)	0.9
当归	BUA	OPN4	opsin 4; Photoreceptor required for regulation of circadian rhythm. Contributes to pupillar ref [...] (489 aa)	0.9
当归	BUA	HCRTR2	hypocretin (orexin) receptor 2; Nonselective, high-affinity receptor for both orexin-A and orex [...] (444 aa)	0.9
当归	BUA	PTGFR	prostaglandin F receptor (FP); Receptor for prostaglandin F2-alpha (PGF2-alpha). The activity o [...] (359 aa)	0.9
当归	BUA	LPAR3	lysophosphatidic acid receptor 3; Receptor for lysophosphatidic acid (LPA), a mediator of diver [...] (353 aa)	0.9
当归	BUA	NTSR1	neurotensin receptor 1 (high affinity); Receptor for the tridecapeptide neurotensin. It is asso [...] (418 aa)	0.9
当归	BUA	XCL2	chemokine (C motif) ligand 2; Chemotactic activity for lymphocytes but not for monocytes or neu [...] (114 aa)	0.9
当归	BUA	XCL1	chemokine (C motif) ligand 1; Chemotactic activity for lymphocytes but not for monocytes or neu [...] (114 aa)	0.9
当归	BUA	RGS18	regulator of G-protein signaling 18; Inhibits signal transduction by increasing the GTPase acti [...] (235 aa)	0.9
当归	BUA	KISS1	KiSS-1 metastasis-suppressor; Metastasis suppressor protein in malignant melanomas and in some [...] (138 aa)	0.9
当归	BUA	AVPR1B	arginine vasopressin receptor 1B; Receptor for arginine vasopressin. The activity of this recep [...] (424 aa)	0.9
当归	BUA	AGT	angiotensinogen (serpin peptidase inhibitor, clade A, member 8); Essential component of the ren [...] (485 aa)	0.9
当归	BUA	GNRHR2	gonadotropin-releasing hormone (type 2) receptor 2; Receptor for gonadotropin releasing hormone [...] (292 aa)	0.9
当归	BUA	NPSR1	neuropeptide S receptor 1; May be active in signaling pathway in an autocrine or paracrine fash [...] (377 aa)	0.9
当归	BUA	LPAR1	lysophosphatidic acid receptor 1; Receptor for lysophosphatidic acid (LPA), a mediator of diver [...] (364 aa)	0.9
当归	Butal	AKR1B1	aldo-keto reductase family 1, member B1 (aldose reductase); Catalyzes the NADPH-dependent reduc [...] (316 aa)	0.727
巴戟天	butylated hydroxytoluene	CA2	carbonic anhydrase II; Essential for bone resorption and osteoclast differentiation (By similar [...] (260 aa)	0.891
巴戟天	butylated hydroxytoluene	SOD2	superoxide dismutase 2, mitochondrial; Destroys radicals which are normally produced within the [...] (222 aa)	0.86
巴戟天	butylated hydroxytoluene	CYP2B6	cytochrome P450, family 2, subfamily B, polypeptide 6; Cytochromes P450 are a group of heme-thi [...] (491 aa)	0.845
巴戟天	butylated hydroxytoluene	ALOX5	arachidonate 5-lipoxygenase; Catalyzes the first step in leukotriene biosynthesis, and thereby [...] (674 aa)	0.818
巴戟天	butylated hydroxytoluene	LYZ	lysozyme (renal amyloidosis); Lysozymes have primarily a bacteriolytic function; those in tissu [...] (148 aa)	0.8
巴戟天	butylated hydroxytoluene	SERPINE1	serpin peptidase inhibitor, clade E (nexin, plasminogen activator inhibitor type 1), member 1; [...] (402 aa)	0.8
巴戟天	butylated hydroxytoluene	NFE2L3	nuclear factor (erythroid-derived 2)-like 3; Activates erythroid-specific, globin gene expressi [...] (694 aa)	0.8
巴戟天	butylated hydroxytoluene	RELA	v-rel reticuloendotheliosis viral oncogene homolog A (avian); NF-kappa-B is a pleiotropic trans [...] (551 aa)	0.738
巴戟天	butylated hydroxytoluene	NFKB1	nuclear factor of kappa light polypeptide gene enhancer in B-cells 1; NF-kappa-B is a pleiotrop [...] (969 aa)	0.737
巴戟天	butylated hydroxytoluene	CASP3	caspase 3, apoptosis-related cysteine peptidase; Involved in the activation cascade of caspases [...] (277 aa)	0.729
巴戟天	caffeic acid	MIF	macrophage migration inhibitory factor (glycosylation-inhibiting factor); Pro-inflammatory cyto [...] (115 aa)	0.979
巴戟天	caffeic acid	ALOX5	arachidonate 5-lipoxygenase; Catalyzes the first step in leukotriene biosynthesis, and thereby [...] (674 aa)	0.825
巴戟天	caffeic acid	FYN	FYN oncogene related to SRC, FGR, YES; Implicated in the control of cell growth. Plays a role i [...] (537 aa)	0.8
巴戟天	caffeic acid	COMT	catechol-O-methyltransferase; Catalyzes the O-methylation, and thereby the inactivation, of cat [...] (271 aa)	0.773
巴戟天	caffeic acid	TYR	tyrosinase (oculocutaneous albinism IA); This is a copper-containing oxidase that functions in [...] (529 aa)	0.727
巴戟天	caffeic acid	UGT1A8	UDP glucuronosyltransferase 1 family, polypeptide A8; UDPGT is of major importance in the conju [...] (530 aa)	0.7
巴戟天	caffeic acid	UGT1A7	UDP glucuronosyltransferase 1 family, polypeptide A7; UDPGT is of major importance in the conju [...] (530 aa)	0.7
巴戟天	caffeic acid	UGT1A10	UDP glucuronosyltransferase 1 family, polypeptide A10; UDPGT is of major importance in the conj [...] (530 aa)	0.7
巴戟天	caffeic acid	SULT1A2	sulfotransferase family, cytosolic, 1A, phenol-preferring, member 2; Catalyzes the sulfate conj [...] (295 aa)	0.7
巴戟天	caffeic acid	SULT1A1	sulfotransferase family, cytosolic, 1A, phenol-preferring, member 1; Catalyzes the sulfate conj [...] (295 aa)	0.7
巴戟天	caffeic acid	ALOX15	arachidonate 15-lipoxygenase; Converts arachidonic acid to 15S- hydroperoxyeicosatetraenoic aci [...] (662 aa)	0.7
巴戟天	caffeic acid	CA2	carbonic anhydrase II; Essential for bone resorption and osteoclast differentiation (By similar [...] (260 aa)	0.548
巴戟天	caffeic acid	CA1	carbonic anhydrase I; Reversible hydration of carbon dioxide (261 aa)	0.506
巴戟天	caffeic acid	HAL	histidine ammonia-lyase (657 aa)	0.461
仙茅	caffeine	ADORA2A	adenosine A2a receptor; Receptor for adenosine. The activity of this receptor is mediated by G [...] (412 aa)	0.996
仙茅	caffeine	RYR1	ryanodine receptor 1 (skeletal); Communication between transverse-tubules and sarcoplasmic reti [...] (5038 aa)	0.993
仙茅	caffeine	CYP1A2	cytochrome P450, family 1, subfamily A, polypeptide 2; Cytochromes P450 are a group of heme-thi [...] (516 aa)	0.991
仙茅	caffeine	ATM	ataxia telangiectasia mutated; Serine/threonine protein kinase which activates checkpoint signa [...] (3056 aa)	0.988
仙茅	caffeine	CHEK1	CHK1 checkpoint homolog (S. pombe); Required for checkpoint mediated cell cycle arrest in respo [...] (476 aa)	0.986
仙茅	caffeine	ADORA1	adenosine A1 receptor; Receptor for adenosine. The activity of this receptor is mediated by G p [...] (326 aa)	0.984
仙茅	caffeine	DRD2	dopamine receptor D2; This is one of the five types (D1 to D5) of receptors for dopamine. The a [...] (443 aa)	0.982
仙茅	caffeine	RYR2	ryanodine receptor 2 (cardiac); Communication between transverse-tubules and sarcoplasmic retic [...] (4965 aa)	0.969
仙茅	caffeine	RYR3	ryanodine receptor 3; Communication between transverse-tubules and sarcoplasmic reticulum. Cont [...] (4870 aa)	0.967
仙茅	caffeine	CDK1	cyclin-dependent kinase 1; Plays a key role in the control of the eukaryotic cell cycle. It is [...] (297 aa)	0.952
仙茅	caffeine	TP53	tumor protein p53; Acts as a tumor suppressor in many tumor types; induces growth arrest or apo [...] (393 aa)	0.951
仙茅	caffeine	AKT1	v-akt murine thymoma viral oncogene homolog 1; General protein kinase capable of phosphorylatin [...] (480 aa)	0.949
仙茅	caffeine	MTOR	mechanistic target of rapamycin (serine/threonine kinase); Kinase subunit of both mTORC1 and mT [...] (2549 aa)	0.948
仙茅	caffeine	CASP3	caspase 3, apoptosis-related cysteine peptidase; Involved in the activation cascade of caspases [...] (277 aa)	0.946
仙茅	caffeine	NAT2	N-acetyltransferase 2 (arylamine N-acetyltransferase); Participates in the detoxification of a [...] (290 aa)	0.94
仙茅	caffeine	CYP2A6	cytochrome P450, family 2, subfamily A, polypeptide 7; Cytochromes P450 are a group of heme-thi [...] (494 aa)	0.932
仙茅	caffeine	ADORA2B	adenosine A2b receptor; Receptor for adenosine. The activity of this receptor is mediated by G [...] (332 aa)	0.93
仙茅	caffeine	CYP1A1	cytochrome P450, family 1, subfamily A, polypeptide 1; Cytochromes P450 are a group of heme-thi [...] (512 aa)	0.925
仙茅	caffeine	PYGL	phosphorylase, glycogen, liver; Phosphorylase is an important allosteric enzyme in carbohydrate [...] (847 aa)	0.923
仙茅	caffeine	ITPR1	inositol 1,4,5-triphosphate receptor, type 1; Intracellular channel that mediates calcium relea [...] (2710 aa)	0.889
仙茅	caffeine	CYP3A4	cytochrome P450, family 3, subfamily A, polypeptide 4; Cytochromes P450 are a group of heme-thi [...] (503 aa)	0.885
仙茅	caffeine	PYGM	phosphorylase, glycogen, muscle; Phosphorylase is an important allosteric enzyme in carbohydrat [...] (842 aa)	0.878
仙茅	caffeine	PLN	phospholamban; Phospholamban has been postulated to regulate the activity of the calcium pump o [...] (52 aa)	0.863
仙茅	caffeine	INS	insulin; Insulin decreases blood glucose concentration. It increases cell permeability to monos [...] (200 aa)	0.863
仙茅	caffeine	PRKDC	protein kinase, DNA-activated, catalytic polypeptide; Serine/threonine-protein kinase that acts [...] (4127 aa)	0.863
仙茅	caffeine	ITPR3	inositol 1,4,5-triphosphate receptor, type 3; Receptor for inositol 1,4,5-trisphosphate, a seco [...] (2671 aa)	0.861
仙茅	caffeine	CYP2D6	cytochrome P450, family 2, subfamily D, polypeptide 6; Responsible for the metabolism of many d [...] (497 aa)	0.86
仙茅	caffeine	CA2	carbonic anhydrase II; Essential for bone resorption and osteoclast differentiation (By similar [...] (260 aa)	0.851
仙茅	caffeine	CYP2E1	cytochrome P450, family 2, subfamily E, polypeptide 1; Metabolizes several precarcinogens, drug [...] (493 aa)	0.847
仙茅	caffeine	CYP2C9	cytochrome P450, family 2, subfamily C, polypeptide 9; Cytochromes P450 are a group of heme-thi [...] (490 aa)	0.846
仙茅	caffeine	MEF2A	myocyte enhancer factor 2A; Transcriptional activator which binds specifically to the MEF2 elem [...] (499 aa)	0.846
仙茅	caffeine	CTNNBIP1	catenin, beta interacting protein 1; Prevents the interaction between CTNNB1 and TCF family mem [...] (81 aa)	0.845
仙茅	caffeine	PPP1R1B	protein phosphatase 1, regulatory (inhibitor) subunit 1B; Inhibitor of protein-phosphatase 1 (204 aa)	0.84
仙茅	caffeine	CYP3A5	cytochrome P450, family 3, subfamily A, polypeptide 5; Cytochromes P450 are a group of heme-thi [...] (502 aa)	0.836
仙茅	caffeine	CSN3	casein kappa; Kappa-casein stabilizes micelle formation, preventing casein precipitation in mil [...] (182 aa)	0.835
仙茅	caffeine	CCNB1	cyclin B1; Essential for the control of the cell cycle at the G2/M (mitosis) transition (433 aa)	0.835
仙茅	caffeine	CYP3A7	cytochrome P450, family 3, subfamily A, polypeptide 7; Cytochromes P450 are a group of heme-thi [...] (503 aa)	0.833
仙茅	caffeine	ADA	adenosine deaminase (363 aa)	0.833
仙茅	caffeine	POMC	proopiomelanocortin; ACTH stimulates the adrenal glands to release cortisol (267 aa)	0.833
仙茅	caffeine	PKN1	protein kinase N1; Can phosphorylate ribosomal protein S6. Mediates GTPase Rho dependent intrac [...] (948 aa)	0.831
仙茅	caffeine	FOS	FBJ murine osteosarcoma viral oncogene homolog; Nuclear phosphoprotein which forms a tight but [...] (380 aa)	0.831
仙茅	caffeine	GPR132	G protein-coupled receptor 132; Receptor for an unknown ligand. Activates a G alpha protein, mo [...] (380 aa)	0.827
仙茅	caffeine	EIF4EBP1	eukaryotic translation initiation factor 4E binding protein 1; Regulates eIF4E activity by prev [...] (118 aa)	0.824
仙茅	caffeine	CASP9	caspase 9, apoptosis-related cysteine peptidase; Involved in the activation cascade of caspases [...] (416 aa)	0.824
仙茅	caffeine	CYP2C8	cytochrome P450, family 2, subfamily C, polypeptide 8; Cytochromes P450 are a group of heme-thi [...] (490 aa)	0.823
仙茅	caffeine	CYP1B1	cytochrome P450, family 1, subfamily B, polypeptide 1; Cytochromes P450 are a group of heme-thi [...] (543 aa)	0.823
仙茅	caffeine	ATIC	5-aminoimidazole-4-carboxamide ribonucleotide formyltransferase/IMP cyclohydrolase; Bifunctiona [...] (592 aa)	0.823
仙茅	caffeine	PTH	parathyroid hormone; PTH elevates calcium level by dissolving the salts in bone and preventing [...] (115 aa)	0.822
仙茅	caffeine	SHBG	sex hormone-binding globulin; Functions as an androgen transport protein, but may also be invol [...] (402 aa)	0.82
仙茅	caffeine	BDNF	brain-derived neurotrophic factor; During development, promotes the survival and differentiatio [...] (329 aa)	0.819
淫羊藿	CAM	CYP3A4	cytochrome P450, family 3, subfamily A, polypeptide 4; Cytochromes P450 are a group of heme-thi [...] (503 aa)	0.962
淫羊藿	CAM	CYP2C19	cytochrome P450, family 2, subfamily C, polypeptide 19; Responsible for the metabolism of a num [...] (490 aa)	0.96
淫羊藿	CAM	MMP13	matrix metallopeptidase 13 (collagenase 3); Degrades collagen type I. Does not act on gelatin o [...] (471 aa)	0.913
淫羊藿	CAM	OPRK1	opioid receptor, kappa 1; Inhibits neurotransmitter release by reducing calcium ion currents an [...] (380 aa)	0.91
淫羊藿	CAM	LYZ	lysozyme (renal amyloidosis); Lysozymes have primarily a bacteriolytic function; those in tissu [...] (148 aa)	0.902
巴戟天	caprylic acid	MBOAT4	membrane bound O-acyltransferase domain containing 4; Mediates the octanoylation of ghrelin at [...] (435 aa)	0.938
巴戟天	caprylic acid	LIAS	lipoic acid synthetase; Catalyzes the radical-mediated insertion of two sulfur atoms into the C [...] (372 aa)	0.92
巴戟天	caprylic acid	ACSL5	acyl-CoA synthetase long-chain family member 5; Acyl-CoA synthetases (ACSL) activate long-chain [...] (739 aa)	0.915
巴戟天	caprylic acid	ACSL6	acyl-CoA synthetase long-chain family member 6; Activation of long-chain fatty acids for both s [...] (722 aa)	0.915
巴戟天	caprylic acid	ACSL1	acyl-CoA synthetase long-chain family member 1; Activation of long-chain fatty acids for both s [...] (698 aa)	0.915
巴戟天	caprylic acid	ACSBG1	acyl-CoA synthetase bubblegum family member 1; Mediates activation of long-chain fatty acids fo [...] (724 aa)	0.915
巴戟天	caprylic acid	ACSBG2	acyl-CoA synthetase bubblegum family member 2; Mediates activation of long-chain fatty acids fo [...] (666 aa)	0.915
巴戟天	caprylic acid	ACSL3	acyl-CoA synthetase long-chain family member 3; Acyl-CoA synthetases (ACSL) activates long-chai [...] (720 aa)	0.909
巴戟天	caprylic acid	ACSL4	acyl-CoA synthetase long-chain family member 4; Activation of long-chain fatty acids for both s [...] (711 aa)	0.909
巴戟天	caprylic acid	LIPT1	lipoyltransferase 1; Catalyzes the transfer of the lipoyl group from lipoyl- AMP to the specifi [...] (373 aa)	0.909
巴戟天	caprylic acid	SEC11A	SEC11 homolog A (S. cerevisiae); Component of the microsomal signal peptidase complex which rem [...] (179 aa)	0.906
巴戟天	caprylic acid	PCSK1	proprotein convertase subtilisin/kexin type 1; Involved in the processing of hormone and other [...] (753 aa)	0.905
巴戟天	caprylic acid	ALDH7A1	aldehyde dehydrogenase 7 family, member A1 (539 aa)	0.905
巴戟天	caprylic acid	ALDH1B1	aldehyde dehydrogenase 1 family, member B1; ALDHs play a major role in the detoxification of al [...] (517 aa)	0.905
巴戟天	caprylic acid	ALDH9A1	aldehyde dehydrogenase 9 family, member A1; Converts gamma-trimethylaminobutyraldehyde into gam [...] (518 aa)	0.905
巴戟天	caprylic acid	ALDH3A2	aldehyde dehydrogenase 3 family, member A2; Catalyzes the oxidation of long-chain aliphatic ald [...] (508 aa)	0.905
巴戟天	caprylic acid	SEC11C	SEC11 homolog C (S. cerevisiae); Component of the microsomal signal peptidase complex which rem [...] (192 aa)	0.905
巴戟天	caprylic acid	GLTP	glycolipid transfer protein; Accelerates the intermembrane transfer of various glycolipids. Cat [...] (209 aa)	0.9
巴戟天	caprylic acid	SPCS3	signal peptidase complex subunit 3 homolog (S. cerevisiae); Component of the microsomal signal [...] (180 aa)	0.9
巴戟天	caprylic acid	SPCS2	signal peptidase complex subunit 2 homolog (S. cerevisiae); Component of the microsomal signal [...] (226 aa)	0.9
巴戟天	caprylic acid	SPCS1	signal peptidase complex subunit 1 homolog (S. cerevisiae); Component of the microsomal signal [...] (169 aa)	0.9
巴戟天	caprylic acid	SLC22A6	solute carrier family 22 (organic anion transporter), member 6; Involved in the renal eliminati [...] (563 aa)	0.884
巴戟天	caprylic acid	SLC22A8	solute carrier family 22 (organic anion transporter), member 8; Plays an important role in the [...] (542 aa)	0.874
巴戟天	caprylic acid	GCG	glucagon; Glicentin may modulate gastric acid secretion and the gastro-pyloro-duodenal activity [...] (180 aa)	0.843
巴戟天	caprylic acid	PAEP	progestagen-associated endometrial protein; This protein is, quantitatively, the main protein s [...] (180 aa)	0.836
巴戟天	caprylic acid	GHRL	ghrelin/obestatin prepropeptide; Ghrelin is the ligand for growth hormone secretagogue receptor [...] (117 aa)	0.817
巴戟天	caprylic acid	SLC22A11	solute carrier family 22 (organic anion/urate transporter), member 11; Mediates saturable uptak [...] (550 aa)	0.807
巴戟天	caprylic acid	GPR109A	G protein-coupled receptor 109B; Acts as a high affinity receptor for both nicotinic acid (also [...] (363 aa)	0.8
巴戟天	caprylic acid	G6PC	glucose-6-phosphatase, catalytic subunit; Hydrolyzes glucose-6-phosphate to glucose in the endo [...] (357 aa)	0.719
巴戟天	caprylic acid	ACAD9	acyl-Coenzyme A dehydrogenase family, member 9; Has a dehydrogenase activity on palmitoyl-CoA ( [...] (621 aa)	0.587
巴戟天	caprylic acid	ACADS	acyl-Coenzyme A dehydrogenase, C-2 to C-3 short chain (412 aa)	0.526
巴戟天	caprylic acid	HADHA	hydroxyacyl-Coenzyme A dehydrogenase/3-ketoacyl-Coenzyme A thiolase/enoyl-Coenzyme A hydratase [...] (763 aa)	0.525
巴戟天	caprylic acid	ACADM	acyl-Coenzyme A dehydrogenase, C-4 to C-12 straight chain; This enzyme is specific for acyl cha [...] (425 aa)	0.52
巴戟天	caprylic acid	IAH1	isoamyl acetate-hydrolyzing esterase 1 homolog (S. cerevisiae); Probable lipase (By similarity) (248 aa)	0.52
巴戟天	caprylic acid	ACACB	acetyl-Coenzyme A carboxylase beta; ACC-beta may be involved in the provision of malonyl-CoA or [...] (2458 aa)	0.493
巴戟天	caprylic acid	ACACA	acetyl-Coenzyme A carboxylase alpha; Catalyzes the rate-limiting reaction in the biogenesis of [...] (2383 aa)	0.475
巴戟天	caprylic acid	OXSM	3-oxoacyl-ACP synthase, mitochondrial; May play a role in the biosynthesis of lipoic acid as we [...] (459 aa)	0.468
巴戟天	caprylic acid	LIPT2	lipoyl(octanoyl) transferase 2 (putative); Catalyzes the transfer of endogenously produced octa [...] (231 aa)	0.459
巴戟天	caprylic acid	ACADVL	acyl-Coenzyme A dehydrogenase, very long chain; Active toward esters of long-chain and very lon [...] (655 aa)	0.4
黄柏	Chelerythrine	HSP72	Heat shock 70 kDa protein 1 (HSP70.1)(HSP70-1/HSP70-2); In cooperation with other chaperones, H [...] (641 aa)	0.821
黄柏	Chelerythrine	DIF	Tumor necrosis factor Precursor (TNF-alpha)(Tumor necrosis factor ligand superfamily member 2)( [...] (233 aa)	0.817
黄柏	Chelerythrine	ATP2A2	ATPase, Ca++ transporting, cardiac muscle, slow twitch 2; This magnesium-dependent enzyme catal [...] (1042 aa)	0.81
黄柏	Chelerythrine	ADRBK1	adrenergic, beta, receptor kinase 1; Specifically phosphorylates the agonist-occupied form of t [...] (689 aa)	0.808
黄柏	Chelerythrine	ENSG00000235941	Heat shock 70 kDa protein 1 (HSP70.1)(HSP70-1/HSP70-2); In cooperation with other chaperones, H [...] (641 aa)	0.807
黄柏	Chelerythrine	H6PD	hexose-6-phosphate dehydrogenase (glucose 1-dehydrogenase); Oxidizes glucose-6-phosphate and gl [...] (791 aa)	0.8
黄柏	Chelerythrine	PKM2	pyruvate kinase, muscle; Glycolytic enzyme that catalyzes the transfer of a phosphoryl group fr [...] (531 aa)	0.8
黄柏	Chelerythrine	SELP	selectin P (granule membrane protein 140kDa, antigen CD62); Ca(2+)-dependent receptor for myelo [...] (830 aa)	0.8
黄柏	Chelerythrine	GHRH	growth hormone releasing hormone; GRF is released by the hypothalamus and acts on the adenohypo [...] (108 aa)	0.8
黄柏	Chelerythrine	MAPK1	mitogen-activated protein kinase 1; Involved in both the initiation and regulation of meiosis, [...] (360 aa)	0.8
黄柏	Chelerythrine	AGT	angiotensinogen (serpin peptidase inhibitor, clade A, member 8); Essential component of the ren [...] (485 aa)	0.754
黄柏	Chelerythrine	PRKCE	protein kinase C, epsilon; This is calcium-independent, phospholipid-dependent, serine- and thr [...] (737 aa)	0.741
黄柏	Chelerythrine	F2	coagulation factor II (thrombin); Thrombin, which cleaves bonds after Arg and Lys, converts fib [...] (622 aa)	0.737
黄柏	Chelerythrine	ACHE	acetylcholinesterase (Yt blood group); Terminates signal transduction at the neuromuscular junc [...] (617 aa)	0.724
黄柏	Chelerythrine	CFTR	cystic fibrosis transmembrane conductance regulator (ATP-binding cassette sub-family C, member [...] (1480 aa)	0.72
黄柏	Chelerythrine	NOS2	nitric oxide synthase 2, inducible; Produces nitric oxide (NO) which is a messenger molecule wi [...] (1153 aa)	0.56
黄柏	Chelerythrine	ENSG00000168937	Putative uncharacterized protein ENSP00000305638 Fragment (68 aa)	0.56
黄柏	Chelerythrine	ENSG00000167494	Putative uncharacterized protein ENSP00000300983 Fragment (115 aa)	0.56
知母	Chinoinin	PPARA	peroxisome proliferator-activated receptor alpha; Ligand-activated transcription factor. Key re [...] (468 aa)	0.938				36
知母	Chinoinin	DGAT2	diacylglycerol O-acyltransferase homolog 2 (mouse); Essential acyltransferase that catalyzes th [...] (388 aa)	0.81
知母	Chinoinin	PTGS2	prostaglandin-endoperoxide synthase 2 (prostaglandin G/H synthase and cyclooxygenase); May have [...] (604 aa)	0.809
知母	Chinoinin	MMP9	matrix metallopeptidase 9 (gelatinase B, 92kDa gelatinase, 92kDa type IV collagenase); May play [...] (707 aa)	0.8
知母	Chinoinin	ICAM1	intercellular adhesion molecule 1; ICAM proteins are ligands for the leukocyte adhesion protein [...] (532 aa)	0.8
知母	Chinoinin	RELA	v-rel reticuloendotheliosis viral oncogene homolog A (avian); NF-kappa-B is a pleiotropic trans [...] (551 aa)	0.7
知母	Chinoinin	PLA2G2A	phospholipase A2, group IIA (platelets, synovial fluid); Thought to participate in the regulati [...] (144 aa)	0.7
知母	Chinoinin	NGF	nerve growth factor (beta polypeptide); Nerve growth factor is important for the development an [...] (241 aa)	0.7
知母	Chinoinin	CYP1A2	cytochrome P450, family 1, subfamily A, polypeptide 2; Cytochromes P450 are a group of heme-thi [...] (516 aa)	0.7
知母	Chinoinin	CYP3A4	cytochrome P450, family 3, subfamily A, polypeptide 4; Cytochromes P450 are a group of heme-thi [...] (503 aa)	0.7
知母	Chinoinin	CASP3	caspase 3, apoptosis-related cysteine peptidase; Involved in the activation cascade of caspases [...] (277 aa)	0.7
知母	Chinoinin	TERT	telomerase reverse transcriptase; Telomerase is a ribonucleoprotein enzyme essential for the re [...] (1132 aa)	0.7
知母	Chinoinin	UGT2B7	UDP glucuronosyltransferase 2 family, polypeptide B7; UDPGT is of major importance in the conju [...] (529 aa)	0.7
知母	Chinoinin	CYP2A6	cytochrome P450, family 2, subfamily A, polypeptide 7; Cytochromes P450 are a group of heme-thi [...] (494 aa)	0.7
知母	Chinoinin	CYP2C9	cytochrome P450, family 2, subfamily C, polypeptide 9; Cytochromes P450 are a group of heme-thi [...] (490 aa)	0.7
知母	Chinoinin	SRD5A2	steroid-5-alpha-reductase, alpha polypeptide 2 (3-oxo-5 alpha-steroid delta 4-dehydrogenase alp [...] (253 aa)	0.7
淫羊藿	Chryseriol	CYP1B1	cytochrome P450, family 1, subfamily B, polypeptide 1; Cytochromes P450 are a group of heme-thi [...] (543 aa)	0.8
淫羊藿	Chryseriol	ABCC1	ATP-binding cassette, sub-family C (CFTR/MRP), member 1; Mediates export of organic anions and [...] (1531 aa)	0.777
淫羊藿	Chryseriol	CYP1A1	cytochrome P450, family 1, subfamily A, polypeptide 1; Cytochromes P450 are a group of heme-thi [...] (512 aa)	0.756
淫羊藿	Chryseriol	CYP1A2	cytochrome P450, family 1, subfamily A, polypeptide 2; Cytochromes P450 are a group of heme-thi [...] (516 aa)	0.488
巴戟天	citric acid	ACLY	ATP citrate lyase; ATP citrate-lyase is the primary enzyme responsible for the synthesis of cyt [...] (1101 aa)	0.991
巴戟天	citric acid	ACO2	aconitase 2, mitochondrial (780 aa)	0.989
巴戟天	citric acid	CS	citrate synthase (466 aa)	0.986
巴戟天	citric acid	RNASE1	ribonuclease, RNase A family, 1 (pancreatic); Endonuclease that catalyzes the cleavage of RNA o [...] (156 aa)	0.983
巴戟天	citric acid	SRC	v-src sarcoma (Schmidt-Ruppin A-2) viral oncogene homolog (avian) (536 aa)	0.981
巴戟天	citric acid	HS3ST3A1	heparan sulfate (glucosamine) 3-O-sulfotransferase 3A1; Transfers a sulfuryl group to an N-unsu [...] (406 aa)	0.98
巴戟天	citric acid	AKR1B1	aldo-keto reductase family 1, member B1 (aldose reductase); Catalyzes the NADPH-dependent reduc [...] (316 aa)	0.98
巴戟天	citric acid	TNFSF13B	tumor necrosis factor (ligand) superfamily, member 13b; Cytokine that binds to TNFRSF13B/TACI a [...] (285 aa)	0.979
巴戟天	citric acid	GNMT	glycine N-methyltransferase; Catalyzes the methylation of glycine by using S- adenosylmethionin [...] (295 aa)	0.979
巴戟天	citric acid	PLEKHA1	pleckstrin homology domain containing, family A (phosphoinositide binding specific) member 1; B [...] (404 aa)	0.979
巴戟天	citric acid	UCK2	uridine-cytidine kinase 2; Phosphorylates uridine and cytidine to uridine monophosphate and cyt [...] (261 aa)	0.979
巴戟天	citric acid	PDE5A	phosphodiesterase 5A, cGMP-specific; Plays a role in signal transduction by regulating the intr [...] (875 aa)	0.979
巴戟天	citric acid	ANG	angiogenin, ribonuclease, RNase A family, 5; May function as a tRNA-specific ribonuclease that [...] (147 aa)	0.979
巴戟天	citric acid	RNASE3	ribonuclease, RNase A family, 3 (eosinophil cationic protein); Cytotoxin and helminthotoxin wit [...] (160 aa)	0.979
巴戟天	citric acid	CPB1	carboxypeptidase B1 (tissue) (417 aa)	0.979
巴戟天	citric acid	BHMT	betaine-homocysteine methyltransferase; Involved in the regulation of homocysteine metabolism. [...] (406 aa)	0.979
巴戟天	citric acid	CTDSP1	CTD (carboxy-terminal domain, RNA polymerase II, polypeptide A) small phosphatase 1; Preferenti [...] (261 aa)	0.979
巴戟天	citric acid	C8G	complement component 8, gamma polypeptide; C8 is a constituent of the membrane attack complex. [...] (202 aa)	0.979
巴戟天	citric acid	MIF	macrophage migration inhibitory factor (glycosylation-inhibiting factor); Pro-inflammatory cyto [...] (115 aa)	0.979
巴戟天	citric acid	IDH3A	isocitrate dehydrogenase 3 (NAD+) alpha (366 aa)	0.962
巴戟天	citric acid	IDH2	isocitrate dehydrogenase 2 (NADP+), mitochondrial; Plays a role in intermediary metabolism and [...] (452 aa)	0.958
巴戟天	citric acid	IDH3B	isocitrate dehydrogenase 3 (NAD+) beta (385 aa)	0.953
巴戟天	citric acid	IDH3G	isocitrate dehydrogenase 3 (NAD+) gamma (393 aa)	0.953
巴戟天	citric acid	ACO1	aconitase 1, soluble; Iron sensor. Binds a 4Fe-4S cluster and functions as aconitase when cellu [...] (889 aa)	0.949
巴戟天	citric acid	ALB	albumin; Serum albumin, the main protein of plasma, has a good binding capacity for water, Ca(2 [...] (609 aa)	0.938
巴戟天	citric acid	MDH1	malate dehydrogenase 1, NAD (soluble) (334 aa)	0.933
巴戟天	citric acid	MDH2	malate dehydrogenase 2, NAD (mitochondrial) (338 aa)	0.933
巴戟天	citric acid	HGS	hepatocyte growth factor-regulated tyrosine kinase substrate; Involved in intracellular signal [...] (777 aa)	0.932
巴戟天	citric acid	TF	transferrin; Transferrins are iron binding transport proteins which can bind two Fe(3+) ions in [...] (698 aa)	0.917
巴戟天	citric acid	SERPINC1	serpin peptidase inhibitor, clade C (antithrombin), member 1; Most important serine protease in [...] (464 aa)	0.911
巴戟天	citric acid	GPI	glucose phosphate isomerase; Besides it's role as a glycolytic enzyme, mammalian GPI can functi [...] (558 aa)	0.909
巴戟天	citric acid	REN	renin; Renin is a highly specific endopeptidase, whose only known function is to generate angio [...] (406 aa)	0.909
巴戟天	citric acid	KRAS	v-Ki-ras2 Kirsten rat sarcoma viral oncogene homolog; Ras proteins bind GDP/GTP and possess int [...] (189 aa)	0.909
巴戟天	citric acid	HLA-A	major histocompatibility complex, class I, A; Involved in the presentation of foreign antigens [...] (371 aa)	0.907
巴戟天	citric acid	CLYBL	citrate lyase beta like (340 aa)	0.906
巴戟天	citric acid	SLC13A2	solute carrier family 13 (sodium-dependent dicarboxylate transporter), member 2; Cotransport of [...] (592 aa)	0.905
巴戟天	citric acid	SLC13A5	solute carrier family 13 (sodium-dependent citrate transporter), member 5; High-affinity sodium [...] (568 aa)	0.905
巴戟天	citric acid	MDM2	Mdm2 p53 binding protein homolog (mouse); Inhibits TP53/p53- and TP73/p73-mediated cell cycle a [...] (497 aa)	0.905
巴戟天	citric acid	PNPT1	polyribonucleotide nucleotidyltransferase 1; Involved in mRNA degradation. Hydrolyzes single-st [...] (783 aa)	0.905
巴戟天	citric acid	QSOX1	quiescin Q6 sulfhydryl oxidase 1; Catalyzes the oxidation of sulfhydryl groups in peptide and p [...] (747 aa)	0.904
巴戟天	citric acid	PTPRG	protein tyrosine phosphatase, receptor type, G (1445 aa)	0.9
巴戟天	citric acid	SNRPB	small nuclear ribonucleoprotein polypeptides B and B1; Appears to function in the U7 snRNP comp [...] (240 aa)	0.9
巴戟天	citric acid	UBA52	ubiquitin A-52 residue ribosomal protein fusion product 1; Protein modifier which can be covale [...] (128 aa)	0.9
巴戟天	citric acid	NAGA	N-acetylgalactosaminidase, alpha-; Removes terminal alpha-N-acetylgalactosamine residues from g [...] (411 aa)	0.9
巴戟天	citric acid	ENSG00000198563	small nucleolar RNA, C/D box 84 (428 aa)	0.9
巴戟天	citric acid	STEAP3	STEAP family member 3; Endosomal ferrireductase required for efficient transferrin-dependent ir [...] (498 aa)	0.9
巴戟天	citric acid	IGHG1	immunoglobulin heavy constant gamma 1 (G1m marker) (399 aa)	0.9
巴戟天	citric acid	IGK@	immunoglobulin kappa constant (107 aa)	0.9
巴戟天	citric acid	AKR1C2	aldo-keto reductase family 1, member C2 (dihydrodiol dehydrogenase 2; bile acid binding protein [...] (323 aa)	0.9
巴戟天	citric acid	SH3D20	Rho GTPase activating protein 27; Rho GTPase-activating protein which may be involved in clathr [...] (548 aa)	0.9
当归	Cnidilin	CA14	carbonic anhydrase XIV; Reversible hydration of carbon dioxide (337 aa)	0.427
仙茅	Daturic acid	CAT	catalase; Occurs in almost all aerobically respiring organisms and serves to protect cells from [...] (527 aa)	0.551
黄柏	Dauricine (8CI)	CYP3A4	cytochrome P450, family 3, subfamily A, polypeptide 4; Cytochromes P450 are a group of heme-thi [...] (503 aa)	0.721
黄柏	Dauricine (8CI)	DRD2	dopamine receptor D2; This is one of the five types (D1 to D5) of receptors for dopamine. The a [...] (443 aa)	0.411
巴戟天	DBP	NR1I3	nuclear receptor subfamily 1, group I, member 3; Binds and transactivates the retinoic acid res [...] (357 aa)	0.72
巴戟天	DBP	HSD11B2	hydroxysteroid (11-beta) dehydrogenase 2; Catalyzes the conversion of cortisol to the inactive [...] (405 aa)	0.713
巴戟天	DBP	SRC	v-src sarcoma (Schmidt-Ruppin A-2) viral oncogene homolog (avian) (536 aa)	0.7
巴戟天	DBP	NR1I2	nuclear receptor subfamily 1, group I, member 2; Nuclear receptor that binds and is activated b [...] (473 aa)	0.7
巴戟天	DBP	HDAC6	histone deacetylase 6; Responsible for the deacetylation of lysine residues on the N-terminal p [...] (1215 aa)	0.7
巴戟天	DBP	GSK3B	glycogen synthase kinase 3 beta; Participates in the Wnt signaling pathway. Implicated in the h [...] (433 aa)	0.7
巴戟天	DBP	EGFR	epidermal growth factor receptor (erythroblastic leukemia viral (v-erb-b) oncogene homolog, avi [...] (1210 aa)	0.7
巴戟天	DBP	AKT1	v-akt murine thymoma viral oncogene homolog 1; General protein kinase capable of phosphorylatin [...] (480 aa)	0.7
巴戟天	DBP	TRPA1	transient receptor potential cation channel, subfamily A, member 1; Receptor-activated non-sele [...] (1119 aa)	0.7
巴戟天	DBP	IL6	interleukin 6 (interferon, beta 2); Cytokine with a wide variety of biological functions. It is [...] (212 aa)	0.7
当归	Decanal	ALDH2	aldehyde dehydrogenase 2 family (mitochondrial) (517 aa)	0.717
当归	Decanal	AKR1B1	aldo-keto reductase family 1, member B1 (aldose reductase); Catalyzes the NADPH-dependent reduc [...] (316 aa)	0.7
知母	diosgenin	CASP3	caspase 3, apoptosis-related cysteine peptidase; Involved in the activation cascade of caspases [...] (277 aa)	0.818
知母	diosgenin	NR1H3	nuclear receptor subfamily 1, group H, member 3; Orphan receptor. Interaction with RXR shifts R [...] (447 aa)	0.81
知母	diosgenin	MMP9	matrix metallopeptidase 9 (gelatinase B, 92kDa gelatinase, 92kDa type IV collagenase); May play [...] (707 aa)	0.8
知母	diosgenin	VEGFA	vascular endothelial growth factor A; Growth factor active in angiogenesis, vasculogenesis and [...] (412 aa)	0.8
知母	diosgenin	MAPK8	mitogen-activated protein kinase 8; Responds to activation by environmental stress and pro- inf [...] (427 aa)	0.8
知母	diosgenin	TIMP2	TIMP metallopeptidase inhibitor 2; Complexes with metalloproteinases (such as collagenases) and [...] (220 aa)	0.8
知母	diosgenin	MMP2	matrix metallopeptidase 2 (gelatinase A, 72kDa gelatinase, 72kDa type IV collagenase); In addit [...] (660 aa)	0.8
知母	diosgenin	NR1I2	nuclear receptor subfamily 1, group I, member 2; Nuclear receptor that binds and is activated b [...] (473 aa)	0.719
淫羊藿	DOB	HTR2C	5-hydroxytryptamine (serotonin) receptor 2C; This is one of the several different receptors for [...] (458 aa)	0.984
淫羊藿	DOB	HTR2A	5-hydroxytryptamine (serotonin) receptor 2A; This is one of the several different receptors for [...] (471 aa)	0.983
淫羊藿	DOB	HTR2B	5-hydroxytryptamine (serotonin) receptor 2B; This is one of the several different receptors for [...] (481 aa)	0.979
淫羊藿	DOB	HTR1E	5-hydroxytryptamine (serotonin) receptor 1E; This is one of the several different receptors for [...] (365 aa)	0.93
淫羊藿	DOB	HTR1B	5-hydroxytryptamine (serotonin) receptor 1B; This is one of the several different receptors for [...] (390 aa)	0.61
淫羊藿	DOB	HTR1D	5-hydroxytryptamine (serotonin) receptor 1D; This is one of the several different receptors for [...] (377 aa)	0.602
淫羊藿	DOB	HLA-DOB	major histocompatibility complex, class II, DO beta; Important modulator in the HLA class II re [...] (273 aa)	0.53
淫羊藿	DOB	DOB	HLA class II histocompatibility antigen, DO beta chain Precursor (MHC class II antigen DOB); Im [...] (273 aa)	0.53
淫羊藿	DOB	HTR1A	5-hydroxytryptamine (serotonin) receptor 1A; This is one of the several different receptors for [...] (422 aa)	0.493
淫羊藿	Docosanoate	ABCD1	ATP-binding cassette, sub-family D (ALD), member 1; Probable transporter. The nucleotide-bindin [...] (745 aa)	0.661
淫羊藿	Docosanoate	PDLIM7	PDZ and LIM domain 7 (enigma); May function as a scaffold on which the coordinated assembly of [...] (457 aa)	0.53
巴戟天/当归	Dodekan	TRBC1	T cell receptor beta constant 1 (316 aa)	0.9
巴戟天/当归	Dodekan	ENSG00000211784	Putative uncharacterized protein ENSP00000374939 (114 aa)	0.9
巴戟天/当归	Dodekan	CD1D	CD1d molecule; Antigen-presenting protein that binds self and non-self glycolipids and presents [...] (335 aa)	0.9
巴戟天/当归	Dodekan	CD1C	CD1c molecule; Antigen-presenting protein that binds self and non-self lipid and glycolipid ant [...] (333 aa)	0.9
巴戟天/当归	Dodekan	CD1B	CD1b molecule; Antigen-presenting protein that binds self and non-self lipid and glycolipid ant [...] (333 aa)	0.9
巴戟天/当归	Dodekan	B2M	beta-2-microglobulin; Component of the class I major histocompatibility complex (MHC). Involved [...] (119 aa)	0.9
巴戟天/当归	Dodekan	G7b	U6 snRNA-associated Sm-like protein LSm2 (snRNP core Sm-like protein Sm-x5)(Small nuclear ribon [...] (95 aa)	0.88
巴戟天/当归	Dodekan	ENSG00000204392	U6 snRNA-associated Sm-like protein LSm2 (snRNP core Sm-like protein Sm-x5)(Small nuclear ribon [...] (95 aa)	0.88
巴戟天/当归	Dodekan	LSM2	LSM2 homolog, U6 small nuclear RNA associated (S. cerevisiae); Binds specifically to the 3'-ter [...] (95 aa)	0.879
巴戟天/当归	Dodekan	LSM1	LSM1 homolog, U6 small nuclear RNA associated (S. cerevisiae); Plays a role in replication-depe [...] (133 aa)	0.848
巴戟天/当归	Dodekan	LSM7	LSM7 homolog, U6 small nuclear RNA associated (S. cerevisiae); Binds specifically to the 3'-ter [...] (103 aa)	0.848
巴戟天/当归	Dodekan	NAA38	N(alpha)-acetyltransferase 38, NatC auxiliary subunit; Binds specifically to the 3'-terminal U- [...] (96 aa)	0.848
巴戟天/当归	Dodekan	LSM4	LSM4 homolog, U6 small nuclear RNA associated (S. cerevisiae); Binds specifically to the 3'-ter [...] (139 aa)	0.846
巴戟天/当归	Dodekan	CPT2	carnitine palmitoyltransferase 2 (658 aa)	0.844
巴戟天/当归	Dodekan	LSM6	LSM6 homolog, U6 small nuclear RNA associated (S. cerevisiae); Component of LSm protein complex [...] (80 aa)	0.842
巴戟天/当归	Dodekan	LSM3	LSM3 homolog, U6 small nuclear RNA associated (S. cerevisiae); Binds specifically to the 3'-ter [...] (102 aa)	0.819
巴戟天/当归	Dodekan	XRN1	5'-3' exoribonuclease 1; Major 5'-3' exoribonuclease involved in mRNA decay. Required for the 5 [...] (1706 aa)	0.795
巴戟天/当归	Dodekan	LSM5	LSM5 homolog, U6 small nuclear RNA associated (S. cerevisiae); Plays a role in U6 snRNP assembl [...] (91 aa)	0.793
巴戟天/当归	Dodekan	LSM12	LSM12 homolog (S. cerevisiae) (195 aa)	0.596
巴戟天/当归	Dodekan	SNRPD2	small nuclear ribonucleoprotein D2 polypeptide 16.5kDa; Required for pre-mRNA splicing. Require [...] (118 aa)	0.538
巴戟天/当归	Dodekan	SNRPF	small nuclear ribonucleoprotein polypeptide F; Appears to function in the U7 snRNP complex that [...] (86 aa)	0.433
巴戟天/当归	Dodekan	SNRPB	small nuclear ribonucleoprotein polypeptides B and B1; Appears to function in the U7 snRNP comp [...] (240 aa)	0.409
巴戟天/当归	Dodekan	SNRPN	small nuclear ribonucleoprotein polypeptide N; May be involved in tissue-specific alternative R [...] (240 aa)	0.409
巴戟天/当归	Dodekan	LSMD1	LSM domain containing 1; Component of the N-terminal acetyltransferase C (NatC) complex which m [...] (173 aa)	0.409
巴戟天	EIC	PPARA	peroxisome proliferator-activated receptor alpha; Ligand-activated transcription factor. Key re [...] (468 aa)	0.988
巴戟天	EIC	APOA1	apolipoprotein A-I; Participates in the reverse transport of cholesterol from tissues to the li [...] (267 aa)	0.985
巴戟天	EIC	ABCA1	ATP-binding cassette, sub-family A (ABC1), member 1; cAMP-dependent and sulfonylurea-sensitive [...] (2261 aa)	0.984
巴戟天	EIC	ANGPTL4	angiopoietin-like 4; Protein with hypoxia-induced expression in endothelial cells. May act as a [...] (406 aa)	0.981
巴戟天	EIC	ACSL4	acyl-CoA synthetase long-chain family member 4; Activation of long-chain fatty acids for both s [...] (711 aa)	0.98
巴戟天	EIC	ALOX15	arachidonate 15-lipoxygenase; Converts arachidonic acid to 15S- hydroperoxyeicosatetraenoic aci [...] (662 aa)	0.97
巴戟天	EIC	FABP4	fatty acid binding protein 4, adipocyte; Lipid transport protein in adipocytes. Binds both long [...] (132 aa)	0.961
巴戟天	EIC	FADS2	fatty acid desaturase 2; Component of a lipid metabolic pathway that catalyzes biosynthesis of [...] (444 aa)	0.951
巴戟天	EIC	FADS1	fatty acid desaturase 1; Component of a lipid metabolic pathway that catalyzes biosynthesis of [...] (501 aa)	0.938
巴戟天	EIC	FFAR1	free fatty acid receptor 1; Receptor for medium and long chain saturated and unsaturated fatty [...] (300 aa)	0.932
巴戟天	EIC	CD36	CD36 molecule (thrombospondin receptor); Seems to have numerous potential physiological functio [...] (472 aa)	0.93
巴戟天	EIC	CYP3A4	cytochrome P450, family 3, subfamily A, polypeptide 4; Cytochromes P450 are a group of heme-thi [...] (503 aa)	0.924
巴戟天	EIC	CYP3A7	cytochrome P450, family 3, subfamily A, polypeptide 7; Cytochromes P450 are a group of heme-thi [...] (503 aa)	0.924
巴戟天	EIC	CYP3A5	cytochrome P450, family 3, subfamily A, polypeptide 5; Cytochromes P450 are a group of heme-thi [...] (502 aa)	0.924
巴戟天	EIC	CYP3A43	cytochrome P450, family 3, subfamily A, polypeptide 43; Exhibits low testosterone 6-beta-hydrox [...] (504 aa)	0.924
巴戟天	EIC	LDLCQ3	3-hydroxy-3-methylglutaryl-Coenzyme A reductase; This transmembrane glycoprotein is involved in [...] (888 aa)	0.923
巴戟天	EIC	SLC27A1	solute carrier family 27 (fatty acid transporter), member 1; Involved in translocation of long- [...] (646 aa)	0.92
巴戟天	EIC	NCOR2	nuclear receptor co-repressor 2; Mediates the transcriptional repression activity of some nucle [...] (2521 aa)	0.919
巴戟天	EIC	PLA2G2A	phospholipase A2, group IIA (platelets, synovial fluid); Thought to participate in the regulati [...] (144 aa)	0.918
巴戟天	EIC	TGS1	trimethylguanosine synthase homolog (S. cerevisiae); Catalyzes the 2 serial methylation steps f [...] (853 aa)	0.918
巴戟天	EIC	CYP7A1	cytochrome P450, family 7, subfamily A, polypeptide 1 (504 aa)	0.917
巴戟天	EIC	PLA2G10	phospholipase A2, group X; PA2 catalyzes the calcium-dependent hydrolysis of the 2- acyl groups [...] (165 aa)	0.915
巴戟天	EIC	PLA2G6	phospholipase A2, group VI (cytosolic, calcium-independent); Catalyzes the release of fatty aci [...] (806 aa)	0.915
巴戟天	EIC	CYP2J2	cytochrome P450, family 2, subfamily J, polypeptide 2; This enzyme metabolizes arachidonic acid [...] (502 aa)	0.915
巴戟天	EIC	NCOA6	nuclear receptor coactivator 6; Nuclear receptor coactivator that directly binds nuclear recept [...] (2063 aa)	0.913
巴戟天	EIC	HDAC3	histone deacetylase 3; Responsible for the deacetylation of lysine residues on the N-terminal p [...] (428 aa)	0.913
巴戟天	EIC	MED1	mediator complex subunit 1; Component of the Mediator complex, a coactivator involved in the re [...] (1581 aa)	0.913
巴戟天	EIC	NCOR1	nuclear receptor co-repressor 1; Mediates transcriptional repression by certain nuclear recepto [...] (2440 aa)	0.913
巴戟天	EIC	MED25	mediator complex subunit 25; Component of the Mediator complex, a coactivator involved in the r [...] (747 aa)	0.913
巴戟天	EIC	PLA2G2D	phospholipase A2, group IID; PA2 catalyzes the calcium-dependent hydrolysis of the 2- acyl grou [...] (145 aa)	0.911
巴戟天	EIC	SREBF2	sterol regulatory element binding transcription factor 2; Transcriptional activator required fo [...] (1141 aa)	0.911
巴戟天	EIC	PLA2G4A	phospholipase A2, group IVA (cytosolic, calcium-dependent); Selectively hydrolyzes arachidonyl [...] (749 aa)	0.911
巴戟天	EIC	HMGCS2	3-hydroxy-3-methylglutaryl-Coenzyme A synthase 2 (mitochondrial); This enzyme condenses acetyl- [...] (508 aa)	0.91
巴戟天	EIC	APOA2	apolipoprotein A-II; May stabilize HDL (high density lipoprotein) structure by its association [...] (100 aa)	0.91
巴戟天	EIC	ACSL1	acyl-CoA synthetase long-chain family member 1; Activation of long-chain fatty acids for both s [...] (698 aa)	0.909
巴戟天	EIC	PLIN2	perilipin 2; May be involved in development and maintenance of adipose tissue (By similarity) (437 aa)	0.909
巴戟天	EIC	CPT1A	carnitine palmitoyltransferase 1A (liver) (773 aa)	0.909
巴戟天	EIC	RXRA	retinoid X receptor, alpha; Nuclear hormone receptor. Involved in the retinoic acid response pa [...] (462 aa)	0.909
巴戟天	EIC	CYP2E1	cytochrome P450, family 2, subfamily E, polypeptide 1; Metabolizes several precarcinogens, drug [...] (493 aa)	0.908
巴戟天	EIC	ME1	malic enzyme 1, NADP(+)-dependent, cytosolic (572 aa)	0.908
巴戟天	EIC	CYP4A11	cytochrome P450, family 4, subfamily A, polypeptide 11; Catalyzes the omega- and (omega-1)-hydr [...] (519 aa)	0.908
巴戟天	EIC	PLA2G5	phospholipase A2, group V; PA2 catalyzes the calcium-dependent hydrolysis of the 2- acyl groups [...] (138 aa)	0.908
巴戟天	EIC	SLC27A2	solute carrier family 27 (fatty acid transporter), member 2; Acyl-CoA synthetase probably invol [...] (620 aa)	0.908
巴戟天	EIC	PLA2G3	phospholipase A2, group III; PA2 catalyzes the calcium-dependent hydrolysis of the 2- acyl grou [...] (509 aa)	0.908
巴戟天	EIC	HIF1A	hypoxia inducible factor 1, alpha subunit (basic helix-loop-helix transcription factor); Functi [...] (826 aa)	0.907
巴戟天	EIC	PPARGC1A	peroxisome proliferator-activated receptor gamma, coactivator 1 alpha; Transcriptional coactiva [...] (798 aa)	0.907
巴戟天	EIC	EP300	microRNA 1281; Functions as histone acetyltransferase and regulates transcription via chromatin [...] (2414 aa)	0.907
巴戟天	EIC	CREBBP	CREB binding protein; Acetylates histones, giving a specific tag for transcriptional activation [...] (2442 aa)	0.907
巴戟天	EIC	CYP2C9	cytochrome P450, family 2, subfamily C, polypeptide 9; Cytochromes P450 are a group of heme-thi [...] (490 aa)	0.907
巴戟天	EIC	FABP1	fatty acid binding protein 1, liver; Binds free fatty acids and their coenzyme A derivatives, b [...] (127 aa)	0.906
淫羊藿	emodin	CSNK2A1	casein kinase 2, alpha 1 polypeptide pseudogene; Casein kinases are operationally defined by th [...] (391 aa)	0.996
淫羊藿	emodin	ESR2	estrogen receptor 2 (ER beta); Nuclear hormone receptor. Binds estrogens with an affinity simil [...] (530 aa)	0.831
淫羊藿	emodin	ERBB2	v-erb-b2 erythroblastic leukemia viral oncogene homolog 2, neuro/glioblastoma derived oncogene [...] (1255 aa)	0.831
淫羊藿	emodin	CYP1B1	cytochrome P450, family 1, subfamily B, polypeptide 1; Cytochromes P450 are a group of heme-thi [...] (543 aa)	0.824
淫羊藿	emodin	DIF	Tumor necrosis factor Precursor (TNF-alpha)(Tumor necrosis factor ligand superfamily member 2)( [...] (233 aa)	0.818
淫羊藿	emodin	FN1	fibronectin 1; Fibronectins bind cell surfaces and various compounds including collagen, fibrin [...] (2477 aa)	0.811
淫羊藿	emodin	HSD11B1	hydroxysteroid (11-beta) dehydrogenase 1; Catalyzes reversibly the conversion of cortisol to th [...] (292 aa)	0.81
淫羊藿	emodin	TNF	tumor necrosis factor (TNF superfamily, member 2); Cytokine that binds to TNFRSF1A/TNFR1 and TN [...] (233 aa)	0.8
淫羊藿	emodin	ENSG00000228978	Tumor necrosis factor (TNF superfamily, member 2) Fragment (171 aa)	0.8
淫羊藿	emodin	JAK2	Janus kinase 2; Plays a role in leptin signaling and control of body weight (By similarity). Ty [...] (1132 aa)	0.8
淫羊藿	emodin	AR	androgen receptor; Steroid hormone receptors are ligand-activated transcription factors that re [...] (920 aa)	0.8
淫羊藿	emodin	PLAU	plasminogen activator, urokinase; Specifically cleave the zymogen plasminogen to form the activ [...] (431 aa)	0.8
淫羊藿	emodin	VEGFA	vascular endothelial growth factor A; Growth factor active in angiogenesis, vasculogenesis and [...] (412 aa)	0.8
淫羊藿	emodin	CLDN4	claudin 4; Plays a major role in tight junction-specific obliteration of the intercellular spac [...] (209 aa)	0.8
淫羊藿	emodin	DDIT3	DNA-damage-inducible transcript 3; Inhibits the DNA-binding activity of C/EBP and LAP by formin [...] (169 aa)	0.8
淫羊藿	emodin	BIRC5	baculoviral IAP repeat-containing 5; Component of the chromosomal passenger complex (CPC), a co [...] (165 aa)	0.8
淫羊藿	emodin	CSF2	colony stimulating factor 2 (granulocyte-macrophage); Cytokine that stimulates the growth and d [...] (144 aa)	0.8
淫羊藿	emodin	STAT3	signal transducer and activator of transcription 3 (acute-phase response factor); Transcription [...] (770 aa)	0.8
淫羊藿	emodin	IL1B	interleukin 1, beta; Produced by activated macrophages, IL-1 stimulates thymocyte proliferation [...] (269 aa)	0.8
淫羊藿	emodin	IL6	interleukin 6 (interferon, beta 2); Cytokine with a wide variety of biological functions. It is [...] (212 aa)	0.8
淫羊藿	emodin	NFKB1	nuclear factor of kappa light polypeptide gene enhancer in B-cells 1; NF-kappa-B is a pleiotrop [...] (969 aa)	0.733
淫羊藿	emodin	RELA	v-rel reticuloendotheliosis viral oncogene homolog A (avian); NF-kappa-B is a pleiotropic trans [...] (551 aa)	0.719
淫羊藿	emodin	IL1A	interleukin 1, alpha; Produced by activated macrophages, IL-1 stimulates thymocyte proliferatio [...] (271 aa)	0.719
淫羊藿	emodin	TOP2A	topoisomerase (DNA) II alpha 170kDa; Control of topological states of DNA by transient breakage [...] (1531 aa)	0.7
淫羊藿	emodin	UGT1A8	UDP glucuronosyltransferase 1 family, polypeptide A8; UDPGT is of major importance in the conju [...] (530 aa)	0.7
淫羊藿	emodin	UGT1A7	UDP glucuronosyltransferase 1 family, polypeptide A7; UDPGT is of major importance in the conju [...] (530 aa)	0.7
淫羊藿	emodin	UGT1A9	UDP glucuronosyltransferase 1 family, polypeptide A9; UDPGT is of major importance in the conju [...] (530 aa)	0.7
淫羊藿	emodin	UGT1A10	UDP glucuronosyltransferase 1 family, polypeptide A10; UDPGT is of major importance in the conj [...] (530 aa)	0.7
淫羊藿	emodin	ATM	ataxia telangiectasia mutated; Serine/threonine protein kinase which activates checkpoint signa [...] (3056 aa)	0.7
淫羊藿	emodin	ESR1	estrogen receptor 1; Nuclear hormone receptor. The steroid hormones and their receptors are inv [...] (595 aa)	0.528
淫羊藿	emodin	THRB	thyroid hormone receptor, beta (erythroblastic leukemia viral (v-erb-a) oncogene homolog 2, avi [...] (461 aa)	0.448
巴戟天	esculetin	COL1A2	collagen, type I, alpha 2; Type I collagen is a member of group I collagen (fibrillar forming c [...] (1366 aa)	0.81
巴戟天	esculetin	COMT	catechol-O-methyltransferase; Catalyzes the O-methylation, and thereby the inactivation, of cat [...] (271 aa)	0.729
巴戟天	esculetin	NFE2L2	nuclear factor (erythroid-derived 2)-like 2; Transcription activator that binds to antioxidant [...] (605 aa)	0.7
巴戟天	esculetin	MAPK8	mitogen-activated protein kinase 8; Responds to activation by environmental stress and pro- inf [...] (427 aa)	0.7
巴戟天	esculetin	TP53	tumor protein p53; Acts as a tumor suppressor in many tumor types; induces growth arrest or apo [...] (393 aa)	0.7
巴戟天	esculetin	MAPK3	mitogen-activated protein kinase 3; Involved in both the initiation and regulation of meiosis, [...] (379 aa)	0.7
巴戟天	esculetin	MAPK14	mitogen-activated protein kinase 14; Responds to activation by environmental stress, pro- infla [...] (360 aa)	0.7
巴戟天	esculetin	MAPK1	mitogen-activated protein kinase 1; Involved in both the initiation and regulation of meiosis, [...] (360 aa)	0.7
巴戟天	esculetin	HSD17B3	hydroxysteroid (17-beta) dehydrogenase 3; Favors the reduction of androstenedione to testostero [...] (310 aa)	0.597
巴戟天	esculetin	CA12	carbonic anhydrase XII; Reversible hydration of carbon dioxide (354 aa)	0.577
巴戟天	esculetin	ALOX5	arachidonate 5-lipoxygenase; Catalyzes the first step in leukotriene biosynthesis, and thereby [...] (674 aa)	0.519
巴戟天	esculetin	ALOX5AP	arachidonate 5-lipoxygenase-activating protein; Required for leukotriene biosynthesis by ALOX5 [...] (161 aa)	0.421
巴戟天	esculetin	CA14	carbonic anhydrase XIV; Reversible hydration of carbon dioxide (337 aa)	0.404
当归	ESEN	Col14a1	collagen, type XIV, alpha 1 Gene; Plays an adhesive role by integrating collagen bundles. It is [...] (1797 aa)	0.4
巴戟天	Ether	POMC	proopiomelanocortin; ACTH stimulates the adrenal glands to release cortisol (267 aa)	0.863
巴戟天	Ether	PRL	prolactin; Prolactin acts primarily on the mammary gland by promoting lactation (227 aa)	0.845
巴戟天	Ether	PRKCD	protein kinase C, delta; This is calcium-independent, phospholipid-dependent, serine- and threo [...] (676 aa)	0.719
巴戟天	Ether	CNTNAP1	contactin associated protein 1; Seems to play a role in the formation of functional distinct do [...] (1384 aa)	0.587
巴戟天	Ether	CNTN1	contactin 1; Contactins mediate cell surface interactions during nervous system development. In [...] (1018 aa)	0.583
巴戟天	Ether	GNPAT	glyceronephosphate O-acyltransferase (680 aa)	0.566
巴戟天	Ether	ALB	albumin; Serum albumin, the main protein of plasma, has a good binding capacity for water, Ca(2 [...] (609 aa)	0.545
巴戟天	Ether	ENSG00000224740	Flotillin 1 Fragment (357 aa)	0.542
巴戟天	Ether	ENSG00000137312	Flotillin-1 ; May act as a scaffolding protein within caveolar membranes, functionally particip [...] (427 aa)	0.542
巴戟天	Ether	FLOT1	flotillin 1 (427 aa)	0.542
巴戟天	Ether	ENSG00000137312	Flotillin-1 (427 aa)	0.542
巴戟天	Ether	TSPO	translocator protein (18kDa); Responsible for the manifestation of peripheral-type benzodiazepi [...] (169 aa)	0.526
巴戟天	Ether	MBP	myelin basic protein; The classic group of MBP isoforms (isoform 4-isoform 14) are with PLP the [...] (304 aa)	0.466
巴戟天	Ether	LPL	lipoprotein lipase; The primary function of this lipase is the hydrolysis of triglycerides of c [...] (475 aa)	0.408
当归	Ethol	AGPS	alkylglycerone phosphate synthase (658 aa)	0.964
当归	Ethol	GNPAT	glyceronephosphate O-acyltransferase (680 aa)	0.911
当归	Ethol	FAR1	fatty acyl CoA reductase 1; Catalyzes the reduction of saturated fatty acyl-CoA with chain leng [...] (515 aa)	0.91
当归	Ethol	FAR2	fatty acyl CoA reductase 2; Catalyzes the reduction of fatty acyl-CoA to fatty alcohols. The pr [...] (515 aa)	0.908
当归	Ethol	ALDH3A2	aldehyde dehydrogenase 3 family, member A2; Catalyzes the oxidation of long-chain aliphatic ald [...] (508 aa)	0.754
当归	Ethol	PIGG	phosphatidylinositol glycan anchor biosynthesis, class G; Ethanolamine phosphate transferase in [...] (983 aa)	0.634
当归	Ethol	ALDH3A1	aldehyde dehydrogenase 3 family, memberA1; ALDHs play a major role in the detoxification of alc [...] (453 aa)	0.447
当归	Farnesene	CD36	CD36 molecule (thrombospondin receptor); Seems to have numerous potential physiological functio [...] (472 aa)	0.467
黄柏/当归	Ferulic Acid	ABCG1	ATP-binding cassette, sub-family G (WHITE), member 1; Transporter involved in macrophage lipid [...] (678 aa)	0.81
黄柏/当归	Ferulic Acid	HERV-FRD	HERV-FRD_6p24.1 provirus ancestral Env polyprotein Precursor (Envelope polyprotein)(HERV-FRD)(S [...] (538 aa)	0.755
黄柏/当归	Ferulic Acid	NOS1	nitric oxide synthase 1 (neuronal); Produces nitric oxide (NO) which is a messenger molecule wi [...] (1434 aa)	0.733
黄柏/当归	Ferulic Acid	TYR	tyrosinase (oculocutaneous albinism IA); This is a copper-containing oxidase that functions in [...] (529 aa)	0.729
黄柏/当归	Ferulic Acid	UGT1A8	UDP glucuronosyltransferase 1 family, polypeptide A8; UDPGT is of major importance in the conju [...] (530 aa)	0.71
黄柏/当归	Ferulic Acid	UGT1A7	UDP glucuronosyltransferase 1 family, polypeptide A7; UDPGT is of major importance in the conju [...] (530 aa)	0.71
黄柏/当归	Ferulic Acid	UGT1A10	UDP glucuronosyltransferase 1 family, polypeptide A10; UDPGT is of major importance in the conj [...] (530 aa)	0.71
黄柏/当归	Ferulic Acid	CYP1A1	cytochrome P450, family 1, subfamily A, polypeptide 1; Cytochromes P450 are a group of heme-thi [...] (512 aa)	0.7
黄柏/当归	Ferulic Acid	CYP1A2	cytochrome P450, family 1, subfamily A, polypeptide 2; Cytochromes P450 are a group of heme-thi [...] (516 aa)	0.7
黄柏/当归	Ferulic Acid	RB1	retinoblastoma 1; Key regulator of entry into cell division that acts as a tumor suppressor. Ac [...] (928 aa)	0.7
黄柏/当归	Ferulic Acid	RB1	retinoblastoma 1; Key regulator of entry into cell division that acts as a tumor suppressor. Ac [...] (928 aa)	0.7
黄柏/当归	Ferulic Acid	MAPK3	mitogen-activated protein kinase 3; Involved in both the initiation and regulation of meiosis, [...] (379 aa)	0.7
黄柏/当归	Ferulic Acid	MAPK1	mitogen-activated protein kinase 1; Involved in both the initiation and regulation of meiosis, [...] (360 aa)	0.7
黄柏/当归	Ferulic Acid	CA2	carbonic anhydrase II; Essential for bone resorption and osteoclast differentiation (By similar [...] (260 aa)	0.505
黄柏/当归	Ferulic Acid	CA1	carbonic anhydrase I; Reversible hydration of carbon dioxide (261 aa)	0.485
黄柏/当归	Ferulic Acid	ERVWE1	endogenous retroviral family W, env(C7), member 1; Retroviral envelope proteins mediate recepto [...] (538 aa)	0.448
黄柏	Fumarine	KIAA0101	KIAA0101; May be involved in protection of cells from UV-induced cell death (111 aa)	0.8
黄柏	Fumarine	SLC6A4	solute carrier family 6 (neurotransmitter transporter, serotonin), member 4; Terminates the act [...] (630 aa)	0.8
黄柏	Fumarine	F2	coagulation factor II (thrombin); Thrombin, which cleaves bonds after Arg and Lys, converts fib [...] (622 aa)	0.719
知母	Furol	HBB	hemoglobin, beta; Involved in oxygen transport from the lung to the various peripheral tissues (147 aa)	0.905
知母	Furol	HBA2	hemoglobin, alpha 2; Involved in oxygen transport from the lung to the various peripheral tissu [...] (142 aa)	0.9
知母	Furol	ALDH3A1	aldehyde dehydrogenase 3 family, memberA1; ALDHs play a major role in the detoxification of alc [...] (453 aa)	0.779
知母	Furol	H6PD	hexose-6-phosphate dehydrogenase (glucose 1-dehydrogenase); Oxidizes glucose-6-phosphate and gl [...] (791 aa)	0.457
巴戟天	geraniol	TRPM8	transient receptor potential cation channel, subfamily M, member 8; Receptor-activated non-sele [...] (1104 aa)	0.831
巴戟天	geraniol	CDK2	cyclin-dependent kinase 2; Involved in the control of the cell cycle. Interacts with cyclins A, [...] (298 aa)	0.8
巴戟天	geraniol	CDKN1A	cyclin-dependent kinase inhibitor 1A (p21, Cip1); May be the important intermediate by which p5 [...] (164 aa)	0.8
巴戟天	geraniol	CCND1	cyclin D1; Essential for the control of the cell cycle at the G1/S (start) transition (295 aa)	0.8
淫羊藿	Ginkgetin	CASP3	caspase 3, apoptosis-related cysteine peptidase; Involved in the activation cascade of caspases [...] (277 aa)	0.8
知母	Glycerite	PARG99	Poly(ADP-ribose) glycohydrolase (EC 3.2.1.143); Poly(ADP-ribose) synthesized after DNA damage i [...] (579 aa)	0.883
知母	Glycerite	PARG	poly (ADP-ribose) glycohydrolase (491 aa)	0.881
知母	Glycerite	PARP1	poly (ADP-ribose) polymerase 1; Involved in the base excision repair (BER) pathway, by catalyzi [...] (1014 aa)	0.831
知母	Glycerite	BTK	Bruton agammaglobulinemia tyrosine kinase; Plays a crucial role in B-cell ontogeny. Transiently [...] (659 aa)	0.8
知母	Glycerite	NOS3	nitric oxide synthase 3 (endothelial cell); Produces nitric oxide (NO) which is implicated in v [...] (1203 aa)	0.8
知母	Glycerite	CFTR	cystic fibrosis transmembrane conductance regulator (ATP-binding cassette sub-family C, member [...] (1480 aa)	0.8
知母	Glycerite	HSD11B1	hydroxysteroid (11-beta) dehydrogenase 1; Catalyzes reversibly the conversion of cortisol to th [...] (292 aa)	0.585
知母	Glycerite	PRB3	proline-rich protein BstNI subfamily 3; Acts as a receptor for the Gram-negative bacterium F.nu [...] (309 aa)	0.58
知母	Glycerite	PRB4	proline-rich protein BstNI subfamily 4 (247 aa)	0.563
知母	Glycerite	PRB2	proline-rich protein BstNI subfamily 2 (416 aa)	0.526
知母	Glycerite	HSD11B2	hydroxysteroid (11-beta) dehydrogenase 2; Catalyzes the conversion of cortisol to the inactive [...] (405 aa)	0.486
知母	Glycerite	C4BPA	complement component 4 binding protein, alpha; Controls the classical pathway of complement act [...] (597 aa)	0.479
知母	Glycerite	PRH1	proline-rich protein HaeIII subfamily 1 (166 aa)	0.45
知母	Glycerite	PRH2	proline-rich protein HaeIII subfamily 2; PRP's act as highly potent inhibitors of crystal growt [...] (166 aa)	0.45
当归	Guasol	CA2	carbonic anhydrase II; Essential for bone resorption and osteoclast differentiation (By similar [...] (260 aa)	0.84
当归	Guasol	DECR1	2,4-dienoyl CoA reductase 1, mitochondrial; Auxiliary enzyme of beta-oxidation. It participates [...] (335 aa)	0.831
当归	Guasol	CA1	carbonic anhydrase I; Reversible hydration of carbon dioxide (261 aa)	0.738
当归	Guasol	TPO	thyroid peroxidase; Iodination and coupling of the hormonogenic tyrosines in thyroglobulin to y [...] (933 aa)	0.636
当归	Guasol	CAT	catalase; Occurs in almost all aerobically respiring organisms and serves to protect cells from [...] (527 aa)	0.413
当归	Guasol	MPO	myeloperoxidase; Part of the host defense system of polymorphonuclear leukocytes. It is respons [...] (745 aa)	0.413
巴戟天	Hemo-sol	CYP2C19	cytochrome P450, family 2, subfamily C, polypeptide 19; Responsible for the metabolism of a num [...] (490 aa)	0.906
巴戟天	Hemo-sol	HRAS	v-Ha-ras Harvey rat sarcoma viral oncogene homolog; Ras proteins bind GDP/GTP and possess intri [...] (189 aa)	0.747
当归	Hemo-sol	CYP2C19	cytochrome P450, family 2, subfamily C, polypeptide 19; Responsible for the metabolism of a num [...] (490 aa)	0.906
当归	Hemo-sol	HRAS	v-Ha-ras Harvey rat sarcoma viral oncogene homolog; Ras proteins bind GDP/GTP and possess intri [...] (189 aa)	0.747
知母	hexanal	CYP1A1	cytochrome P450, family 1, subfamily A, polypeptide 1; Cytochromes P450 are a group of heme-thi [...] (512 aa)	0.829
知母	hexanal	OR1G1	olfactory receptor, family 1, subfamily G, member 1; Odorant receptor (Potential) (313 aa)	0.828
知母	hexanal	FOS	FBJ murine osteosarcoma viral oncogene homolog; Nuclear phosphoprotein which forms a tight but [...] (380 aa)	0.8
知母	hexanal	CYP1A2	cytochrome P450, family 1, subfamily A, polypeptide 2; Cytochromes P450 are a group of heme-thi [...] (516 aa)	0.761
知母	hexanal	ALDH3A1	aldehyde dehydrogenase 3 family, memberA1; ALDHs play a major role in the detoxification of alc [...] (453 aa)	0.75
知母	hexanal	ALDH7A1	aldehyde dehydrogenase 7 family, member A1 (539 aa)	0.735
知母	hexanal	ALDH3B1	aldehyde dehydrogenase 3 family, member B1; Oxidizes medium and long chain saturated and unsatu [...] (465 aa)	0.729
知母	hexanal	AKR1B1	aldo-keto reductase family 1, member B1 (aldose reductase); Catalyzes the NADPH-dependent reduc [...] (316 aa)	0.712
巴戟天	hexanoic acid	OXSM	3-oxoacyl-ACP synthase, mitochondrial; May play a role in the biosynthesis of lipoic acid as we [...] (459 aa)	0.92
巴戟天	hexanoic acid	FFAR2	free fatty acid receptor 2; Receptor for short chain fatty acids through a G(i)- protein-mediat [...] (330 aa)	0.91
巴戟天	hexanoic acid	FFAR1	free fatty acid receptor 1; Receptor for medium and long chain saturated and unsaturated fatty [...] (300 aa)	0.91
巴戟天	hexanoic acid	GCG	glucagon; Glicentin may modulate gastric acid secretion and the gastro-pyloro-duodenal activity [...] (180 aa)	0.905
巴戟天	hexanoic acid	LPAR2	lysophosphatidic acid receptor 2; Receptor for lysophosphatidic acid (LPA), a mediator of diver [...] (351 aa)	0.9
巴戟天	hexanoic acid	GCGR	glucagon receptor; This is a receptor for glucagon which plays a central role in regulating the [...] (477 aa)	0.9
巴戟天	hexanoic acid	NPS	neuropeptide S; Modulates arousal and anxiety. May play an important anorexigenic role (By simi [...] (89 aa)	0.9
巴戟天	hexanoic acid	NMB	neuromedin B; Stimulates smooth muscle contraction in a manner similar to that of bombesin (154 aa)	0.9
巴戟天	hexanoic acid	GRK5	G protein-coupled receptor kinase 5; Specifically phosphorylates the activated forms of G prote [...] (590 aa)	0.9
巴戟天	hexanoic acid	ADRA1A	adrenergic, alpha-1A-, receptor; This alpha-adrenergic receptor mediates its action by associat [...] (475 aa)	0.9
巴戟天	hexanoic acid	AVP	arginine vasopressin; Neurophysin 2 specifically binds vasopressin (164 aa)	0.9
巴戟天	hexanoic acid	GRPR	gastrin-releasing peptide receptor; Receptor for gastrin releasing peptide (GRP). This receptor [...] (384 aa)	0.9
巴戟天	hexanoic acid	ADRA1D	adrenergic, alpha-1D-, receptor; This alpha-adrenergic receptor mediates its effect through the [...] (572 aa)	0.9
巴戟天	hexanoic acid	EDN1	endothelin 1; Endothelins are endothelium-derived vasoconstrictor peptides (212 aa)	0.9
巴戟天	hexanoic acid	HTR2A	5-hydroxytryptamine (serotonin) receptor 2A; This is one of the several different receptors for [...] (471 aa)	0.9
巴戟天	hexanoic acid	GNB1	guanine nucleotide binding protein (G protein), beta polypeptide 1; Guanine nucleotide-binding [...] (340 aa)	0.9
巴戟天	hexanoic acid	NMS	neuromedin S; Implicated in the regulation of circadian rhythms through autocrine and/or paracr [...] (153 aa)	0.9
巴戟天	hexanoic acid	GNA14	guanine nucleotide binding protein (G protein), alpha 14; Guanine nucleotide-binding proteins ( [...] (355 aa)	0.9
巴戟天	hexanoic acid	TBXA2R	thromboxane A2 receptor; Receptor for thromboxane A2 (TXA2), a potent stimulator of platelet ag [...] (343 aa)	0.9
巴戟天	hexanoic acid	HCRTR1	hypocretin (orexin) receptor 1; Moderately selective excitatory receptor for orexin-A and, with [...] (425 aa)	0.9
巴戟天	hexanoic acid	TACR2	tachykinin receptor 2; This is a receptor for the tachykinin neuropeptide substance K (neurokin [...] (398 aa)	0.9
巴戟天	hexanoic acid	CYSLTR1	cysteinyl leukotriene receptor 1; Receptor for cysteinyl leukotrienes mediating bronchoconstric [...] (337 aa)	0.9
巴戟天	hexanoic acid	LPAR4	lysophosphatidic acid receptor 4; Receptor for lysophosphatidic acid (LPA), a mediator of diver [...] (370 aa)	0.9
巴戟天	hexanoic acid	EDN2	endothelin 2; Endothelins are endothelium-derived vasoconstrictor peptides (178 aa)	0.9
巴戟天	hexanoic acid	OPN4	opsin 4; Photoreceptor required for regulation of circadian rhythm. Contributes to pupillar ref [...] (489 aa)	0.9
巴戟天	hexanoic acid	HCRTR2	hypocretin (orexin) receptor 2; Nonselective, high-affinity receptor for both orexin-A and orex [...] (444 aa)	0.9
巴戟天	hexanoic acid	PTGFR	prostaglandin F receptor (FP); Receptor for prostaglandin F2-alpha (PGF2-alpha). The activity o [...] (359 aa)	0.9
巴戟天	hexanoic acid	LPAR3	lysophosphatidic acid receptor 3; Receptor for lysophosphatidic acid (LPA), a mediator of diver [...] (353 aa)	0.9
巴戟天	hexanoic acid	NTSR1	neurotensin receptor 1 (high affinity); Receptor for the tridecapeptide neurotensin. It is asso [...] (418 aa)	0.9
巴戟天	hexanoic acid	XCL2	chemokine (C motif) ligand 2; Chemotactic activity for lymphocytes but not for monocytes or neu [...] (114 aa)	0.9
巴戟天	hexanoic acid	XCL1	chemokine (C motif) ligand 1; Chemotactic activity for lymphocytes but not for monocytes or neu [...] (114 aa)	0.9
巴戟天	hexanoic acid	RGS18	regulator of G-protein signaling 18; Inhibits signal transduction by increasing the GTPase acti [...] (235 aa)	0.9
巴戟天	hexanoic acid	KISS1	KiSS-1 metastasis-suppressor; Metastasis suppressor protein in malignant melanomas and in some [...] (138 aa)	0.9
巴戟天	hexanoic acid	AVPR1B	arginine vasopressin receptor 1B; Receptor for arginine vasopressin. The activity of this recep [...] (424 aa)	0.9
巴戟天	hexanoic acid	AGT	angiotensinogen (serpin peptidase inhibitor, clade A, member 8); Essential component of the ren [...] (485 aa)	0.9
巴戟天	hexanoic acid	GNRHR2	gonadotropin-releasing hormone (type 2) receptor 2; Receptor for gonadotropin releasing hormone [...] (292 aa)	0.9
巴戟天	hexanoic acid	NPSR1	neuropeptide S receptor 1; May be active in signaling pathway in an autocrine or paracrine fash [...] (377 aa)	0.9
巴戟天	hexanoic acid	LPAR1	lysophosphatidic acid receptor 1; Receptor for lysophosphatidic acid (LPA), a mediator of diver [...] (364 aa)	0.9
巴戟天	hexanoic acid	HRH1	histamine receptor H1; In peripheral tissues, the H1 subclass of histamine receptors mediates t [...] (487 aa)	0.9
巴戟天	hexanoic acid	QRFP	pyroglutamylated RFamide peptide; Stimulates feeding behavior, metabolic rate and locomotor act [...] (136 aa)	0.9
巴戟天	hexanoic acid	LPAR6	lysophosphatidic acid receptor 6; Binds to oleoyl-L-alpha-lysophosphatidic acid (LPA). Intracel [...] (344 aa)	0.9
巴戟天	hexanoic acid	UTS2D	urotensin 2 domain containing; Potent vasoconstrictor (By similarity) (119 aa)	0.9
巴戟天	hexanoic acid	FPR2	formyl peptide receptor 2; Low affinity receptor for N-formyl-methionyl peptides, which are pow [...] (351 aa)	0.9
巴戟天	hexanoic acid	GRB2	growth factor receptor-bound protein 2; Adapter protein that provides a critical link between c [...] (217 aa)	0.9
巴戟天	hexanoic acid	PLCB1	phospholipase C, beta 1 (phosphoinositide-specific); The production of the second messenger mol [...] (1216 aa)	0.9
巴戟天	hexanoic acid	LTB4R2	leukotriene B4 receptor 2; Low-affinity receptor for leukotrienes including leukotriene B4. Med [...] (389 aa)	0.9
巴戟天	hexanoic acid	EDN3	endothelin 3; Endothelins are endothelium-derived vasoconstrictor peptides (238 aa)	0.9
巴戟天	hexanoic acid	CCK	cholecystokinin; This peptide hormone induces gall bladder contraction and the release of pancr [...] (115 aa)	0.9
巴戟天	hexanoic acid	QRFPR	pyroglutamylated RFamide peptide receptor; Receptor for the orexigenic neuropeptide QRFP. The a [...] (431 aa)	0.9
巴戟天	hexanoic acid	ARHGEF25	Guanine nucleotide exchange factor GEFT (RhoA/Rac/Cdc42 guanine nucleotide exchange factor GEFT [...] (619 aa)	0.9
淫羊藿	Hirsutrin	ADRA2C	adrenergic, alpha-2C-, receptor; Alpha-2 adrenergic receptors mediate the catecholamine- induce [...] (462 aa)	0.9
淫羊藿	Hirsutrin	CYP1A1	cytochrome P450, family 1, subfamily A, polypeptide 1; Cytochromes P450 are a group of heme-thi [...] (512 aa)	0.7
淫羊藿	Hirsutrin	CYP1B1	cytochrome P450, family 1, subfamily B, polypeptide 1; Cytochromes P450 are a group of heme-thi [...] (543 aa)	0.7
淫羊藿	Hirsutrin	NOX4	NADPH oxidase 4; Constitutive NADPH oxidase which generates superoxide intracellularly upon for [...] (578 aa)	0.461
淫羊藿	Hirsutrin	AKR1B1	aldo-keto reductase family 1, member B1 (aldose reductase); Catalyzes the NADPH-dependent reduc [...] (316 aa)	0.412
当归	h-Met-h	MAT1A	methionine adenosyltransferase I, alpha; Catalyzes the formation of S-adenosylmethionine from m [...] (395 aa)	0.986
当归	h-Met-h	MAT2A	methionine adenosyltransferase II, alpha; Catalyzes the formation of S-adenosylmethionine from [...] (395 aa)	0.981
当归	h-Met-h	METAP2	methionyl aminopeptidase 2; Removes the amino-terminal methionine from nascent proteins (By sim [...] (478 aa)	0.979
当归	h-Met-h	MAT2B	methionine adenosyltransferase II, beta; Non-catalytic regulatory subunit of S-adenosylmethioni [...] (334 aa)	0.964
当归	h-Met-h	MARS2	methionyl-tRNA synthetase 2, mitochondrial (593 aa)	0.959
当归	h-Met-h	SLC43A2	solute carrier family 43, member 2; Sodium-, chloride, pH-independent high affinity transport o [...] (569 aa)	0.956
当归	h-Met-h	MARS	methionyl-tRNA synthetase (900 aa)	0.944
当归	h-Met-h	AIMP1	aminoacyl tRNA synthetase complex-interacting multifunctional protein 1; Non-catalytic componen [...] (336 aa)	0.939
当归	h-Met-h	LARS	leucyl-tRNA synthetase; Catalyzes the specific attachment of an amino acid to its cognate tRNA [...] (1176 aa)	0.932
当归	h-Met-h	SLC6A19	solute carrier family 6 (neutral amino acid transporter), member 19; Transporter that mediates [...] (634 aa)	0.918
当归	h-Met-h	SLC43A1	solute carrier family 43, member 1; Sodium-independent, high affinity transport of large neutra [...] (559 aa)	0.918
当归	h-Met-h	BHMT	betaine-homocysteine methyltransferase; Involved in the regulation of homocysteine metabolism. [...] (406 aa)	0.918
当归	h-Met-h	MTHFR	5,10-methylenetetrahydrofolate reductase (NADPH); Catalyzes the conversion of 5,10- methylenete [...] (656 aa)	0.917
当归	h-Met-h	MTR	5-methyltetrahydrofolate-homocysteine methyltransferase; Catalyzes the transfer of a methyl gro [...] (1265 aa)	0.917
当归	h-Met-h	KARS	lysyl-tRNA synthetase; Catalyzes the specific attachment of an amino acid to its cognate tRNA i [...] (625 aa)	0.916
当归	h-Met-h	UBA52	ubiquitin A-52 residue ribosomal protein fusion product 1; Protein modifier which can be covale [...] (128 aa)	0.915
当归	h-Met-h	IL4I1	interleukin 4 induced 1; Lysosomal L-amino-acid oxidase with highest specific activity with phe [...] (589 aa)	0.915
当归	h-Met-h	SLC6A14	solute carrier family 6 (amino acid transporter), member 14; Mediates the uptake of a broad ran [...] (642 aa)	0.914
当归	h-Met-h	SLC6A18	solute carrier family 6, member 18; Functions as a sodium and chloride-dependent neutral amino [...] (628 aa)	0.914
当归	h-Met-h	SLC6A15	solute carrier family 6 (neutral amino acid transporter), member 15; Not yet known, orphan tran [...] (730 aa)	0.914
当归	h-Met-h	AHCY	adenosylhomocysteinase; Adenosylhomocysteine is a competitive inhibitor of S- adenosyl-L-methio [...] (432 aa)	0.914
当归	h-Met-h	SLC3A2	solute carrier family 3 (activators of dibasic and neutral amino acid transport), member 2; Req [...] (661 aa)	0.911
当归	h-Met-h	TAT	tyrosine aminotransferase (454 aa)	0.91
当归	h-Met-h	COMT	catechol-O-methyltransferase; Catalyzes the O-methylation, and thereby the inactivation, of cat [...] (271 aa)	0.91
当归	h-Met-h	SLC7A5	solute carrier family 7 (cationic amino acid transporter, y+ system), member 5; Sodium-independ [...] (507 aa)	0.909
当归	h-Met-h	LNPEP	leucyl/cystinyl aminopeptidase; Release of an N-terminal amino acid, cleaves before cysteine, l [...] (1025 aa)	0.909
当归	h-Met-h	MTHFD1L	methylenetetrahydrofolate dehydrogenase (NADP+ dependent) 1-like; May provide the missing metab [...] (978 aa)	0.906
当归	h-Met-h	MTHFD1	methylenetetrahydrofolate dehydrogenase (NADP+ dependent) 1, methenyltetrahydrofolate cyclohydr [...] (935 aa)	0.906
当归	h-Met-h	EPRS	glutamyl-prolyl-tRNA synthetase; Catalyzes the attachment of the cognate amino acid to the corr [...] (1512 aa)	0.905
当归	h-Met-h	UBC	ubiquitin C (685 aa)	0.905
当归	h-Met-h	UBB	ubiquitin B (229 aa)	0.905
当归	h-Met-h	RPS27A	ribosomal protein S27a (156 aa)	0.905
当归	h-Met-h	CNDP2	CNDP dipeptidase 2 (metallopeptidase M20 family); Hydrolyzes a variety of dipeptides including [...] (475 aa)	0.905
当归	h-Met-h	SLC7A8	solute carrier family 7 (cationic amino acid transporter, y+ system), member 8; Sodium-independ [...] (535 aa)	0.905
当归	h-Met-h	OPLAH	5-oxoprolinase (ATP-hydrolysing); Catalyzes the cleavage of 5-oxo-L-proline to form L- glutamat [...] (1288 aa)	0.905
当归	h-Met-h	ADI1	acireductone dioxygenase 1; Has aci-reductone dioxygenase (ARD) activity and can function in th [...] (179 aa)	0.905
当归	h-Met-h	PDIA3	protein disulfide isomerase family A, member 3 (505 aa)	0.904
当归	h-Met-h	HLA-B57	HLA class I histocompatibility antigen, B-49 alpha chain Precursor (MHC class I antigen B*49)(B [...] (433 aa)	0.9
当归	h-Met-h	HLA-B	major histocompatibility complex, class I, B; Involved in the presentation of foreign antigens [...] (433 aa)	0.9
当归	h-Met-h	PSMC6	proteasome (prosome, macropain) 26S subunit, ATPase, 6; The 26S protease is involved in the ATP [...] (403 aa)	0.9
当归	h-Met-h	HLA-B41	HLA class I histocompatibility antigen, B-8 alpha chain Precursor (MHC class I antigen B*8); In [...] (362 aa)	0.9
当归	h-Met-h	HLA-B*40	HLA class I histocompatibility antigen, B-48 alpha chain Precursor (MHC class I antigen B*48)(B [...] (362 aa)	0.9
当归	h-Met-h	ENSG00000229215	HLA class I histocompatibility antigen, A-80 alpha chain Precursor (MHC class I antigen A*80)(A [...] (371 aa)	0.9
当归	h-Met-h	Cw	HLA class I histocompatibility antigen, Cw-2 alpha chain Precursor (MHC class I antigen Cw*2); [...] (397 aa)	0.9
当归	h-Met-h	PSMD13	proteasome (prosome, macropain) 26S subunit, non-ATPase, 13; Acts as a regulatory subunit of th [...] (378 aa)	0.9
当归	h-Met-h	B-3501	HLA class I histocompatibility antigen, B-35 alpha chain Precursor (MHC class I antigen B*35); [...] (433 aa)	0.9
当归	h-Met-h	HLAC	HLA class I histocompatibility antigen, Cw-1 alpha chain Precursor (MHC class I antigen Cw*1); [...] (397 aa)	0.9
当归	h-Met-h	HLA-A	major histocompatibility complex, class I, A; Involved in the presentation of foreign antigens [...] (371 aa)	0.9
当归	h-Met-h	PSMD14	proteasome (prosome, macropain) 26S subunit, non-ATPase, 14; Metalloprotease component of the 2 [...] (310 aa)	0.9
当归	h-Met-h	PSMB11	proteasome (prosome, macropain) subunit, beta type, 11; The proteasome is a multicatalytic prot [...] (300 aa)	0.9
仙茅/巴戟天	Hyacinthin	AOC3	amine oxidase, copper containing 3 (vascular adhesion protein 1); Cell adhesion protein that pa [...] (763 aa)	0.935
仙茅/巴戟天	Hyacinthin	AOC2	amine oxidase, copper containing 2 (retina-specific); Has a monoamine oxidase activity with sub [...] (756 aa)	0.934
仙茅/巴戟天	Hyacinthin	MAOA	monoamine oxidase A; Catalyzes the oxidative deamination of biogenic and xenobiotic amines and [...] (527 aa)	0.915
仙茅/巴戟天	Hyacinthin	ALDH3A1	aldehyde dehydrogenase 3 family, memberA1; ALDHs play a major role in the detoxification of alc [...] (453 aa)	0.912
仙茅/巴戟天	Hyacinthin	ALDH3A2	aldehyde dehydrogenase 3 family, member A2; Catalyzes the oxidation of long-chain aliphatic ald [...] (508 aa)	0.909
仙茅/巴戟天	Hyacinthin	MAOB	monoamine oxidase B; Catalyzes the oxidative deamination of biogenic and xenobiotic amines and [...] (520 aa)	0.907
仙茅/巴戟天	Hyacinthin	ALDH2	aldehyde dehydrogenase 2 family (mitochondrial) (517 aa)	0.906
仙茅/巴戟天	Hyacinthin	ALDH3B2	aldehyde dehydrogenase 3 family, member B2 (385 aa)	0.906
仙茅/巴戟天	Hyacinthin	ALDH3B1	aldehyde dehydrogenase 3 family, member B1; Oxidizes medium and long chain saturated and unsatu [...] (465 aa)	0.906
仙茅/巴戟天	Hyacinthin	ALDH1A3	aldehyde dehydrogenase 1 family, member A3; Recognizes as substrates free retinal and cellular [...] (512 aa)	0.9
仙茅/巴戟天	Hyacinthin	IL8	interleukin 8; IL-8 is a chemotactic factor that attracts neutrophils, basophils, and T-cells, [...] (99 aa)	0.7
仙茅/巴戟天	Hyacinthin	DDC	dopa decarboxylase (aromatic L-amino acid decarboxylase); Catalyzes the decarboxylation of L-3, [...] (480 aa)	0.517
当归	Hypnon	CYP3A4	cytochrome P450, family 3, subfamily A, polypeptide 4; Cytochromes P450 are a group of heme-thi [...] (503 aa)	0.7
淫羊藿	Icariin	PDE5A	phosphodiesterase 5A, cGMP-specific; Plays a role in signal transduction by regulating the intr [...] (875 aa)	0.962
淫羊藿	Icariin	PPARGC1A	peroxisome proliferator-activated receptor gamma, coactivator 1 alpha; Transcriptional coactiva [...] (798 aa)	0.733
淫羊藿	Icariin	RELA	v-rel reticuloendotheliosis viral oncogene homolog A (avian); NF-kappa-B is a pleiotropic trans [...] (551 aa)	0.715
淫羊藿	Icariin	SLC5A2	solute carrier family 5 (sodium/glucose cotransporter), member 2; Sodium-dependent glucose tran [...] (672 aa)	0.545
巴戟天	indole	CYP2A13	cytochrome P450, family 2, subfamily A, polypeptide 13; Exhibits a coumarin 7-hydroxylase activ [...] (494 aa)	0.908
巴戟天	indole	CYP2W1	cytochrome P450, family 2, subfamily W, polypeptide 1 (490 aa)	0.9
巴戟天	indole	DECR1	2,4-dienoyl CoA reductase 1, mitochondrial; Auxiliary enzyme of beta-oxidation. It participates [...] (335 aa)	0.871
巴戟天	indole	IFNB1	interferon, beta 1, fibroblast; Has antiviral, antibacterial and anticancer activities (187 aa)	0.8
巴戟天	indole	CAT	catalase; Occurs in almost all aerobically respiring organisms and serves to protect cells from [...] (527 aa)	0.708
巴戟天	indole	IDO1	indoleamine 2,3-dioxygenase 1; Catalyzes the cleavage of the pyrrol ring of tryptophan and inco [...] (403 aa)	0.681
巴戟天	indole	NPBWR1	neuropeptides B/W receptor 1; Interacts specifically with a number of opioid ligands. Receptor [...] (328 aa)	0.568
巴戟天	indole	ODC1	ornithine decarboxylase 1 (461 aa)	0.54
巴戟天	indole	NPW	neuropeptide W; Plays a regulatory role in the organization of neuroendocrine signals accessing [...] (165 aa)	0.524
巴戟天	indole	NPB	neuropeptide B; May be involved in the regulation of feeding, neuroendocrine system, memory, le [...] (125 aa)	0.523
巴戟天	indole	IL17A	interleukin 17A; Induces stromal cells to produce proinflammatory and hematopoietic cytokines. [...] (155 aa)	0.521
巴戟天	indole	CA4	carbonic anhydrase IV; Reversible hydration of carbon dioxide. May stimulate the sodium/bicarbo [...] (312 aa)	0.508
巴戟天	indole	CA6	carbonic anhydrase VI; Reversible hydration of carbon dioxide. Its role in saliva is unknown (308 aa)	0.46
当归	IPH	INS	insulin; Insulin decreases blood glucose concentration. It increases cell permeability to monos [...] (200 aa)	0.987
当归	IPH	SULT1A2	sulfotransferase family, cytosolic, 1A, phenol-preferring, member 2; Catalyzes the sulfate conj [...] (295 aa)	0.965
当归	IPH	UGT1A1	UDP glucuronosyltransferase 1 family, polypeptide A1; UDPGT is of major importance in the conju [...] (533 aa)	0.962
当归	IPH	SULT1A1	sulfotransferase family, cytosolic, 1A, phenol-preferring, member 1; Catalyzes the sulfate conj [...] (295 aa)	0.962
当归	IPH	UGT1A6	UDP glucuronosyltransferase 1 family, polypeptide A6; UDPGT is of major importance in the conju [...] (532 aa)	0.951
当归	IPH	CYP2E1	cytochrome P450, family 2, subfamily E, polypeptide 1; Metabolizes several precarcinogens, drug [...] (493 aa)	0.917
当归	IPH	EIF2C2	Protein argonaute-2 (EC 3.1.26.n1)(Argonaute2)(hAgo2)(Protein slicer)(PAZ Piwi domain protein)( [...] (859 aa)	0.914
当归	IPH	PON1	paraoxonase 1; Hydrolyzes the toxic metabolites of a variety of organophosphorus insecticides. [...] (355 aa)	0.911
当归	IPH	PTER	phosphotriesterase related (349 aa)	0.909
当归	IPH	RAN	RAN, member RAS oncogene family; GTP-binding protein involved in nucleocytoplasmic transport. R [...] (216 aa)	0.908
当归	isoeugenol	LPO	lactoperoxidase; May contribute to airway host defense against infection (712 aa)	0.836
当归	isoeugenol	AHR	aryl hydrocarbon receptor; Ligand-activated transcriptional activator. Binds to the XRE promote [...] (848 aa)	0.721
当归	isoeugenol	AKR1C2	aldo-keto reductase family 1, member C2 (dihydrodiol dehydrogenase 2; bile acid binding protein [...] (323 aa)	0.7
当归	isoeugenol	CCL2	chemokine (C-C motif) ligand 2; Chemotactic factor that attracts monocytes and basophils but no [...] (99 aa)	0.7
当归	isoeugenol	EPX	eosinophil peroxidase; Mediates tyrosine nitration of secondary granule proteins in mature rest [...] (715 aa)	0.539
当归	isoeugenol	MPO	myeloperoxidase; Part of the host defense system of polymorphonuclear leukocytes. It is respons [...] (745 aa)	0.539
淫羊藿	Isoginkgetin	MMP9	matrix metallopeptidase 9 (gelatinase B, 92kDa gelatinase, 92kDa type IV collagenase); May play [...] (707 aa)	0.8
淫羊藿	isoliquiritigenin	HRH2	histamine receptor H2; The H2 subclass of histamine receptors mediates gastric acid secretion. [...] (397 aa)	0.8
淫羊藿	isoliquiritigenin	NFKBIB	nuclear factor of kappa light polypeptide gene enhancer in B-cells inhibitor, beta; Inhibits NF [...] (356 aa)	0.719
淫羊藿	isoliquiritigenin	SLC2A1	solute carrier family 2 (facilitated glucose transporter), member 1; Facilitative glucose trans [...] (492 aa)	0.7
淫羊藿	isoliquiritigenin	RELA	v-rel reticuloendotheliosis viral oncogene homolog A (avian); NF-kappa-B is a pleiotropic trans [...] (551 aa)	0.7
淫羊藿	isoliquiritigenin	UGT1A8	UDP glucuronosyltransferase 1 family, polypeptide A8; UDPGT is of major importance in the conju [...] (530 aa)	0.7
淫羊藿	isoliquiritigenin	UGT1A7	UDP glucuronosyltransferase 1 family, polypeptide A7; UDPGT is of major importance in the conju [...] (530 aa)	0.7
淫羊藿	isoliquiritigenin	UGT1A9	UDP glucuronosyltransferase 1 family, polypeptide A9; UDPGT is of major importance in the conju [...] (530 aa)	0.7
淫羊藿	isoliquiritigenin	UGT1A10	UDP glucuronosyltransferase 1 family, polypeptide A10; UDPGT is of major importance in the conj [...] (530 aa)	0.7
淫羊藿	isoliquiritigenin	CASP3	caspase 3, apoptosis-related cysteine peptidase; Involved in the activation cascade of caspases [...] (277 aa)	0.7
淫羊藿	isoliquiritigenin	NFKBIA	nuclear factor of kappa light polypeptide gene enhancer in B-cells inhibitor, alpha; Inhibits t [...] (317 aa)	0.7
淫羊藿	isoliquiritigenin	AKR1B1	aldo-keto reductase family 1, member B1 (aldose reductase); Catalyzes the NADPH-dependent reduc [...] (316 aa)	0.658
淫羊藿	Izosafrol	CYP1A1	cytochrome P450, family 1, subfamily A, polypeptide 1; Cytochromes P450 are a group of heme-thi [...] (512 aa)	0.849
淫羊藿	Izosafrol	CYP1A2	cytochrome P450, family 1, subfamily A, polypeptide 2; Cytochromes P450 are a group of heme-thi [...] (516 aa)	0.849
黄柏	Jatrorrhizine	SELE	selectin E; Cell-surface glycoprotein having a role in immunoadhesion. Mediates in the adhesion [...] (610 aa)	0.8
黄柏	Jatrorrhizine	CYP3A4	cytochrome P450, family 3, subfamily A, polypeptide 4; Cytochromes P450 are a group of heme-thi [...] (503 aa)	0.419
淫羊藿/知母	kaempferol	CYP1B1	cytochrome P450, family 1, subfamily B, polypeptide 1; Cytochromes P450 are a group of heme-thi [...] (543 aa)	0.945
淫羊藿/知母	kaempferol	NR1I2	nuclear receptor subfamily 1, group I, member 2; Nuclear receptor that binds and is activated b [...] (473 aa)	0.938
淫羊藿/知母	kaempferol	AHR	aryl hydrocarbon receptor; Ligand-activated transcriptional activator. Binds to the XRE promote [...] (848 aa)	0.921
淫羊藿/知母	kaempferol	CYP1A1	cytochrome P450, family 1, subfamily A, polypeptide 1; Cytochromes P450 are a group of heme-thi [...] (512 aa)	0.883
淫羊藿/知母	kaempferol	CYP1A2	cytochrome P450, family 1, subfamily A, polypeptide 2; Cytochromes P450 are a group of heme-thi [...] (516 aa)	0.87
淫羊藿/知母	kaempferol	ABCC1	ATP-binding cassette, sub-family C (CFTR/MRP), member 1; Mediates export of organic anions and [...] (1531 aa)	0.847
淫羊藿/知母	kaempferol	AKT1	v-akt murine thymoma viral oncogene homolog 1; General protein kinase capable of phosphorylatin [...] (480 aa)	0.824
淫羊藿/知母	kaempferol	UGT3A1	UDP glycosyltransferase 3 family, polypeptide A1; UDP-glucuronosyltransferases catalyze phase I [...] (523 aa)	0.82
淫羊藿/知母	kaempferol	RPS6KA3	ribosomal protein S6 kinase, 90kDa, polypeptide 3; Serine/threonine kinase that may play a role [...] (740 aa)	0.818
淫羊藿/知母	kaempferol	DECR1	2,4-dienoyl CoA reductase 1, mitochondrial; Auxiliary enzyme of beta-oxidation. It participates [...] (335 aa)	0.818
淫羊藿/知母	kaempferol	BIRC5	baculoviral IAP repeat-containing 5; Component of the chromosomal passenger complex (CPC), a co [...] (165 aa)	0.816
淫羊藿/知母	kaempferol	STAT1	signal transducer and activator of transcription 1, 91kDa; Signal transducer and activator of t [...] (750 aa)	0.812
淫羊藿/知母	kaempferol	ESR2	estrogen receptor 2 (ER beta); Nuclear hormone receptor. Binds estrogens with an affinity simil [...] (530 aa)	0.812
淫羊藿/知母	kaempferol	HMOX1	heme oxygenase (decycling) 1; Heme oxygenase cleaves the heme ring at the alpha methene bridge [...] (288 aa)	0.811
淫羊藿/知母	kaempferol	JAK3	Janus kinase 3; Tyrosine kinase of the non-receptor type, involved in the interleukin-2 and int [...] (1124 aa)	0.8
淫羊藿/知母	kaempferol	TJP2	tight junction protein 2 (zona occludens 2); Plays a role in tight junctions and adherens junct [...] (1190 aa)	0.8
淫羊藿/知母	kaempferol	SRC	v-src sarcoma (Schmidt-Ruppin A-2) viral oncogene homolog (avian) (536 aa)	0.8
淫羊藿/知母	kaempferol	JAK1	Janus kinase 1; Tyrosine kinase of the non-receptor type, involved in the IFN-alpha/beta/gamma [...] (1154 aa)	0.8
淫羊藿/知母	kaempferol	CLDN4	claudin 4; Plays a major role in tight junction-specific obliteration of the intercellular spac [...] (209 aa)	0.8
淫羊藿/知母	kaempferol	PTGES	prostaglandin E synthase (152 aa)	0.8
淫羊藿/知母	kaempferol	SELE	selectin E; Cell-surface glycoprotein having a role in immunoadhesion. Mediates in the adhesion [...] (610 aa)	0.8
淫羊藿/知母	kaempferol	MMP1	matrix metallopeptidase 1 (interstitial collagenase); Cleaves collagens of types I, II, and III [...] (469 aa)	0.8
淫羊藿/知母	kaempferol	TNFRSF11B	tumor necrosis factor receptor superfamily, member 11b; Acts as decoy receptor for RANKL and th [...] (401 aa)	0.8
淫羊藿/知母	kaempferol	CBR1	carbonyl reductase 1; NADPH-dependent reductase with broad substrate specificity. Catalyzes the [...] (277 aa)	0.8
淫羊藿/知母	kaempferol	GJA1	gap junction protein, alpha 1, 43kDa; One gap junction consists of a cluster of closely packed [...] (382 aa)	0.8
淫羊藿/知母	kaempferol	IL1B	interleukin 1, beta; Produced by activated macrophages, IL-1 stimulates thymocyte proliferation [...] (269 aa)	0.8
淫羊藿/知母	kaempferol	UGT1A9	UDP glucuronosyltransferase 1 family, polypeptide A9; UDPGT is of major importance in the conju [...] (530 aa)	0.755
淫羊藿/知母	kaempferol	CASP3	caspase 3, apoptosis-related cysteine peptidase; Involved in the activation cascade of caspases [...] (277 aa)	0.74
淫羊藿/知母	kaempferol	CYP3A4	cytochrome P450, family 3, subfamily A, polypeptide 4; Cytochromes P450 are a group of heme-thi [...] (503 aa)	0.734
淫羊藿/知母	kaempferol	UGT1A8	UDP glucuronosyltransferase 1 family, polypeptide A8; UDPGT is of major importance in the conju [...] (530 aa)	0.73
淫羊藿/知母	kaempferol	UGT1A7	UDP glucuronosyltransferase 1 family, polypeptide A7; UDPGT is of major importance in the conju [...] (530 aa)	0.73
淫羊藿/知母	kaempferol	UGT1A10	UDP glucuronosyltransferase 1 family, polypeptide A10; UDPGT is of major importance in the conj [...] (530 aa)	0.73
淫羊藿/知母	kaempferol	ABCB1	ATP-binding cassette, sub-family B (MDR/TAP), member 1; Energy-dependent efflux pump responsibl [...] (1280 aa)	0.729
淫羊藿/知母	kaempferol	GSTP1	glutathione S-transferase pi 1; Conjugation of reduced glutathione to a wide number of exogenou [...] (210 aa)	0.729
淫羊藿/知母	kaempferol	ICAM1	intercellular adhesion molecule 1; ICAM proteins are ligands for the leukocyte adhesion protein [...] (532 aa)	0.719
淫羊藿/知母	kaempferol	SLC2A1	solute carrier family 2 (facilitated glucose transporter), member 1; Facilitative glucose trans [...] (492 aa)	0.713
淫羊藿/知母	kaempferol	DIO2	deiodinase, iodothyronine, type II; Responsible for the deiodination of T4 (3,5,3',5'- tetraiod [...] (273 aa)	0.7
淫羊藿/知母	kaempferol	H2AFX	H2A histone family, member X; Variant histone H2A which replaces conventional H2A in a subset o [...] (143 aa)	0.7
淫羊藿/知母	kaempferol	CHUK	conserved helix-loop-helix ubiquitous kinase; Acts as part of the IKK complex in the convention [...] (745 aa)	0.7
淫羊藿/知母	kaempferol	NR1I3	nuclear receptor subfamily 1, group I, member 3; Binds and transactivates the retinoic acid res [...] (357 aa)	0.7
淫羊藿/知母	kaempferol	CASP9	caspase 9, apoptosis-related cysteine peptidase; Involved in the activation cascade of caspases [...] (416 aa)	0.7
淫羊藿/知母	kaempferol	CDK1	cyclin-dependent kinase 1; Plays a key role in the control of the eukaryotic cell cycle. It is [...] (297 aa)	0.7
淫羊藿/知母	kaempferol	CSF2	colony stimulating factor 2 (granulocyte-macrophage); Cytokine that stimulates the growth and d [...] (144 aa)	0.7
淫羊藿/知母	kaempferol	ATM	ataxia telangiectasia mutated; Serine/threonine protein kinase which activates checkpoint signa [...] (3056 aa)	0.7
淫羊藿/知母	kaempferol	TP53	tumor protein p53; Acts as a tumor suppressor in many tumor types; induces growth arrest or apo [...] (393 aa)	0.7
淫羊藿/知母	kaempferol	MAPK3	mitogen-activated protein kinase 3; Involved in both the initiation and regulation of meiosis, [...] (379 aa)	0.7
淫羊藿/知母	kaempferol	ALOX12	arachidonate 12-lipoxygenase; Oxygenase and 14,15-leukotriene A4 synthase activity (663 aa)	0.7
淫羊藿/知母	kaempferol	NFKBIA	nuclear factor of kappa light polypeptide gene enhancer in B-cells inhibitor, alpha; Inhibits t [...] (317 aa)	0.7
淫羊藿/知母	kaempferol	MAPK1	mitogen-activated protein kinase 1; Involved in both the initiation and regulation of meiosis, [...] (360 aa)	0.7
淫羊藿/知母	kaempferol	HSD17B2	hydroxysteroid (17-beta) dehydrogenase 2; Capable of catalyzing the interconversion of testoste [...] (387 aa)	0.611
淫羊藿/巴戟天	lauric acid	TLR4	toll-like receptor 4; Cooperates with LY96 and CD14 to mediate the innate immune response to ba [...] (839 aa)	0.982
淫羊藿/巴戟天	lauric acid	CYP4A11	cytochrome P450, family 4, subfamily A, polypeptide 11; Catalyzes the omega- and (omega-1)-hydr [...] (519 aa)	0.974
淫羊藿/巴戟天	lauric acid	ALB	albumin; Serum albumin, the main protein of plasma, has a good binding capacity for water, Ca(2 [...] (609 aa)	0.933
淫羊藿/巴戟天	lauric acid	UTS2R	urotensin 2 receptor; High affinity receptor for urotensin-2 and urotensin-2B. The activity of [...] (389 aa)	0.924
淫羊藿/巴戟天	lauric acid	GAST	gastrin; Gastrin stimulates the stomach mucosa to produce and secrete hydrochloric acid and the [...] (101 aa)	0.913
淫羊藿/巴戟天	lauric acid	TRH	thyrotropin-releasing hormone; Functions as a regulator of the biosynthesis of TSH in the anter [...] (242 aa)	0.912
淫羊藿/巴戟天	lauric acid	FASN	fatty acid synthase; Fatty acid synthetase catalyzes the formation of long- chain fatty acids f [...] (2511 aa)	0.911
淫羊藿/巴戟天	lauric acid	PIK3CA	phosphoinositide-3-kinase, catalytic, alpha polypeptide; Phosphorylates PtdIns, PtdIns4P and Pt [...] (1068 aa)	0.91
淫羊藿/巴戟天	lauric acid	LY96	lymphocyte antigen 96; Cooperates with TLR4 in the innate immune response to bacterial lipopoly [...] (160 aa)	0.909
淫羊藿/巴戟天	lauric acid	FFAR1	free fatty acid receptor 1; Receptor for medium and long chain saturated and unsaturated fatty [...] (300 aa)	0.907
淫羊藿/巴戟天	lauric acid	CCK	cholecystokinin; This peptide hormone induces gall bladder contraction and the release of pancr [...] (115 aa)	0.905
淫羊藿/巴戟天	lauric acid	APP	amyloid beta (A4) precursor protein; N-APP binds TNFRSF21 triggering caspase activation and deg [...] (770 aa)	0.904
淫羊藿/巴戟天	lauric acid	GCG	glucagon; Glicentin may modulate gastric acid secretion and the gastro-pyloro-duodenal activity [...] (180 aa)	0.9
淫羊藿/巴戟天	lauric acid	LPAR2	lysophosphatidic acid receptor 2; Receptor for lysophosphatidic acid (LPA), a mediator of diver [...] (351 aa)	0.9
淫羊藿/巴戟天	lauric acid	GCGR	glucagon receptor; This is a receptor for glucagon which plays a central role in regulating the [...] (477 aa)	0.9
淫羊藿/巴戟天	lauric acid	NPS	neuropeptide S; Modulates arousal and anxiety. May play an important anorexigenic role (By simi [...] (89 aa)	0.9
淫羊藿/巴戟天	lauric acid	NMB	neuromedin B; Stimulates smooth muscle contraction in a manner similar to that of bombesin (154 aa)	0.9
淫羊藿/巴戟天	lauric acid	GRK5	G protein-coupled receptor kinase 5; Specifically phosphorylates the activated forms of G prote [...] (590 aa)	0.9
淫羊藿/巴戟天	lauric acid	VLDLR	very low density lipoprotein receptor; Binds VLDL and transports it into cells by endocytosis. [...] (873 aa)	0.9
淫羊藿/巴戟天	lauric acid	ADRA1A	adrenergic, alpha-1A-, receptor; This alpha-adrenergic receptor mediates its action by associat [...] (475 aa)	0.9
淫羊藿/巴戟天	lauric acid	AVP	arginine vasopressin; Neurophysin 2 specifically binds vasopressin (164 aa)	0.9
淫羊藿/巴戟天	lauric acid	GRPR	gastrin-releasing peptide receptor; Receptor for gastrin releasing peptide (GRP). This receptor [...] (384 aa)	0.9
淫羊藿/巴戟天	lauric acid	ADRA1D	adrenergic, alpha-1D-, receptor; This alpha-adrenergic receptor mediates its effect through the [...] (572 aa)	0.9
淫羊藿/巴戟天	lauric acid	EDN1	endothelin 1; Endothelins are endothelium-derived vasoconstrictor peptides (212 aa)	0.9
淫羊藿/巴戟天	lauric acid	HTR2A	5-hydroxytryptamine (serotonin) receptor 2A; This is one of the several different receptors for [...] (471 aa)	0.9
淫羊藿/巴戟天	lauric acid	GNB1	guanine nucleotide binding protein (G protein), beta polypeptide 1; Guanine nucleotide-binding [...] (340 aa)	0.9
淫羊藿/巴戟天	lauric acid	ACOT7	acyl-CoA thioesterase 7; Acyl-CoA thioesterases are a group of enzymes that catalyze the hydrol [...] (380 aa)	0.9
淫羊藿/巴戟天	lauric acid	NMS	neuromedin S; Implicated in the regulation of circadian rhythms through autocrine and/or paracr [...] (153 aa)	0.9
淫羊藿/巴戟天	lauric acid	GNA14	guanine nucleotide binding protein (G protein), alpha 14; Guanine nucleotide-binding proteins ( [...] (355 aa)	0.9
淫羊藿/巴戟天	lauric acid	TBXA2R	thromboxane A2 receptor; Receptor for thromboxane A2 (TXA2), a potent stimulator of platelet ag [...] (343 aa)	0.9
淫羊藿/巴戟天	lauric acid	HCRTR1	hypocretin (orexin) receptor 1; Moderately selective excitatory receptor for orexin-A and, with [...] (425 aa)	0.9
淫羊藿/巴戟天	lauric acid	TACR2	tachykinin receptor 2; This is a receptor for the tachykinin neuropeptide substance K (neurokin [...] (398 aa)	0.9
淫羊藿/巴戟天	lauric acid	CYSLTR1	cysteinyl leukotriene receptor 1; Receptor for cysteinyl leukotrienes mediating bronchoconstric [...] (337 aa)	0.9
淫羊藿/巴戟天	lauric acid	LPAR4	lysophosphatidic acid receptor 4; Receptor for lysophosphatidic acid (LPA), a mediator of diver [...] (370 aa)	0.9
淫羊藿/巴戟天	lauric acid	EDN2	endothelin 2; Endothelins are endothelium-derived vasoconstrictor peptides (178 aa)	0.9
淫羊藿/巴戟天	lauric acid	OPN4	opsin 4; Photoreceptor required for regulation of circadian rhythm. Contributes to pupillar ref [...] (489 aa)	0.9
淫羊藿/巴戟天	lauric acid	HCRTR2	hypocretin (orexin) receptor 2; Nonselective, high-affinity receptor for both orexin-A and orex [...] (444 aa)	0.9
淫羊藿/巴戟天	lauric acid	PTGFR	prostaglandin F receptor (FP); Receptor for prostaglandin F2-alpha (PGF2-alpha). The activity o [...] (359 aa)	0.9
淫羊藿/巴戟天	lauric acid	LPAR3	lysophosphatidic acid receptor 3; Receptor for lysophosphatidic acid (LPA), a mediator of diver [...] (353 aa)	0.9
淫羊藿/巴戟天	lauric acid	NTSR1	neurotensin receptor 1 (high affinity); Receptor for the tridecapeptide neurotensin. It is asso [...] (418 aa)	0.9
淫羊藿/巴戟天	lauric acid	XCL2	chemokine (C motif) ligand 2; Chemotactic activity for lymphocytes but not for monocytes or neu [...] (114 aa)	0.9
淫羊藿/巴戟天	lauric acid	XCL1	chemokine (C motif) ligand 1; Chemotactic activity for lymphocytes but not for monocytes or neu [...] (114 aa)	0.9
淫羊藿/巴戟天	lauric acid	RGS18	regulator of G-protein signaling 18; Inhibits signal transduction by increasing the GTPase acti [...] (235 aa)	0.9
淫羊藿/巴戟天	lauric acid	KISS1	KiSS-1 metastasis-suppressor; Metastasis suppressor protein in malignant melanomas and in some [...] (138 aa)	0.9
淫羊藿/巴戟天	lauric acid	AVPR1B	arginine vasopressin receptor 1B; Receptor for arginine vasopressin. The activity of this recep [...] (424 aa)	0.9
淫羊藿/巴戟天	lauric acid	AGT	angiotensinogen (serpin peptidase inhibitor, clade A, member 8); Essential component of the ren [...] (485 aa)	0.9
淫羊藿/巴戟天	lauric acid	GNRHR2	gonadotropin-releasing hormone (type 2) receptor 2; Receptor for gonadotropin releasing hormone [...] (292 aa)	0.9
淫羊藿/巴戟天	lauric acid	NPSR1	neuropeptide S receptor 1; May be active in signaling pathway in an autocrine or paracrine fash [...] (377 aa)	0.9
淫羊藿/巴戟天	lauric acid	LPAR1	lysophosphatidic acid receptor 1; Receptor for lysophosphatidic acid (LPA), a mediator of diver [...] (364 aa)	0.9
淫羊藿/巴戟天	lauric acid	GIP	gastric inhibitory polypeptide; Potent stimulator of insulin secretion and relatively poor inhi [...] (153 aa)	0.9
当归	lecithin	LCAT	lecithin-cholesterol acyltransferase; Central enzyme in the extracellular metabolism of plasma [...] (440 aa)	0.994
当归	lecithin	APOA1	apolipoprotein A-I; Participates in the reverse transport of cholesterol from tissues to the li [...] (267 aa)	0.951
当归	lecithin	PNPLA8	patatin-like phospholipase domain containing 8; Calcium-independent phospholipase A2, which cat [...] (782 aa)	0.95
当归	lecithin	ALB	albumin; Serum albumin, the main protein of plasma, has a good binding capacity for water, Ca(2 [...] (609 aa)	0.937
当归	lecithin	PLA2G6	phospholipase A2, group VI (cytosolic, calcium-independent); Catalyzes the release of fatty aci [...] (806 aa)	0.927
当归	lecithin	PLA2G4E	phospholipase A2, group IVE; Calcium-dependent phospholipase A2 that selectively hydrolyzes gly [...] (839 aa)	0.92
当归	lecithin	PLA2G4F	phospholipase A2, group IVF; Calcium-dependent phospholipase A2 that selectively hydrolyzes gly [...] (849 aa)	0.92
当归	lecithin	PLA2G4A	phospholipase A2, group IVA (cytosolic, calcium-dependent); Selectively hydrolyzes arachidonyl [...] (749 aa)	0.92
当归	lecithin	PLA2G4C	phospholipase A2, group IVC (cytosolic, calcium-independent); Has a preference for arachidonic [...] (541 aa)	0.92
当归	lecithin	PLA2G4D	phospholipase A2, group IVD (cytosolic); Calcium-dependent phospholipase A2 that selectively hy [...] (818 aa)	0.92
当归	lecithin	CEPT1	choline/ethanolamine phosphotransferase 1; Catalyzes both phosphatidylcholine and phosphatidyle [...] (416 aa)	0.917
当归	lecithin	PLA2G2A	phospholipase A2, group IIA (platelets, synovial fluid); Thought to participate in the regulati [...] (144 aa)	0.916
当归	lecithin	CHPT1	choline phosphotransferase 1; Catalyzes phosphatidylcholine biosynthesis from CDP- choline. It [...] (406 aa)	0.915
当归	lecithin	PLD1	phospholipase D1, phosphatidylcholine-specific; Implicated as a critical step in numerous cellu [...] (1074 aa)	0.913
当归	lecithin	PLD2	phospholipase D2; May have a role in signal-induced cytoskeletal regulation and/or endocytosis [...] (933 aa)	0.913
当归	lecithin	PEMT	phosphatidylethanolamine N-methyltransferase; Catalyzes three sequential methylation of phospha [...] (236 aa)	0.913
当归	lecithin	LPCAT1	lysophosphatidylcholine acyltransferase 1; Possesses both acyltransferase and acetyltransferase [...] (534 aa)	0.912
当归	lecithin	MBOAT2	membrane bound O-acyltransferase domain containing 2; Acyltransferase which mediates the conver [...] (520 aa)	0.911
当归	lecithin	LPCAT2	lysophosphatidylcholine acyltransferase 2; Possesses both acyltransferase and acetyltransferase [...] (544 aa)	0.909
当归	lecithin	PLD6	phospholipase D family, member 6 (252 aa)	0.908
当归	lecithin	LPCAT4	lysophosphatidylcholine acyltransferase 4; Displays acyl-CoA-dependent lysophospholipid acyltra [...] (524 aa)	0.906
当归	lecithin	TAZ	tafazzin; Some isoforms may be involved in cardiolipin (CL) metabolism (292 aa)	0.903
当归	lecithin	PLD4	phospholipase D family, member 4 (506 aa)	0.9
[truncated: 929 more rows]

## Sheet: score above 0.5-1824
黄柏/当归	Ferulic Acid	CA2	carbonic anhydrase II; Essential for bone resorption and osteoclast differentiation (By similar [...] (260 aa)	0.505
[truncated: 1,823 more rows]
