# Supplementary material for: Network pharmacological identification of active compounds and potential actions of Erxian decoction in alleviating menopause-related symptoms
Source: Chin Med. 2015 Jul 19;10:19. doi: 10.1186/s13020-015-0051-z (PMC4506602; doi:10.1186/s13020-015-0051-z)
Supplement: Supplementary file 3 — Additional file 3. Information on chemical-gene interaction pertaining to 210 compounds from EXD. [file 13020_2015_51_MOESM3_ESM.xlsx]

## Sheet: all genes information
Compounds	Genes	Number of interations	Herbs
toluene	A2M	1	仙茅
toluene	AAAS	1	仙茅
toluene	AADAT	1	仙茅
toluene	AAMP	1	仙茅
toluene	ABCA2	1	仙茅
toluene	ABCB11	1	仙茅
toluene	ABCB1A	1	仙茅
toluene	ABCB1B	1	仙茅
toluene	ABCC3	1	仙茅
toluene	ABCC9	1	仙茅
toluene	ABCD2	1	仙茅
toluene	ABCG2	1	仙茅
toluene	ABCG5	1	仙茅
toluene	ABCG8	1	仙茅
toluene	ACAA1	1	仙茅
toluene	ACAA2	1	仙茅
toluene	ACAD9	1	仙茅
toluene	ACADS	1	仙茅
caffeine	ACAT2	1	仙茅
toluene	ACER2	1	仙茅
tetramethylpyrazine	ACHE	1	仙茅
toluene	ACHE	1	仙茅
caffeine	ACIN1	1	仙茅
toluene	ACPP	1	仙茅
toluene	ACSL1	1	仙茅
caffeine	ACSL3	1	仙茅
tetramethylpyrazine	ACTA2	1	仙茅
toluene	ACTG1	1	仙茅
toluene	ACTG2	1	仙茅
toluene	ACTN1	1	仙茅
toluene	ACTN4	1	仙茅
toluene	ACVR1	1	仙茅
toluene	ACVRL1	1	仙茅
toluene	ACYP1	1	仙茅
toluene	ADAM9	1	仙茅
toluene	ADAMTS15	1	仙茅
caffeine	ADARB1	1	仙茅
toluene	ADCY3	1	仙茅
toluene	ADCY6	1	仙茅
caffeine	ADIPOR2	1	仙茅
toluene	ADM	1	仙茅
toluene	ADRA2B	1	仙茅
toluene	AFAP1	1	仙茅
toluene	AFAP1L1	1	仙茅
toluene	AFAP1L2	1	仙茅
toluene	AGPAT6	1	仙茅
toluene	AGR2	1	仙茅
toluene	AGT	1	仙茅
toluene	AHNAK	1	仙茅
toluene	AHSG	1	仙茅
toluene	AIF1	1	仙茅
toluene	AIP	1	仙茅
toluene	AK3	1	仙茅
toluene	AKAP10	1	仙茅
toluene	AKR1A1	1	仙茅
toluene	AKR1B7	1	仙茅
toluene	AKR1B8	1	仙茅
toluene	AKR1C19	1	仙茅
toluene	AKR1CL1	1	仙茅
toluene	AKR7A2	1	仙茅
toluene	AKT2	1	仙茅
toluene	ALCAM	1	仙茅
caffeine	ALDH18A1	1	仙茅
toluene	ALDH1A3	1	仙茅
toluene	ALDH1A4	1	仙茅
toluene	ALDH1L1	1	仙茅
toluene	ALDH2	1	仙茅
toluene	ALDH3A2	1	仙茅
caffeine	ALDH6A1	1	仙茅
caffeine	ALDH9A1	1	仙茅
toluene	ALOX12	1	仙茅
toluene	ALOX5	1	仙茅
toluene	AMACR	1	仙茅
toluene	AMD1	1	仙茅
toluene	ANAPC13	1	仙茅
toluene	ANAPC15	1	仙茅
caffeine	AND1	1	仙茅
caffeine	AND2	1	仙茅
caffeine	ANG	1	仙茅
caffeine	ANGPTL4	1	仙茅
toluene	ANKIB1	1	仙茅
toluene	ANKRD12	1	仙茅
toluene	ANKRD17	1	仙茅
toluene	ANKRD2	1	仙茅
caffeine	ANKRD37	1	仙茅
toluene	ANO6	1	仙茅
toluene	ANPEP	1	仙茅
toluene	ANTIPROT1	1	仙茅
toluene	AP1B1	1	仙茅
toluene	AP2B1	1	仙茅
toluene	AP2M1	1	仙茅
toluene	AP2S1	1	仙茅
toluene	AP4S1	1	仙茅
toluene	APCDD1	1	仙茅
toluene	APEX1	1	仙茅
toluene	APH1B	1	仙茅
caffeine	APOA1	1	仙茅
caffeine	APOA2	1	仙茅
caffeine	APOB	1	仙茅
toluene	APOB	1	仙茅
caffeine	APOC1	1	仙茅
caffeine	APOC2	1	仙茅
caffeine	APOC3	1	仙茅
tetramethylpyrazine	APOC3	1	仙茅
toluene	APOE1	1	仙茅
toluene	APOH	1	仙茅
toluene	APP	1	仙茅
toluene	APRIN	1	仙茅
caffeine	APS	1	仙茅
toluene	AQP4	1	仙茅
toluene	AQP5	1	仙茅
toluene	ARF1	1	仙茅
toluene	ARF4	1	仙茅
toluene	ARG1	1	仙茅
toluene	ARG2	1	仙茅
toluene	ARHGAP1	1	仙茅
toluene	ARID3A	1	仙茅
toluene	ARL4A	1	仙茅
caffeine	ARL6IP1	1	仙茅
caffeine	ARRB2	1	仙茅
toluene	ASAP1	1	仙茅
toluene	ASB2	1	仙茅
tetramethylpyrazine	ASIC3	1	仙茅
caffeine	ASNS	1	仙茅
toluene	ASNS	1	仙茅
toluene	ASPD	1	仙茅
toluene	ATAD1	1	仙茅
toluene	ATF5	1	仙茅
toluene	ATOX1	1	仙茅
toluene	ATP13A5	1	仙茅
toluene	ATP1B2	1	仙茅
caffeine	ATP2A1L	1	仙茅
caffeine	ATP2A2	1	仙茅
tetramethylpyrazine	ATP2A2	1	仙茅
toluene	ATP5A1	1	仙茅
toluene	ATP5B	1	仙茅
toluene	ATP5C1	1	仙茅
toluene	ATP5G3	1	仙茅
toluene	ATP5J	1	仙茅
caffeine	ATP5J2	1	仙茅
toluene	ATP6V0E2	1	仙茅
toluene	ATP6V1G1	1	仙茅
caffeine	ATPAF1	1	仙茅
toluene	ATPIF1	1	仙茅
toluene	AXL	1	仙茅
toluene	B3GAT3	1	仙茅
toluene	B4GALT2	1	仙茅
toluene	B4GALT6	1	仙茅
toluene	BARD1	1	仙茅
toluene	BATF3	1	仙茅
caffeine	BBC3	1	仙茅
tetramethylpyrazine	BCL2	1	仙茅
toluene	BCL2A1	1	仙茅
tetramethylpyrazine	BCL2L1	1	仙茅
toluene	BCL6	1	仙茅
toluene	BCL6B	1	仙茅
toluene	BCL7C	1	仙茅
toluene	BFC2-B	1	仙茅
toluene	BHLHA15	1	仙茅
toluene	BHMT	1	仙茅
caffeine	BID	1	仙茅
toluene	BID	1	仙茅
toluene	BLOC1S1	1	仙茅
toluene	BNIP3	1	仙茅
toluene	BNIP3L	1	仙茅
toluene	BOLA1	1	仙茅
toluene	BOLA3	1	仙茅
toluene	BPIFA2	1	仙茅
toluene	BST2	1	仙茅
toluene	BTBD3	1	仙茅
toluene	BTG1	1	仙茅
caffeine	BUB1	1	仙茅
toluene	C1INH	1	仙茅
toluene	C1QA	1	仙茅
toluene	C1R/C1S	1	仙茅
caffeine	C1S	1	仙茅
caffeine	C2CD5	1	仙茅
toluene	C2CD5	1	仙茅
toluene	C6	1	仙茅
toluene	CA5A	1	仙茅
toluene	CAB39L	1	仙茅
toluene	CACNA1G	1	仙茅
toluene	CACNB3	1	仙茅
toluene	CACNG8	1	仙茅
toluene	CALB2	1	仙茅
toluene	CALD1	1	仙茅
toluene	CALM1	1	仙茅
toluene	CALR3	1	仙茅
caffeine	CALU	1	仙茅
toluene	CAMK2N2	1	仙茅
toluene	CAMTA1	1	仙茅
caffeine	CAPN1	1	仙茅
toluene	CASP12	1	仙茅
caffeine	CASP2	1	仙茅
tetramethylpyrazine	CASP3	1	仙茅
tetramethylpyrazine	CASP9	1	仙茅
Cycloartenol	CAT	1	仙茅
toluene	CBFB	1	仙茅
toluene	CBR3	1	仙茅
toluene	CCBL1	1	仙茅
caffeine	CCDC174	1	仙茅
toluene	CCDC23	1	仙茅
toluene	CCDC53	1	仙茅
toluene	CCL12	1	仙茅
toluene	CCL21C	1	仙茅
toluene	CCL6	1	仙茅
toluene	CCL7	1	仙茅
toluene	CCL8	1	仙茅
toluene	CCL9	1	仙茅
toluene	CCNA2	1	仙茅
toluene	CCNB1IP1	1	仙茅
toluene	CCNC	1	仙茅
caffeine	CCND1	1	仙茅
toluene	CCND1	1	仙茅
toluene	CCND3	1	仙茅
toluene	CCNF	1	仙茅
toluene	CCNG2	1	仙茅
toluene	CCPG1	1	仙茅
toluene	CCR2	1	仙茅
toluene	CCT6A	1	仙茅
caffeine	CCZ1	1	仙茅
toluene	CD2BP2	1	仙茅
toluene	CD47	1	仙茅
toluene	CD86	1	仙茅
toluene	CD9	1	仙茅
toluene	CD93	1	仙茅
toluene	CD97	1	仙茅
toluene	CDC20	1	仙茅
caffeine	CDC25B	1	仙茅
toluene	CDC25C	1	仙茅
toluene	CDC34	1	仙茅
toluene	CDC42EP5	1	仙茅
toluene	CDCA2	1	仙茅
caffeine	CDH1	1	仙茅
toluene	CDH1	1	仙茅
toluene	CDH5	1	仙茅
caffeine	CDK2	1	仙茅
toluene	CDKN1B	1	仙茅
toluene	CDKN2C	1	仙茅
caffeine	CDNF	1	仙茅
caffeine	CDX4	1	仙茅
caffeine	CEBPA	1	仙茅
toluene	CECR5	1	仙茅
toluene	CENPB	1	仙茅
toluene	CGNL1	1	仙茅
toluene	CHCHD6	1	仙茅
toluene	CHD1L	1	仙茅
toluene	CHRAC1	1	仙茅
toluene	CHRM3	1	仙茅
toluene	CHT3	1	仙茅
toluene	CHURC1	1	仙茅
toluene	CKAP1	1	仙茅
caffeine	CKMA	1	仙茅
toluene	CKS2	1	仙茅
toluene	CLASP2	1	仙茅
toluene	CLDN5	1	仙茅
toluene	CLEC10A	1	仙茅
toluene	CLGN	1	仙茅
toluene	CMC1	1	仙茅
toluene	CML3	1	仙茅
toluene	CMPK2	1	仙茅
toluene	CNDP2	1	仙茅
toluene	CNTFR	1	仙茅
toluene	COA1	1	仙茅
toluene	COA5	1	仙茅
caffeine	COBL	1	仙茅
toluene	COBLL1	1	仙茅
caffeine	COCH	1	仙茅
tetramethylpyrazine	COL1A1	1	仙茅
toluene	COL4A1	1	仙茅
toluene	COL8A2	1	仙茅
toluene	COLEC12	1	仙茅
toluene	COMMD9	1	仙茅
toluene	COMTD1	1	仙茅
toluene	COPB2	1	仙茅
toluene	COPE	1	仙茅
toluene	COPS7A	1	仙茅
toluene	COPZ2	1	仙茅
toluene	COQ6	1	仙茅
toluene	CORO2A	1	仙茅
toluene	COX15	1	仙茅
toluene	COX4I1	1	仙茅
toluene	COX5A	1	仙茅
toluene	COX5B	1	仙茅
toluene	COX6A1	1	仙茅
toluene	COX6B1	1	仙茅
toluene	COX7A2	1	仙茅
toluene	COX7A2L	1	仙茅
toluene	COX7B	1	仙茅
toluene	COX7C	1	仙茅
toluene	COX8A	1	仙茅
toluene	COX8B	1	仙茅
toluene	CP	1	仙茅
toluene	CRELD1	1	仙茅
toluene	CRELD2	1	仙茅
toluene	CRH	1	仙茅
caffeine	CRYBA2A	1	仙茅
caffeine	CRYBA4	1	仙茅
caffeine	CRYBB1	1	仙茅
caffeine	CRYBB1L1	1	仙茅
caffeine	CRYBB1L2	1	仙茅
caffeine	CRYGMX	1	仙茅
toluene	CRYL1	1	仙茅
Cycloartenol	CRYZ	1	仙茅
toluene	CS	1	仙茅
toluene	CSF2RB2	1	仙茅
toluene	CSF3R	1	仙茅
toluene	CSNK1A1	1	仙茅
caffeine	CSNK2A2	1	仙茅
toluene	CSTF3	1	仙茅
toluene	CTH	1	仙茅
caffeine	CTNNB1	1	仙茅
toluene	CTSD	1	仙茅
toluene	CTXN1	1	仙茅
toluene	CTXN2	1	仙茅
toluene	CX3CL1	1	仙茅
toluene	CXCL12	1	仙茅
toluene	CXCL14	1	仙茅
toluene	CXCL16	1	仙茅
toluene	CXCL3	1	仙茅
toluene	CXCL5	1	仙茅
caffeine	CYC1	1	仙茅
caffeine	CYCS	1	仙茅
toluene	CYCS	1	仙茅
tetramethylpyrazine	CYP11B1	1	仙茅
toluene	CYP11B1	1	仙茅
caffeine	CYP12D1-D	1	仙茅
caffeine	CYP12D1-P	1	仙茅
toluene	CYP1A	1	仙茅
caffeine	CYP1B1	1	仙茅
toluene	CYP26B1	1	仙茅
toluene	CYP2A1	1	仙茅
caffeine	CYP2A4	1	仙茅
toluene	CYP2B10	1	仙茅
toluene	CYP2B21	1	仙茅
toluene	CYP2C	1	仙茅
caffeine	CYP2C9	1	仙茅
toluene	CYP2D22	1	仙茅
caffeine	CYP2D6	1	仙茅
toluene	CYP2F2	1	仙茅
toluene	CYP2J6	1	仙茅
toluene	CYP2K5	1	仙茅
toluene	CYP-31A3	1	仙茅
toluene	CYP3A1	1	仙茅
toluene	CYP3A18	1	仙茅
caffeine	CYP3A4	1	仙茅
toluene	CYP4A1	1	仙茅
toluene	CYP4A14	1	仙茅
caffeine	CYP4AE1	1	仙茅
caffeine	CYP4B1	1	仙茅
toluene	CYP4B1	1	仙茅
caffeine	CYP4D14	1	仙茅
caffeine	CYP4E2	1	仙茅
toluene	CYP51	1	仙茅
caffeine	CYP6D4	1	仙茅
caffeine	CYP6D5	1	仙茅
caffeine	CYP6W1	1	仙茅
caffeine	CYP7B1	1	仙茅
toluene	CYP8B1	1	仙茅
toluene	CYTB	1	仙茅
toluene	CYYR1	1	仙茅
toluene	DACT1	1	仙茅
caffeine	DAD1	1	仙茅
toluene	DAP	1	仙茅
toluene	DAPP1	1	仙茅
toluene	DARS2	1	仙茅
toluene	DBI	1	仙茅
caffeine	DCAF11	1	仙茅
toluene	DCPP2	1	仙茅
toluene	DCTN6	1	仙茅
toluene	DCXR	1	仙茅
toluene	DDAH2	1	仙茅
toluene	DDB2	1	仙茅
toluene	DDEF2	1	仙茅
caffeine	DDHD1	1	仙茅
toluene	DDIT3	1	仙茅
toluene	DDIT4	1	仙茅
caffeine	DDX31	1	仙茅
toluene	DDX31	1	仙茅
toluene	DECR1	1	仙茅
toluene	DEGS2	1	仙茅
toluene	DENND5A	1	仙茅
caffeine	DHCR24	1	仙茅
toluene	DHODH	1	仙茅
toluene	DHRS9	1	仙茅
toluene	DIO1	1	仙茅
toluene	DIO2	1	仙茅
toluene	DIO3	1	仙茅
toluene	DKC1	1	仙茅
toluene	DLST	1	仙茅
toluene	DNAJB6	1	仙茅
toluene	DNAJC19	1	仙茅
toluene	DNAJC2	1	仙茅
toluene	DND1	1	仙茅
toluene	DNMT1	1	仙茅
toluene	DNMT3A	1	仙茅
toluene	DPF1	1	仙茅
toluene	DPH3	1	仙茅
toluene	DPM2	1	仙茅
toluene	DPM3	1	仙茅
toluene	DRD2	1	仙茅
caffeine	DTX4	1	仙茅
toluene	DUSP1	1	仙茅
toluene	DUSP4	1	仙茅
caffeine	DUSP8	1	仙茅
toluene	DUT	1	仙茅
toluene	DXO	1	仙茅
toluene	DYNC1H1	1	仙茅
caffeine	E2F1	1	仙茅
toluene	EAR2	1	仙茅
toluene	EBP	1	仙茅
caffeine	EBPL	1	仙茅
toluene	ECEL1	1	仙茅
caffeine	ECI1	1	仙茅
toluene	ECI1	1	仙茅
toluene	ECM1	1	仙茅
caffeine	EDN1	1	仙茅
toluene	EDNRB	1	仙茅
toluene	EEF1G	1	仙茅
toluene	EF2	1	仙茅
caffeine	EFEMP2A	1	仙茅
toluene	EGF	1	仙茅
toluene	EGFLAM	1	仙茅
toluene	EGR3	1	仙茅
caffeine	EIF1	1	仙茅
toluene	EIF5A	1	仙茅
caffeine	ELL	1	仙茅
toluene	ELOVL6	1	仙茅
toluene	ELTD1	1	仙茅
toluene	EMC2	1	仙茅
caffeine	EMC6	1	仙茅
toluene	EME2	1	仙茅
toluene	EML2	1	仙茅
caffeine	ENDOD1	1	仙茅
toluene	ENG	1	仙茅
toluene	ENPEP	1	仙茅
caffeine	EPD	1	仙茅
toluene	EPHX1	1	仙茅
caffeine	EPYC	1	仙茅
toluene	ERCC6L	1	仙茅
toluene	ERP29	1	仙茅
toluene	ERVFRD-1	1	仙茅
caffeine	ES2	1	仙茅
toluene	ESAM	1	仙茅
toluene	ESR1	1	仙茅
toluene	ESR2	1	仙茅
caffeine	ESYT2	1	仙茅
toluene	ETFDH	1	仙茅
toluene	ETS1	1	仙茅
toluene	EXOC1	1	仙茅
caffeine	EYA2	1	仙茅
toluene	F11	1	仙茅
toluene	F2	1	仙茅
toluene	FABP1	1	仙茅
toluene	FABP2	1	仙茅
toluene	FABP3	1	仙茅
toluene	FABP4	1	仙茅
toluene	FABP5	1	仙茅
toluene	FAM129A	1	仙茅
toluene	FAM158A	1	仙茅
toluene	FAM213B	1	仙茅
toluene	FAM91A1	1	仙茅
toluene	FAM96B	1	仙茅
toluene	FARS2	1	仙茅
caffeine	FASTKD3	1	仙茅
toluene	FAT1	1	仙茅
toluene	FAT4	1	仙茅
caffeine	FBLN2	1	仙茅
caffeine	FBRS	1	仙茅
toluene	FCGR2A	1	仙茅
toluene	FCGRT	1	仙茅
caffeine	FDFT1	1	仙茅
caffeine	FDX1	1	仙茅
toluene	FDX1L	1	仙茅
toluene	FDXR	1	仙茅
toluene	FFAR2	1	仙茅
toluene	FGA	1	仙茅
toluene	FGD5	1	仙茅
toluene	FGF13	1	仙茅
caffeine	FGF17	1	仙茅
toluene	FGF2	1	仙茅
toluene	FGG	1	仙茅
caffeine	FHL1	1	仙茅
caffeine	FILIP1L	1	仙茅
toluene	FKBP8	1	仙茅
toluene	FLT1	1	仙茅
toluene	FMC1	1	仙茅
tetramethylpyrazine	FN1	1	仙茅
toluene	FNDC1	1	仙茅
tetramethylpyrazine	FOS	1	仙茅
toluene	FOSL1	1	仙茅
toluene	FOXC1	1	仙茅
caffeine	FOXM1	1	仙茅
toluene	FOXO4	1	仙茅
toluene	FTCD	1	仙茅
caffeine	FUK	1	仙茅
toluene	FUS	1	仙茅
toluene	FXYD1	1	仙茅
toluene	FXYD3	1	仙茅
toluene	FXYD6	1	仙茅
toluene	FZD2	1	仙茅
toluene	G0S2	1	仙茅
toluene	G6PC3	1	仙茅
Cycloartenol	G6PD	1	仙茅
toluene	GABRA2	1	仙茅
toluene	GABRA4	1	仙茅
toluene	GABRA5	1	仙茅
toluene	GABRB1	1	仙茅
toluene	GABRB3	1	仙茅
toluene	GABRD	1	仙茅
toluene	GABRG3	1	仙茅
toluene	GAD1	1	仙茅
toluene	GADD45B	1	仙茅
toluene	GALE	1	仙茅
toluene	GAMT	1	仙茅
toluene	GAPDH	1	仙茅
caffeine	GAST	1	仙茅
toluene	GATA2	1	仙茅
caffeine	GCH2	1	仙茅
toluene	GCK	1	仙茅
caffeine	GDF10	1	仙茅
toluene	GDF15	1	仙茅
toluene	GDNF	1	仙茅
toluene	GDPD1	1	仙茅
caffeine	GFAP	1	仙茅
caffeine	GH1	1	仙茅
toluene	GIGYF1	1	仙茅
toluene	GIPC2	1	仙茅
toluene	GIT2	1	仙茅
toluene	GJA1	1	仙茅
caffeine	GLRX	1	仙茅
toluene	GLRX2	1	仙茅
toluene	GLS	1	仙茅
caffeine	GLT8D1	1	仙茅
caffeine	GLUD1	1	仙茅
toluene	GMPPB	1	仙茅
caffeine	GNAI2	1	仙茅
toluene	GNAI2	1	仙茅
caffeine	GNAL	1	仙茅
caffeine	GNAQ	1	仙茅
toluene	GNAQ	1	仙茅
caffeine	GNAS	1	仙茅
toluene	GNG13	1	仙茅
toluene	GNG5	1	仙茅
toluene	GNL1	1	仙茅
caffeine	GOSR1	1	仙茅
toluene	GPC1	1	仙茅
caffeine	GPC3	1	仙茅
toluene	GPHN	1	仙茅
toluene	GPNMB	1	仙茅
toluene	GPR116	1	仙茅
toluene	GPRC5A	1	仙茅
toluene	GPS1	1	仙茅
toluene	GPX1	1	仙茅
toluene	GPX2	1	仙茅
toluene	GREB1	1	仙茅
toluene	GRIA2	1	仙茅
toluene	GRIA3	1	仙茅
caffeine	GRM1	1	仙茅
toluene	GRM1	1	仙茅
toluene	GRM7	1	仙茅
caffeine	GRPR	1	仙茅
caffeine	GRWD1	1	仙茅
toluene	GRXCR1	1	仙茅
toluene	GSK3B	1	仙茅
Cycloartenol	GSR	1	仙茅
toluene	GSTA3	1	仙茅
toluene	GSTA5	1	仙茅
caffeine	GSTE1	1	仙茅
caffeine	GSTE3	1	仙茅
toluene	GSTM3	1	仙茅
toluene	GSTM4	1	仙茅
caffeine	GSTO1	1	仙茅
caffeine	GSTP1	1	仙茅
toluene	GSTP2	1	仙茅
toluene	GSTT1	1	仙茅
toluene	GTF3A	1	仙茅
toluene	GTPBP2	1	仙茅
toluene	GTPBP6	1	仙茅
toluene	GTPBP8	1	仙茅
toluene	GUCY1A3	1	仙茅
toluene	GUCY1B3	1	仙茅
toluene	H2AFJ	1	仙茅
toluene	HABP2	1	仙茅
toluene	HADHA	1	仙茅
toluene	HAO2	1	仙茅
toluene	HBA	1	仙茅
caffeine	HE2	1	仙茅
caffeine	HECA	1	仙茅
toluene	HEMK1	1	仙茅
toluene	HES5	1	仙茅
toluene	HEYL	1	仙茅
toluene	HGH1	1	仙茅
toluene	HINT2	1	仙茅
toluene	HIST1H2BB	1	仙茅
toluene	HIVEP2	1	仙茅
toluene	HLA-DQB1	1	仙茅
toluene	HMBS	1	仙茅
caffeine	HMGCS1	1	仙茅
toluene	HNRNPLL	1	仙茅
toluene	HNRNPM	1	仙茅
caffeine	HOMER1	1	仙茅
toluene	HOMER1	1	仙茅
toluene	HRAS	1	仙茅
caffeine	HRMT1L3	1	仙茅
toluene	HS90B	1	仙茅
toluene	HSCB	1	仙茅
caffeine	HSD11B1	1	仙茅
toluene	HSD11B2	1	仙茅
toluene	HSD17B10	1	仙茅
caffeine	HSD17B7	1	仙茅
toluene	HSP60	1	仙茅
caffeine	HSP70	1	仙茅
toluene	HSP90AB1	1	仙茅
toluene	HSP90B1	1	仙茅
toluene	HSPA4	1	仙茅
toluene	HSPA8	1	仙茅
caffeine	HSPB1	1	仙茅
caffeine	HSPB11	1	仙茅
caffeine	HSPB6	1	仙茅
toluene	HSPD1	1	仙茅
caffeine	HSPE1	1	仙茅
toluene	HTATIP2	1	仙茅
toluene	HTR3A	1	仙茅
toluene	HTRA2	1	仙茅
toluene	HTRA3	1	仙茅
toluene	HYOU1	1	仙茅
toluene	IARS2	1	仙茅
toluene	ICAM2	1	仙茅
toluene	ICK	1	仙茅
caffeine	ID3	1	仙茅
toluene	IDH3G	1	仙茅
caffeine	IDI1	1	仙茅
toluene	IFI27	1	仙茅
toluene	IFI44L	1	仙茅
toluene	IFIT3	1	仙茅
toluene	IFNB1	1	仙茅
toluene	IFT27	1	仙茅
toluene	IGFALS	1	仙茅
caffeine	IGFBP1	1	仙茅
toluene	IGFBP1	1	仙茅
toluene	IGFBP4	1	仙茅
toluene	IGFBP5	1	仙茅
toluene	IGFBP6	1	仙茅
caffeine	IGFN1.1	1	仙茅
toluene	IHH	1	仙茅
caffeine	IKBKB	1	仙茅
toluene	IKBKG	1	仙茅
caffeine	IL10RB	1	仙茅
toluene	IL12RB1	1	仙茅
toluene	IL13RA1	1	仙茅
toluene	IL17B	1	仙茅
toluene	IL17RB	1	仙茅
toluene	IL19	1	仙茅
caffeine	IL1RL1	1	仙茅
toluene	IL1RL1	1	仙茅
toluene	IL24	1	仙茅
toluene	IL2RB	1	仙茅
toluene	IL2RG	1	仙茅
toluene	IL33	1	仙茅
caffeine	IL6	1	仙茅
toluene	IL9	1	仙茅
toluene	ILK	1	仙茅
toluene	IMMT	1	仙茅
caffeine	INO80C	1	仙茅
toluene	INPP5E	1	仙茅
caffeine	INS	1	仙茅
caffeine	INS1	1	仙茅
caffeine	INSIG1	1	仙茅
toluene	INSIG2	1	仙茅
caffeine	INSR	1	仙茅
toluene	IQGAP1	1	仙茅
toluene	IRF1	1	仙茅
toluene	IRS3	1	仙茅
toluene	ISG15	1	仙茅
toluene	ISG20	1	仙茅
caffeine	ISLR2	1	仙茅
toluene	ISY1	1	仙茅
toluene	ITGA1	1	仙茅
toluene	ITGA8	1	仙茅
caffeine	ITGAM	1	仙茅
toluene	ITGB1	1	仙茅
toluene	ITGB2	1	仙茅
toluene	ITGB3BP	1	仙茅
caffeine	ITPR1	1	仙茅
toluene	ITPR1	1	仙茅
caffeine	JHEH1	1	仙茅
tetramethylpyrazine	JUN	1	仙茅
toluene	JUN	1	仙茅
toluene	JUNB	1	仙茅
toluene	KBTBD3	1	仙茅
toluene	KCNC2	1	仙茅
toluene	KCNH2	1	仙茅
toluene	KCNJ6	1	仙茅
toluene	KCNJ8	1	仙茅
toluene	KCNMA1	1	仙茅
toluene	KCNQ1	1	仙茅
toluene	KCNQ2	1	仙茅
toluene	KCNQ4	1	仙茅
caffeine	KCTD14	1	仙茅
toluene	KDR	1	仙茅
toluene	KIAA1217	1	仙茅
caffeine	KIDINS220	1	仙茅
toluene	KIF1C	1	仙茅
toluene	KIF20A	1	仙茅
toluene	KISS1	1	仙茅
toluene	KIT	1	仙茅
toluene	KLC1	1	仙茅
toluene	KLK2	1	仙茅
toluene	KLKB1	1	仙茅
toluene	KLRA6	1	仙茅
toluene	KLRG1	1	仙茅
toluene	KRT14	1	仙茅
toluene	KRT17	1	仙茅
toluene	KRT19	1	仙茅
toluene	L1MD-A1	1	仙茅
toluene	LAMA3	1	仙茅
toluene	LAMC2	1	仙茅
toluene	LAMP2	1	仙茅
toluene	LAMP3	1	仙茅
toluene	LAMTOR4	1	仙茅
toluene	LASP1	1	仙茅
caffeine	LDHA	1	仙茅
toluene	LDLR	1	仙茅
toluene	LECT2	1	仙茅
toluene	LENG1	1	仙茅
caffeine	LEPR	1	仙茅
toluene	LHB	1	仙茅
caffeine	LIM2.3	1	仙茅
caffeine	LIM2.4	1	仙茅
caffeine	LIN7B	1	仙茅
toluene	LMNA	1	仙茅
toluene	LMNB1	1	仙茅
toluene	LMO7	1	仙茅
toluene	LOX	1	仙茅
toluene	LPO	1	仙茅
toluene	LRBA	1	仙茅
toluene	LRPAP1	1	仙茅
toluene	LRRC59	1	仙茅
caffeine	LRRN1	1	仙茅
toluene	LSM3	1	仙茅
toluene	LSM4	1	仙茅
toluene	LSM5	1	仙茅
toluene	LSM7	1	仙茅
toluene	LSR	1	仙茅
toluene	LUM	1	仙茅
toluene	LY6I	1	仙茅
toluene	LYRM5	1	仙茅
caffeine	LYSMD2	1	仙茅
toluene	LYZ2	1	仙茅
toluene	MAD2L1	1	仙茅
toluene	MAN1A1	1	仙茅
toluene	MAN2A1	1	仙茅
toluene	MANF	1	仙茅
toluene	MAOA	1	仙茅
toluene	MAP1LC3A	1	仙茅
toluene	MAP3K7	1	仙茅
toluene	MAP3K8	1	仙茅
toluene	MAPK10	1	仙茅
caffeine	MAPK15	1	仙茅
toluene	MAPKAPK2	1	仙茅
toluene	MAPKAPK3	1	仙茅
caffeine	MAPT	1	仙茅
toluene	MARS2	1	仙茅
toluene	MAT1A	1	仙茅
toluene	MBD2	1	仙茅
toluene	MC1R	1	仙茅
toluene	MCM2	1	仙茅
caffeine	MCM3	1	仙茅
toluene	MDHA	1	仙茅
toluene	MDK	1	仙茅
toluene	MDP1	1	仙茅
toluene	MEA1	1	仙茅
toluene	MECOM	1	仙茅
toluene	MECR	1	仙茅
toluene	MEFV	1	仙茅
caffeine	MGST1	1	仙茅
toluene	MGST2	1	仙茅
caffeine	MICB	1	仙茅
toluene	MIF	1	仙茅
toluene	MINPP1	1	仙茅
toluene	MIOX	1	仙茅
caffeine	MIPB	1	仙茅
toluene	MKI67	1	仙茅
caffeine	MLLT3	1	仙茅
toluene	MLYCD	1	仙茅
toluene	MMAA	1	仙茅
toluene	MME	1	仙茅
toluene	MMP1	1	仙茅
caffeine	MMP13	1	仙茅
toluene	MMP13	1	仙茅
toluene	MMP2	1	仙茅
caffeine	MOGAT1	1	仙茅
tetramethylpyrazine	MPO	1	仙茅
Syringic acid	MPO	1	仙茅
toluene	MRPL1	1	仙茅
toluene	MRPL12	1	仙茅
toluene	MRPL14	1	仙茅
caffeine	MRPL19	1	仙茅
toluene	MRPL24	1	仙茅
toluene	MRPL27	1	仙茅
toluene	MRPL37	1	仙茅
toluene	MRPL38	1	仙茅
toluene	MRPL41	1	仙茅
toluene	MRPL42	1	仙茅
toluene	MRPL46	1	仙茅
toluene	MRPL52	1	仙茅
toluene	MRPL53	1	仙茅
toluene	MRPS27	1	仙茅
toluene	MRPS28	1	仙茅
toluene	MRRF	1	仙茅
caffeine	MSH2	1	仙茅
toluene	MSLN	1	仙茅
caffeine	MSRB3	1	仙茅
caffeine	MT1G	1	仙茅
toluene	MTCP1	1	仙茅
caffeine	MTHFD2L	1	仙茅
caffeine	MTOR	1	仙茅
caffeine	MTRR	1	仙茅
toluene	MUP4	1	仙茅
caffeine	MURCA	1	仙茅
caffeine	MUTYH	1	仙茅
toluene	MVD	1	仙茅
toluene	MX2	1	仙茅
toluene	MXD1	1	仙茅
caffeine	MYBPC3	1	仙茅
caffeine	MYC	1	仙茅
toluene	MYEOV2	1	仙茅
toluene	MYH11	1	仙茅
caffeine	MYLPFB	1	仙茅
toluene	NAA50	1	仙茅
toluene	NAPRT	1	仙茅
toluene	NAT2	1	仙茅
toluene	NCF2	1	仙茅
toluene	NCOA1	1	仙茅
toluene	NCOA2	1	仙茅
toluene	NCOR2	1	仙茅
toluene	NCSTN	1	仙茅
toluene	NDP	1	仙茅
toluene	NDUFA12	1	仙茅
toluene	NDUFA4	1	仙茅
toluene	NDUFA5	1	仙茅
toluene	NDUFA6	1	仙茅
toluene	NDUFA8	1	仙茅
toluene	NDUFAB1	1	仙茅
toluene	NDUFB11	1	仙茅
toluene	NDUFB2	1	仙茅
toluene	NDUFB3	1	仙茅
toluene	NDUFB4	1	仙茅
toluene	NDUFB6	1	仙茅
toluene	NDUFB7	1	仙茅
toluene	NDUFB8	1	仙茅
toluene	NDUFB9	1	仙茅
toluene	NDUFS1	1	仙茅
toluene	NDUFS3	1	仙茅
toluene	NDUFS4	1	仙茅
toluene	NDUFS5	1	仙茅
toluene	NDUFS7	1	仙茅
toluene	NDUFS8	1	仙茅
toluene	NDUFV2	1	仙茅
toluene	NDUFV3	1	仙茅
toluene	NEBL	1	仙茅
toluene	NEDD9	1	仙茅
caffeine	NEFH	1	仙茅
toluene	NEGR1	1	仙茅
toluene	NEK2	1	仙茅
toluene	NENF	1	仙茅
toluene	NEU2	1	仙茅
toluene	NFAT5	1	仙茅
toluene	NFATC4	1	仙茅
toluene	NFE2L2	1	仙茅
toluene	NFIB	1	仙茅
toluene	NFIC	1	仙茅
caffeine	NFKB1	1	仙茅
tetramethylpyrazine	NFKBIA	1	仙茅
toluene	NGFR	1	仙茅
toluene	NID1	1	仙茅
toluene	NIPSNAP1	1	仙茅
caffeine	NISCH	1	仙茅
toluene	NKAIN4	1	仙茅
toluene	NKX3	1	仙茅
toluene	NME3	1	仙茅
toluene	NNMT	1	仙茅
toluene	NOLA2	1	仙茅
toluene	NOP10	1	仙茅
toluene	NOV	1	仙茅
toluene	NPHP1	1	仙茅
caffeine	NPSN	1	仙茅
caffeine	NR3C1	1	仙茅
caffeine	NR3C2	1	仙茅
toluene	NRAS	1	仙茅
caffeine	NRF1	1	仙茅
toluene	NRG2	1	仙茅
toluene	NRXN3	1	仙茅
toluene	NSF	1	仙茅
toluene	NTF3	1	仙茅
toluene	NTNG1	1	仙茅
toluene	NTRK2	1	仙茅
caffeine	NTS	1	仙茅
toluene	NTS	1	仙茅
toluene	NUBP1	1	仙茅
toluene	NUDT16	1	仙茅
toluene	NUDT3	1	仙茅
toluene	NUDT6	1	仙茅
toluene	NUPR1L	1	仙茅
toluene	NUSAP1	1	仙茅
caffeine	OAT	1	仙茅
toluene	OAT	1	仙茅
toluene	OCLN	1	仙茅
Cycloartenol	ODC1	1	仙茅
toluene	ODC1	1	仙茅
toluene	OLFML2A	1	仙茅
toluene	OPTN	1	仙茅
caffeine	ORM1	1	仙茅
toluene	ORM1	1	仙茅
caffeine	ORM2	1	仙茅
toluene	OSBP	1	仙茅
toluene	OST4	1	仙茅
caffeine	OTPA	1	仙茅
caffeine	OXSR1	1	仙茅
toluene	P2RY14	1	仙茅
toluene	P2RY6	1	仙茅
toluene	P4HTM	1	仙茅
toluene	PAFAH1B3	1	仙茅
caffeine	PAK1	1	仙茅
toluene	PANX2	1	仙茅
toluene	PAPOLA	1	仙茅
toluene	PAPSS1	1	仙茅
toluene	PARK7	1	仙茅
toluene	PBK	1	仙茅
toluene	PBX2	1	仙茅
toluene	PBX3	1	仙茅
toluene	PCBD2	1	仙茅
toluene	PCDH18	1	仙茅
toluene	PCK2	1	仙茅
toluene	PCLO	1	仙茅
caffeine	PDE11A	1	仙茅
caffeine	PDE5A	1	仙茅
toluene	PDE5A	1	仙茅
toluene	PDGFRB	1	仙茅
caffeine	PDHX	1	仙茅
toluene	PDLIM2	1	仙茅
toluene	PDLIM4	1	仙茅
toluene	PDZD4	1	仙茅
toluene	PECR	1	仙茅
toluene	PELI1	1	仙茅
toluene	PEO1	1	仙茅
toluene	PET100	1	仙茅
toluene	PF4	1	仙茅
toluene	PFDN1	1	仙茅
toluene	PFDN5	1	仙茅
caffeine	PFKMA	1	仙茅
caffeine	PGM1	1	仙茅
caffeine	PGR	1	仙茅
toluene	PGRMC1	1	仙茅
toluene	PHF11	1	仙茅
toluene	PHF20L1	1	仙茅
toluene	PIANP	1	仙茅
toluene	PIDD1	1	仙茅
toluene	PIGS	1	仙茅
toluene	PIR	1	仙茅
caffeine	PITX2	1	仙茅
toluene	PLA2G7	1	仙茅
toluene	PLAC9	1	仙茅
toluene	PLAT	1	仙茅
toluene	PLAU	1	仙茅
toluene	PLCB1	1	仙茅
toluene	PLCB4	1	仙茅
toluene	PLD3	1	仙茅
toluene	PLG	1	仙茅
toluene	PLK1	1	仙茅
caffeine	PLP1	1	仙茅
toluene	PLS3	1	仙茅
toluene	PMPCB	1	仙茅
toluene	PNPLA6	1	仙茅
toluene	PODXL	1	仙茅
toluene	POFUT1	1	仙茅
toluene	POFUT2	1	仙茅
caffeine	POMC	1	仙茅
toluene	POMC	1	仙茅
toluene	PPA1	1	仙茅
toluene	PPA2	1	仙茅
toluene	PPBP	1	仙茅
toluene	PPM1L	1	仙茅
toluene	PPP1R12A	1	仙茅
toluene	PPP2CA	1	仙茅
caffeine	PPP2R2B	1	仙茅
toluene	PPP2R2B	1	仙茅
toluene	PPP2R4	1	仙茅
toluene	PPP2R5C	1	仙茅
toluene	PPP2R5E	1	仙茅
toluene	PRC1	1	仙茅
toluene	PRDX1	1	仙茅
toluene	PRDX5	1	仙茅
caffeine	PRELID1	1	仙茅
caffeine	PRKAA2	1	仙茅
toluene	PRKAR1A	1	仙茅
toluene	PRKCB	1	仙茅
toluene	PRKCD	1	仙茅
toluene	PRKDC	1	仙茅
caffeine	PRL2C3	1	仙茅
toluene	PRL2C3	1	仙茅
toluene	PRMT1	1	仙茅
caffeine	PRNP	1	仙茅
toluene	PRNP	1	仙茅
toluene	PROL1	1	仙茅
toluene	PROM1	1	仙茅
caffeine	PRORSD1	1	仙茅
toluene	PROZ	1	仙茅
toluene	PRRG2	1	仙茅
toluene	PRSS23	1	仙茅
toluene	PSEN1	1	仙茅
toluene	PSEN2	1	仙茅
toluene	PSENEN	1	仙茅
toluene	PSMA6	1	仙茅
toluene	PSMB10	1	仙茅
toluene	PSMB4	1	仙茅
toluene	PSMB5	1	仙茅
toluene	PSMD5	1	仙茅
toluene	PSME1	1	仙茅
caffeine	PSME3	1	仙茅
toluene	PSMG4	1	仙茅
toluene	PTDSS2	1	仙茅
toluene	PTGER2	1	仙茅
caffeine	PTGFRN	1	仙茅
tetramethylpyrazine	PTGS2	1	仙茅
caffeine	PTPLA	1	仙茅
toluene	PTPLA	1	仙茅
toluene	PTPN3	1	仙茅
toluene	PTPRD	1	仙茅
toluene	PTRHD1	1	仙茅
toluene	PURB	1	仙茅
caffeine	PWP2	1	仙茅
caffeine	QARS	1	仙茅
caffeine	QRSL1	1	仙茅
toluene	RAB11FIP2	1	仙茅
caffeine	RAB3IP	1	仙茅
toluene	RAB8B	1	仙茅
caffeine	RABGEF1	1	仙茅
caffeine	RABL3	1	仙茅
toluene	RACGAP1	1	仙茅
toluene	RAD23A	1	仙茅
caffeine	RAD51AP1	1	仙茅
toluene	RAF1	1	仙茅
toluene	RALA	1	仙茅
toluene	RALGPS2	1	仙茅
toluene	RANBP1	1	仙茅
toluene	RARB	1	仙茅
toluene	RASL10B	1	仙茅
toluene	RAVER1	1	仙茅
toluene	RBL1	1	仙茅
caffeine	RBM12	1	仙茅
toluene	RBM3	1	仙茅
toluene	RBM5	1	仙茅
toluene	RBP1	1	仙茅
toluene	RCAN2	1	仙茅
toluene	RCC1	1	仙茅
toluene	RCN1	1	仙茅
toluene	RECQL4	1	仙茅
caffeine	RELA	1	仙茅
toluene	RELB	1	仙茅
toluene	RELN	1	仙茅
toluene	RFC4	1	仙茅
toluene	RFX7	1	仙茅
toluene	RGD1304587	1	仙茅
toluene	RGD1306233	1	仙茅
toluene	RGD1309651	1	仙茅
toluene	RGD1559896	1	仙茅
toluene	RGD1560328	1	仙茅
toluene	RGD1561113	1	仙茅
toluene	RGD1562890	1	仙茅
toluene	RGD1563348	1	仙茅
toluene	RGD1563482	1	仙茅
toluene	RGD1563941	1	仙茅
toluene	RGD1565363	1	仙茅
toluene	RGD1565641	1	仙茅
toluene	RGD1566220	1	仙茅
toluene	RGD1566239	1	仙茅
toluene	RGD1566320	1	仙茅
toluene	RGS11	1	仙茅
toluene	RGS5	1	仙茅
toluene	RHBG	1	仙茅
caffeine	RHEBL1	1	仙茅
toluene	RHOA	1	仙茅
caffeine	RIMS2	1	仙茅
toluene	RNASE2A	1	仙茅
toluene	RNASE3	1	仙茅
toluene	RNASEH2A	1	仙茅
toluene	RNF111	1	仙茅
toluene	RNF149	1	仙茅
caffeine	RNF166	1	仙茅
caffeine	RNMTL1	1	仙茅
toluene	ROM1	1	仙茅
caffeine	RPA2	1	仙茅
caffeine	RPIA	1	仙茅
toluene	RPL21	1	仙茅
toluene	RPL27	1	仙茅
toluene	RPL28	1	仙茅
toluene	RPL29	1	仙茅
toluene	RPL35A	1	仙茅
toluene	RPL36A	1	仙茅
toluene	RPL37A	1	仙茅
toluene	RPL6	1	仙茅
toluene	RPL7	1	仙茅
toluene	RPL8	1	仙茅
toluene	RPN1	1	仙茅
toluene	RPP21	1	仙茅
toluene	RPS11	1	仙茅
toluene	RPS13	1	仙茅
toluene	RPS15A	1	仙茅
toluene	RPS19	1	仙茅
toluene	RPS2	1	仙茅
toluene	RPS27	1	仙茅
toluene	RPS28	1	仙茅
toluene	RPS5	1	仙茅
toluene	RPS6	1	仙茅
caffeine	RPS6KA3	1	仙茅
toluene	RPSA	1	仙茅
toluene	RRM2	1	仙茅
caffeine	RRS1	1	仙茅
toluene	RS2	1	仙茅
toluene	RS5	1	仙茅
toluene	RS8	1	仙茅
toluene	RSAD2	1	仙茅
toluene	RSRC2	1	仙茅
toluene	RSSA	1	仙茅
toluene	RT1-DA	1	仙茅
toluene	RT1-S3	1	仙茅
caffeine	RWDD2B	1	仙茅
toluene	RXRB	1	仙茅
caffeine	RYR3	1	仙茅
toluene	RYR3	1	仙茅
toluene	S100A1	1	仙茅
toluene	S100A13	1	仙茅
toluene	S100A3	1	仙茅
toluene	S100P	1	仙茅
toluene	SAMM50	1	仙茅
toluene	SBSN	1	仙茅
toluene	SC5D	1	仙茅
toluene	SCARB1	1	仙茅
caffeine	SCD1	1	仙茅
toluene	SCD1	1	仙茅
toluene	SCD2	1	仙茅
caffeine	SCFD1	1	仙茅
toluene	SCGB2A1	1	仙茅
toluene	SCNN1A	1	仙茅
toluene	SDHA	1	仙茅
toluene	SDHB	1	仙茅
toluene	SDHC	1	仙茅
toluene	SDHD	1	仙茅
toluene	SDPR	1	仙茅
caffeine	SEC13	1	仙茅
caffeine	SEC23A	1	仙茅
toluene	SEC61G	1	仙茅
toluene	SELENBP1	1	仙茅
toluene	SELP	1	仙茅
toluene	SEMA3G	1	仙茅
toluene	SERF2	1	仙茅
caffeine	SERPINA1	1	仙茅
caffeine	SERPINA6	1	仙茅
toluene	SERPINC1	1	仙茅
toluene	SERPINE1	1	仙茅
toluene	SERPING1	1	仙茅
toluene	SESN2	1	仙茅
toluene	SFTPD	1	仙茅
toluene	SGK2	1	仙茅
toluene	SGSM3	1	仙茅
toluene	SH3BGR	1	仙茅
toluene	SH3D19	1	仙茅
caffeine	SHARPIN	1	仙茅
toluene	SHFM1	1	仙茅
toluene	SHOX2	1	仙茅
toluene	SIAT7F	1	仙茅
caffeine	SIGMAR1	1	仙茅
toluene	SIVA1	1	仙茅
toluene	SKAP2	1	仙茅
toluene	SLAMF9	1	仙茅
toluene	SLC10A2	1	仙茅
toluene	SLC10A4	1	仙茅
toluene	SLC12A5	1	仙茅
toluene	SLC13A2	1	仙茅
toluene	SLC13A3	1	仙茅
toluene	SLC13A5	1	仙茅
toluene	SLC14A2	1	仙茅
toluene	SLC15A3	1	仙茅
toluene	SLC16A4	1	仙茅
toluene	SLC17A1	1	仙茅
caffeine	SLC17A5	1	仙茅
toluene	SLC17A6	1	仙茅
toluene	SLC1A2	1	仙茅
toluene	SLC1A4	1	仙茅
toluene	SLC20A1	1	仙茅
toluene	SLC22A18	1	仙茅
toluene	SLC22A19	1	仙茅
toluene	SLC22A5	1	仙茅
toluene	SLC23A1	1	仙茅
toluene	SLC23A2	1	仙茅
toluene	SLC24A3	1	仙茅
caffeine	SLC24A6	1	仙茅
toluene	SLC25A20	1	仙茅
toluene	SLC25A21	1	仙茅
toluene	SLC25A23	1	仙茅
caffeine	SLC25A37	1	仙茅
toluene	SLC25A4	1	仙茅
toluene	SLC25A44	1	仙茅
toluene	SLC28A2	1	仙茅
toluene	SLC2A1	1	仙茅
toluene	SLC2A5	1	仙茅
caffeine	SLC30A7	1	仙茅
toluene	SLC32A1	1	仙茅
toluene	SLC34A3	1	仙茅
toluene	SLC35B1	1	仙茅
toluene	SLC38A5	1	仙茅
toluene	SLC39A11	1	仙茅
toluene	SLC39A8	1	仙茅
toluene	SLC3A1	1	仙茅
toluene	SLC3A2	1	仙茅
toluene	SLC40A1	1	仙茅
toluene	SLC4A4	1	仙茅
toluene	SLC5A5	1	仙茅
toluene	SLC6A1	1	仙茅
toluene	SLC6A13	1	仙茅
toluene	SLC6A20	1	仙茅
caffeine	SLC6A3	1	仙茅
toluene	SLC6A8	1	仙茅
toluene	SLC6A9	1	仙茅
toluene	SLC7A1	1	仙茅
toluene	SLC7A7	1	仙茅
toluene	SLC7A8	1	仙茅
toluene	SLC9A3R1	1	仙茅
toluene	SLCO1A2	1	仙茅
toluene	SLCO1A4	1	仙茅
toluene	SLCO1C1	1	仙茅
toluene	SLCO3A1	1	仙茅
toluene	SLFN3	1	仙茅
toluene	SLIRP	1	仙茅
toluene	SLK	1	仙茅
toluene	SLX4	1	仙茅
toluene	SMAD1	1	仙茅
caffeine	SMOX	1	仙茅
toluene	SMPDL3B	1	仙茅
toluene	SNAI1	1	仙茅
toluene	SNAP25	1	仙茅
toluene	SNF8	1	仙茅
toluene	SNHG8	1	仙茅
toluene	SNRPA	1	仙茅
toluene	SNRPD2	1	仙茅
toluene	SNRPG	1	仙茅
toluene	SNURF	1	仙茅
caffeine	SNX3	1	仙茅
caffeine	SOD2	1	仙茅
toluene	SORD	1	仙茅
toluene	SORDL	1	仙茅
toluene	SOSTDC1	1	仙茅
toluene	SOX17	1	仙茅
toluene	SOX18	1	仙茅
toluene	SOX30	1	仙茅
toluene	SOX7	1	仙茅
toluene	SPATA24	1	仙茅
toluene	SPATS2L	1	仙茅
toluene	SPG7	1	仙茅
toluene	SPINT2	1	仙茅
toluene	SQLE	1	仙茅
toluene	SQSTM1	1	仙茅
toluene	SRGN	1	仙茅
toluene	SRM	1	仙茅
caffeine	SRSF1	1	仙茅
toluene	SRSF7	1	仙茅
toluene	SSNA1	1	仙茅
toluene	SSTR4	1	仙茅
toluene	SSU72	1	仙茅
toluene	ST7L	1	仙茅
caffeine	STARD4	1	仙茅
toluene	STAT1B	1	仙茅
toluene	STAT4	1	仙茅
toluene	STAT5A	1	仙茅
caffeine	STIM1	1	仙茅
toluene	STIP1	1	仙茅
toluene	STK17A	1	仙茅
caffeine	STMN1	1	仙茅
toluene	STOM	1	仙茅
toluene	STRA6	1	仙茅
caffeine	STRBP	1	仙茅
toluene	STS	1	仙茅
toluene	STT3B	1	仙茅
toluene	STX11	1	仙茅
toluene	STYXL1	1	仙茅
toluene	SULT1B1	1	仙茅
toluene	SURF4	1	仙茅
toluene	SYNGR1	1	仙茅
toluene	SYS1	1	仙茅
toluene	SYT12	1	仙茅
caffeine	TAF1D	1	仙茅
toluene	TAGLN	1	仙茅
toluene	TAMM41	1	仙茅
toluene	TARBP2	1	仙茅
caffeine	TBC1D8B	1	仙茅
caffeine	TBRG4	1	仙茅
toluene	TBT-BP1	1	仙茅
toluene	TCEA3	1	仙茅
toluene	TCF4	1	仙茅
toluene	TCF7L2	1	仙茅
caffeine	TDO2	1	仙茅
toluene	TEK	1	仙茅
toluene	TET3	1	仙茅
toluene	TEX261	1	仙茅
caffeine	TFDP1	1	仙茅
toluene	TFDP1	1	仙茅
toluene	TFEC	1	仙茅
toluene	TGFB2	1	仙茅
toluene	TGFB3	1	仙茅
toluene	TGFBR2	1	仙茅
toluene	THOC3	1	仙茅
toluene	THOP1	1	仙茅
toluene	THRA	1	仙茅
toluene	THRSP	1	仙茅
toluene	THY1	1	仙茅
toluene	TIE1	1	仙茅
toluene	TIMM10	1	仙茅
toluene	TIMM13	1	仙茅
tetramethylpyrazine	TIMP1	1	仙茅
caffeine	TLCD1	1	仙茅
toluene	TLR4	1	仙茅
toluene	TM4SF1	1	仙茅
toluene	TM4SF4	1	仙茅
caffeine	TM9SF1	1	仙茅
caffeine	TMCC2	1	仙茅
toluene	TMED3	1	仙茅
caffeine	TMED5	1	仙茅
toluene	TMED9	1	仙茅
toluene	TMEFF2	1	仙茅
toluene	TMEM106B	1	仙茅
toluene	TMEM134	1	仙茅
toluene	TMEM147	1	仙茅
toluene	TMEM204	1	仙茅
caffeine	TMEM229B	1	仙茅
toluene	TMEM256	1	仙茅
toluene	TMEM37	1	仙茅
caffeine	TMEM69	1	仙茅
caffeine	TMEM97	1	仙茅
toluene	TMEM97	1	仙茅
toluene	TMSBL1	1	仙茅
toluene	TNFAIP3	1	仙茅
toluene	TNFRSF11B	1	仙茅
toluene	TNFRSF12A	1	仙茅
toluene	TNFRSF14	1	仙茅
caffeine	TNFRSF19	1	仙茅
toluene	TNFSF10	1	仙茅
toluene	TNFSF14	1	仙茅
caffeine	TNFSF4	1	仙茅
caffeine	TNKS2	1	仙茅
toluene	TNNI3	1	仙茅
toluene	TNR	1	仙茅
toluene	TNRC6A	1	仙茅
toluene	TNS1	1	仙茅
toluene	TOMM40	1	仙茅
toluene	TP53I3	1	仙茅
toluene	TP73	1	仙茅
toluene	TPD52	1	仙茅
toluene	TPH1	1	仙茅
toluene	TPR	1	仙茅
caffeine	TPRA1	1	仙茅
toluene	TPT1	1	仙茅
toluene	TPX2	1	仙茅
toluene	TRAM1	1	仙茅
toluene	TRAPPC1	1	仙茅
toluene	TRAPPC2L	1	仙茅
toluene	TRIB3	1	仙茅
toluene	TRMT12	1	仙茅
toluene	TRMT6	1	仙茅
caffeine	TRPC3	1	仙茅
toluene	TRXR-1	1	仙茅
toluene	TSHB	1	仙茅
toluene	TSLP	1	仙茅
toluene	TSPO	1	仙茅
toluene	TSSC1	1	仙茅
toluene	TSX	1	仙茅
toluene	TUBA4	1	仙茅
toluene	TUBB3	1	仙茅
toluene	TUBB5	1	仙茅
toluene	TUBB6	1	仙茅
toluene	TXN1	1	仙茅
toluene	TXN2	1	仙茅
caffeine	TXNRD1	1	仙茅
toluene	TXNRD2	1	仙茅
caffeine	TYMS	1	仙茅
toluene	TYMS	1	仙茅
toluene	TYRR	1	仙茅
caffeine	TYW5	1	仙茅
toluene	UAP1	1	仙茅
toluene	UBA5	1	仙茅
toluene	UBAC2	1	仙茅
toluene	UBB	1	仙茅
toluene	UBC	1	仙茅
toluene	UBE2O	1	仙茅
caffeine	UBIAD1	1	仙茅
toluene	UBL5	1	仙茅
toluene	UBQLN1	1	仙茅
toluene	UFD1L	1	仙茅
caffeine	UGT1A1	1	仙茅
toluene	UGT1A2	1	仙茅
toluene	UGT2B1	1	仙茅
toluene	UGT2B17	1	仙茅
toluene	UNC-79	1	仙茅
toluene	UPB1	1	仙茅
toluene	UPP1	1	仙茅
caffeine	UQCRC1	1	仙茅
caffeine	UQCRC2	1	仙茅
toluene	UQCRC2	1	仙茅
toluene	UQCRFS1	1	仙茅
toluene	USMG5	1	仙茅
caffeine	USP11	1	仙茅
toluene	USP14	1	仙茅
toluene	USP8	1	仙茅
caffeine	UTP18	1	仙茅
toluene	UXT	1	仙茅
toluene	VAMP8	1	仙茅
toluene	VBP1	1	仙茅
caffeine	VEGFA	1	仙茅
toluene	VEGFB	1	仙茅
toluene	VTN	1	仙茅
toluene	VWF	1	仙茅
toluene	WDR24	1	仙茅
toluene	WDR34	1	仙茅
caffeine	WDR43	1	仙茅
toluene	WFDC2	1	仙茅
toluene	WFDC3	1	仙茅
toluene	WNK1	1	仙茅
caffeine	WNT4	1	仙茅
toluene	WNT4	1	仙茅
toluene	WNT5B	1	仙茅
toluene	XBP1	1	仙茅
Cycloartenol	XDH	1	仙茅
caffeine	XKR5	1	仙茅
toluene	YTHDF3	1	仙茅
caffeine	YWHAQ	1	仙茅
toluene	YWHAQ	1	仙茅
toluene	YWHAZ	1	仙茅
toluene	ZC3HAV1	1	仙茅
toluene	ZCCHC2	1	仙茅
toluene	ZDHHC4	1	仙茅
toluene	ZFAND5	1	仙茅
caffeine	ZFP276	1	仙茅
caffeine	ZFP553	1	仙茅
caffeine	ZFP819	1	仙茅
toluene	ZFP91	1	仙茅
toluene	ZFYVE21	1	仙茅
toluene	ZMAT3	1	仙茅
toluene	ZMAT5	1	仙茅
toluene	ZNF14	1	仙茅
caffeine	ZNF37A	1	仙茅
toluene	ZNF575	1	仙茅
toluene	ZNHIT1	1	仙茅
toluene	ZWINT	1	仙茅
toluene	ZZEF1	1	仙茅
toluene	ABCA1	2	仙茅
caffeine	ACHE	2	仙茅
caffeine	ACTR1A	2	仙茅
caffeine	ADCK3	2	仙茅
caffeine	ADCY7	2	仙茅
caffeine	ADORA2B	2	仙茅
caffeine	AKR1A1	2	仙茅
toluene	AKR7A3	2	仙茅
caffeine	ALB	2	仙茅
caffeine	ALDH1A1	2	仙茅
toluene	ALDH1A1	2	仙茅
toluene	ALDH3B1	2	仙茅
toluene	ANGPT2	2	仙茅
caffeine	APEX1	2	仙茅
toluene	APOC1	2	仙茅
toluene	APOE	2	仙茅
caffeine	ARF1	2	仙茅
toluene	ATF3	2	仙茅
caffeine	ATG7	2	仙茅
toluene	ATP5E	2	仙茅
toluene	ATP5I	2	仙茅
caffeine	ATP6V0C	2	仙茅
caffeine	ATP6V1B2	2	仙茅
caffeine	ATRN	2	仙茅
caffeine	BAX	2	仙茅
toluene	BIRC2	2	仙茅
caffeine	BNIP3	2	仙茅
toluene	BSPRY	2	仙茅
toluene	BUB1B	2	仙茅
caffeine	C1R	2	仙茅
toluene	C3	2	仙茅
caffeine	CALM1	2	仙茅
toluene	CASP7	2	仙茅
tetramethylpyrazine	CASP8	2	仙茅
caffeine	CBX5	2	仙茅
toluene	CCL17	2	仙茅
toluene	CCL3	2	仙茅
toluene	CCL4	2	仙茅
caffeine	CCNF	2	仙茅
toluene	CCNG1	2	仙茅
caffeine	CCNL2	2	仙茅
toluene	CD40	2	仙茅
toluene	CD74	2	仙茅
toluene	CDC6	2	仙茅
caffeine	CDH11	2	仙茅
caffeine	CDK4	2	仙茅
caffeine	CETN3	2	仙茅
toluene	CETP	2	仙茅
toluene	CHRNA3	2	仙茅
toluene	CHRNA4	2	仙茅
toluene	CHRNA7	2	仙茅
toluene	CISH	2	仙茅
toluene	CITED2	2	仙茅
caffeine	CKMT1	2	仙茅
caffeine	CLSTN1	2	仙茅
caffeine	CNN2	2	仙茅
caffeine	COL1A1	2	仙茅
toluene	COL1A1	2	仙茅
toluene	COL1A2	2	仙茅
toluene	COX17	2	仙茅
caffeine	COX7A2L	2	仙茅
caffeine	COX7C	2	仙茅
toluene	CRYAB	2	仙茅
caffeine	CST3	2	仙茅
caffeine	CTSL	2	仙茅
toluene	CXCL10	2	仙茅
toluene	CYP19A1	2	仙茅
caffeine	CYP1A1	2	仙茅
caffeine	CYP2A6	2	仙茅
toluene	CYP2B6	2	仙茅
toluene	CYP2C19	2	仙茅
toluene	CYP2C6V1	2	仙茅
toluene	CYP2C8	2	仙茅
toluene	CYP2D4	2	仙茅
caffeine	CYP2E1	2	仙茅
toluene	CYP3A2	2	仙茅
caffeine	CYP6A2	2	仙茅
caffeine	CYP6A21	2	仙茅
caffeine	CYP6A8	2	仙茅
caffeine	CYP6G1	2	仙茅
toluene	CYP7A1	2	仙茅
toluene	CYSLTR2	2	仙茅
caffeine	DCT	2	仙茅
toluene	DCTPP1	2	仙茅
caffeine	DCXR	2	仙茅
caffeine	DNAJA1	2	仙茅
toluene	DNAJB1	2	仙茅
caffeine	DNAJB9	2	仙茅
toluene	DNAJB9	2	仙茅
caffeine	DPP4	2	仙茅
toluene	DRAP1	2	仙茅
toluene	DUSP6	2	仙茅
caffeine	ECM1	2	仙茅
caffeine	EEF1A1	2	仙茅
caffeine	EEF2	2	仙茅
caffeine	EFNA1	2	仙茅
caffeine	EFNB3	2	仙茅
toluene	EGR1	2	仙茅
caffeine	EIF4E	2	仙茅
caffeine	EIF5	2	仙茅
caffeine	ENO1	2	仙茅
caffeine	ERN1	2	仙茅
caffeine	ERP44	2	仙茅
caffeine	EZR	2	仙茅
toluene	EZR	2	仙茅
caffeine	FABP4	2	仙茅
caffeine	FBXL12	2	仙茅
toluene	FCGR3	2	仙茅
toluene	FGB	2	仙茅
toluene	FHIT	2	仙茅
toluene	FILIP1L	2	仙茅
toluene	FN1	2	仙茅
toluene	FOSB	2	仙茅
toluene	FSHR	2	仙茅
toluene	FXN	2	仙茅
caffeine	FYN	2	仙茅
toluene	GABARAP	2	仙茅
toluene	GABRB2	2	仙茅
toluene	GABRG2	2	仙茅
caffeine	GALE	2	仙茅
caffeine	GAPDH	2	仙茅
toluene	GATA3	2	仙茅
toluene	GCG	2	仙茅
toluene	GCLC	2	仙茅
toluene	GCLM	2	仙茅
toluene	GFAP	2	仙茅
caffeine	GHITM	2	仙茅
toluene	GLUL	2	仙茅
caffeine	GMFB	2	仙茅
caffeine	GNAI1	2	仙茅
caffeine	GOLT1B	2	仙茅
caffeine	GPT	2	仙茅
caffeine	GPX3	2	仙茅
toluene	GPX4	2	仙茅
caffeine	GRID2	2	仙茅
toluene	GSR	2	仙茅
toluene	GSS	2	仙茅
caffeine	GSTD2	2	仙茅
caffeine	GSTD7	2	仙茅
toluene	GSTM2	2	仙茅
caffeine	GSTM6	2	仙茅
toluene	GUSB	2	仙茅
toluene	GZMA	2	仙茅
toluene	H2-EA	2	仙茅
caffeine	HBA-A1	2	仙茅
toluene	HBA-A2	2	仙茅
toluene	HERC5	2	仙茅
caffeine	HINT1	2	仙茅
tetramethylpyrazine	HMOX1	2	仙茅
caffeine	HNRPC	2	仙茅
caffeine	HRAS	2	仙茅
toluene	HSD3B1	2	仙茅
caffeine	HSP90AA1	2	仙茅
toluene	IFIT2	2	仙茅
toluene	IFNGR2	2	仙茅
caffeine	IGF1R	2	仙茅
toluene	IL12A	2	仙茅
toluene	IL12B	2	仙茅
toluene	IL15	2	仙茅
toluene	IL4RA	2	仙茅
toluene	IL7	2	仙茅
caffeine	IRAK1	2	仙茅
caffeine	IRX3	2	仙茅
toluene	ITGAM	2	仙茅
caffeine	ITM2B	2	仙茅
caffeine	JUN	2	仙茅
toluene	KIF2A	2	仙茅
caffeine	KIF3B	2	仙茅
caffeine	KLF4	2	仙茅
toluene	KLK6	2	仙茅
toluene	KRAS	2	仙茅
toluene	LCN2	2	仙茅
toluene	LEF1	2	仙茅
caffeine	LEP	2	仙茅
caffeine	LEPREL2	2	仙茅
caffeine	LPAR4	2	仙茅
caffeine	LPHN1	2	仙茅
caffeine	LPL	2	仙茅
toluene	LTA	2	仙茅
caffeine	MAOA	2	仙茅
caffeine	MAP2K7	2	仙茅
caffeine	MAP3K12	2	仙茅
toluene	MAPK14	2	仙茅
toluene	MAPK8	2	仙茅
toluene	MAPK9	2	仙茅
caffeine	MC2R	2	仙茅
toluene	MET	2	仙茅
toluene	MID1IP1	2	仙茅
toluene	MITF	2	仙茅
caffeine	MMP7	2	仙茅
caffeine	MRPL20	2	仙茅
caffeine	MRPL9	2	仙茅
caffeine	MSMO1	2	仙茅
toluene	MSRA	2	仙茅
caffeine	MT2	2	仙茅
toluene	MT2A	2	仙茅
caffeine	MTCH1	2	仙茅
caffeine	MTF2	2	仙茅
toluene	MYC	2	仙茅
toluene	MYO6	2	仙茅
toluene	NAT1	2	仙茅
toluene	NDUFA1	2	仙茅
toluene	NDUFA11	2	仙茅
toluene	NDUFA2	2	仙茅
toluene	NDUFA3	2	仙茅
toluene	NDUFA7	2	仙茅
caffeine	NDUFB5	2	仙茅
toluene	NDUFB5	2	仙茅
caffeine	NDUFS4	2	仙茅
toluene	NKX3-1	2	仙茅
tetramethylpyrazine	NOS2	2	仙茅
caffeine	NPL	2	仙茅
caffeine	NPPA	2	仙茅
toluene	NR1I3	2	仙茅
toluene	NRG1	2	仙茅
toluene	NRGN	2	仙茅
caffeine	NSF	2	仙茅
toluene	NT5DC2	2	仙茅
toluene	NTRK1	2	仙茅
caffeine	NUPR1	2	仙茅
toluene	OASL2	2	仙茅
toluene	OSM	2	仙茅
toluene	PA2G4	2	仙茅
toluene	PCNA	2	仙茅
tetramethylpyrazine	PDGFRB	2	仙茅
caffeine	PDIA6	2	仙茅
caffeine	PFDN1	2	仙茅
caffeine	PHB	2	仙茅
caffeine	PHEX	2	仙茅
toluene	PHF5A	2	仙茅
caffeine	PHTF1	2	仙茅
caffeine	PIDD1	2	仙茅
caffeine	PIGC	2	仙茅
toluene	PIP	2	仙茅
caffeine	PIP5K1C	2	仙茅
caffeine	PKD1	2	仙茅
caffeine	PNPLA8	2	仙茅
caffeine	PPARG	2	仙茅
tetramethylpyrazine	PPARG	2	仙茅
caffeine	PPM1B	2	仙茅
toluene	PPP1R14A	2	仙茅
toluene	PPP2R3A	2	仙茅
caffeine	PPP2R3C	2	仙茅
toluene	PRDX6	2	仙茅
toluene	PRF1	2	仙茅
toluene	PRKCZ	2	仙茅
caffeine	PSMC5	2	仙茅
caffeine	PS-MODR4	2	仙茅
toluene	PTOV1	2	仙茅
caffeine	RAB7	2	仙茅
caffeine	RAD1	2	仙茅
caffeine	RAD50	2	仙茅
caffeine	RASA3	2	仙茅
caffeine	RB1	2	仙茅
caffeine	RBBP4	2	仙茅
caffeine	RBBP5	2	仙茅
tetramethylpyrazine	RELA	2	仙茅
caffeine	RGS2	2	仙茅
toluene	RPL10A	2	仙茅
toluene	RPL22	2	仙茅
caffeine	RPL26	2	仙茅
toluene	RPL37	2	仙茅
caffeine	RPL5	2	仙茅
caffeine	RPS6	2	仙茅
caffeine	RPS6KB1	2	仙茅
caffeine	RRM2	2	仙茅
caffeine	RSPO3	2	仙茅
toluene	RTP4	2	仙茅
toluene	S100A4	2	仙茅
toluene	S100B	2	仙茅
caffeine	SAP18	2	仙茅
caffeine	SENP6	2	仙茅
caffeine	SFPQ	2	仙茅
toluene	SHMT2	2	仙茅
caffeine	SLC16A1	2	仙茅
caffeine	SLC1A1	2	仙茅
toluene	SLC22A8	2	仙茅
toluene	SLC38A2	2	仙茅
toluene	SLC6A3	2	仙茅
toluene	SLC7A11	2	仙茅
caffeine	SMAD1	2	仙茅
caffeine	SMAD3	2	仙茅
caffeine	SMPD3	2	仙茅
toluene	SOD2	2	仙茅
caffeine	SQLE	2	仙茅
caffeine	SRP9	2	仙茅
toluene	SRPK2	2	仙茅
toluene	STAT3	2	仙茅
caffeine	STIP1	2	仙茅
caffeine	STX4A	2	仙茅
toluene	SULT1A1	2	仙茅
caffeine	SYT4	2	仙茅
toluene	TBX21	2	仙茅
toluene	TERT	2	仙茅
caffeine	TFRC	2	仙茅
toluene	TGFA	2	仙茅
toluene	TIMM17B	2	仙茅
caffeine	TIRAP	2	仙茅
toluene	TK1	2	仙茅
toluene	TMEM167	2	仙茅
toluene	TMSB4X	2	仙茅
tetramethylpyrazine	TNF	2	仙茅
caffeine	TNK2	2	仙茅
caffeine	TPP2	2	仙茅
toluene	TRAK2	2	仙茅
caffeine	TRP53	2	仙茅
caffeine	TSC22D1	2	仙茅
caffeine	UBB	2	仙茅
caffeine	UBC	2	仙茅
caffeine	UBE2D2	2	仙茅
caffeine	UCHL1	2	仙茅
toluene	UGT1A1	2	仙茅
toluene	UGT1A6	2	仙茅
caffeine	UROS	2	仙茅
toluene	USP18	2	仙茅
toluene	VEGFA	2	仙茅
caffeine	VPS41	2	仙茅
toluene	WARS	2	仙茅
caffeine	WBP4	2	仙茅
toluene	WWOX	2	仙茅
toluene	XDH	2	仙茅
toluene	YKT6	2	仙茅
toluene	ZBP1	2	仙茅
toluene	ABCB1	3	仙茅
toluene	ABCC1	3	仙茅
toluene	ADRA2A	3	仙茅
toluene	ADRB2	3	仙茅
toluene	ALPL	3	仙茅
toluene	ATP5S	3	仙茅
toluene	BCHE	3	仙茅
toluene	BDNF	3	仙茅
toluene	BIRC3	3	仙茅
toluene	BIRC5	3	仙茅
toluene	CAMK4	3	仙茅
caffeine	CDC25C	3	仙茅
toluene	CLU	3	仙茅
caffeine	CTSB	3	仙茅
toluene	CXCL1	3	仙茅
toluene	CXCL9	3	仙茅
toluene	CXCR4	3	仙茅
toluene	CYP11A1	3	仙茅
toluene	CYP1B1	3	仙茅
toluene	CYP2C9	3	仙茅
toluene	EIF4EBP1	3	仙茅
toluene	ENPP2	3	仙茅
toluene	EVI2A	3	仙茅
toluene	FKBP11	3	仙茅
toluene	FOXP3	3	仙茅
toluene	GABRA1	3	仙茅
toluene	GLRA1	3	仙茅
toluene	GRIN1	3	仙茅
caffeine	GSK3B	3	仙茅
toluene	GSTM1	3	仙茅
toluene	GZMB	3	仙茅
toluene	H2AFX	3	仙茅
caffeine	HELLS	3	仙茅
toluene	HSPA5	3	仙茅
toluene	IFIT1	3	仙茅
toluene	IL3	3	仙茅
caffeine	IL4RA	3	仙茅
toluene	INHBA	3	仙茅
toluene	KITLG	3	仙茅
caffeine	MAPK1	3	仙茅
caffeine	MAPK3	3	仙茅
toluene	MDM2	3	仙茅
toluene	MIR21	3	仙茅
toluene	MT1A	3	仙茅
toluene	NFKBIB	3	仙茅
caffeine	NOS2	3	仙茅
toluene	NR3C1	3	仙茅
caffeine	PAK2	3	仙茅
toluene	PDPK1	3	仙茅
toluene	POR	3	仙茅
toluene	RPS6KB1	3	仙茅
toluene	RT1-BB	3	仙茅
toluene	SMARCA4	3	仙茅
caffeine	SQSTM1	3	仙茅
caffeine	STAR	3	仙茅
toluene	TGM2	3	仙茅
toluene	TIMP1	3	仙茅
caffeine	TNF	3	仙茅
caffeine	TPH2	3	仙茅
toluene	TYR	3	仙茅
toluene	XCL1	3	仙茅
toluene	AHR	4	仙茅
toluene	AIFM1	4	仙茅
toluene	AKT1	4	仙茅
toluene	APOA1	4	仙茅
toluene	BCL2L1	4	仙茅
toluene	CASP2	4	仙茅
toluene	CASP8	4	仙茅
caffeine	CASP9	4	仙茅
caffeine	CAT	4	仙茅
caffeine	CCNB1	4	仙茅
toluene	CD4	4	仙茅
caffeine	CDK1	4	仙茅
toluene	CDK1	4	仙茅
toluene	CHRNB2	4	仙茅
toluene	CREB1	4	仙茅
toluene	CREBBP	4	仙茅
toluene	CTNNB1	4	仙茅
caffeine	EIF4EBP1	4	仙茅
toluene	FOS	4	仙茅
toluene	GRIN2A	4	仙茅
toluene	GRIN2B	4	仙茅
toluene	HAX1	4	仙茅
toluene	HBB	4	仙茅
caffeine	IGF1	4	仙茅
toluene	IGFBP2	4	仙茅
toluene	IL1A	4	仙茅
toluene	LTB	4	仙茅
toluene	MAP2K1	4	仙茅
toluene	NOS3	4	仙茅
caffeine	PLCB1	4	仙茅
caffeine	PRKDC	4	仙茅
caffeine	PTGS2	4	仙茅
caffeine	PYGM	4	仙茅
toluene	RB1	4	仙茅
caffeine	TH	4	仙茅
toluene	XIAP	4	仙茅
toluene	CCNB1	5	仙茅
toluene	CGB	5	仙茅
toluene	CSF2	5	仙茅
toluene	CYP3A4	5	仙茅
caffeine	DRD2	5	仙茅
toluene	EDN1	5	仙茅
toluene	EGFR	5	仙茅
caffeine	EGR1	5	仙茅
toluene	FAS	5	仙茅
caffeine	FOS	5	仙茅
caffeine	H2AFX	5	仙茅
toluene	IGF1	5	仙茅
toluene	IL10	5	仙茅
toluene	MAP2K2	5	仙茅
toluene	NRP1	5	仙茅
caffeine	PARP1	5	仙茅
caffeine	REN	5	仙茅
caffeine	RYR2	5	仙茅
toluene	CYP2B2	6	仙茅
toluene	GSTP1	6	仙茅
toluene	HMOX1	6	仙茅
toluene	IGFBP3	6	仙茅
toluene	NGF	6	仙茅
toluene	NOS1	6	仙茅
toluene	NOS2	6	仙茅
toluene	PHB	6	仙茅
toluene	PMAIP1	6	仙茅
toluene	TGFB1	6	仙茅
caffeine	XDH	6	仙茅
toluene	BBC3	7	仙茅
toluene	CCL11	7	仙茅
caffeine	CDKN1A	7	仙茅
tetramethylpyrazine	CFTR	7	仙茅
caffeine	HSD11B2	7	仙茅
toluene	HSP70BC	7	仙茅
caffeine	CHEK1	8	仙茅
caffeine	CHEK2	8	仙茅
toluene	CXCL2	8	仙茅
toluene	GADD45A	8	仙茅
toluene	HDC	8	仙茅
toluene	HSP26	8	仙茅
toluene	HSP83	8	仙茅
toluene	MPO	8	仙茅
caffeine	NAT2	8	仙茅
toluene	NFKB1	8	仙茅
toluene	NR1I2	8	仙茅
toluene	PARP1	8	仙茅
toluene	PTEN	8	仙茅
toluene	SOD	8	仙茅
toluene	TAC1	8	仙茅
caffeine	ATR	9	仙茅
toluene	BCL2	9	仙茅
toluene	CYP2C11	9	仙茅
toluene	NQO1	9	仙茅
toluene	PTGS2	9	仙茅
toluene	MAPK1	10	仙茅
toluene	MAPK3	10	仙茅
caffeine	ADORA1	11	仙茅
toluene	CAT	11	仙茅
toluene	CYP1A2	11	仙茅
toluene	CYP2B1	11	仙茅
toluene	IL2	11	仙茅
toluene	NFKBIA	11	仙茅
caffeine	AKT1	12	仙茅
toluene	CASP9	12	仙茅
toluene	IL17A	12	仙茅
toluene	PPARG	12	仙茅
caffeine	CASP3	13	仙茅
toluene	CCL2	13	仙茅
toluene	IL13	13	仙茅
toluene	BAX	14	仙茅
caffeine	TP53	16	仙茅
toluene	CCL5	17	仙茅
toluene	MMP9	17	仙茅
caffeine	ATM	18	仙茅
toluene	IL5	18	仙茅
toluene	VCAM1	18	仙茅
caffeine	RYR1	19	仙茅
toluene	CYP1A1	20	仙茅
toluene	CDKN1A	21	仙茅
toluene	HRH1	21	仙茅
toluene	IL1B	21	仙茅
toluene	CXCL8	22	仙茅
toluene	ICAM1	23	仙茅
toluene	IFNG	24	仙茅
toluene	CASP3	26	仙茅
toluene	IL6	26	仙茅
toluene	TRP53	26	仙茅
toluene	RELA	27	仙茅
caffeine	CYP1A2	28	仙茅
toluene	KLK3	30	仙茅
caffeine	ADORA2A	31	仙茅
toluene	ALB	32	仙茅
toluene	CYP2E1	35	仙茅
toluene	CYSLTR1	45	仙茅
toluene	IL4	54	仙茅
toluene	TNF	57	仙茅
toluene	AR	65	仙茅
toluene	TP53	78	仙茅
caffeine	ABCD3	1	仙茅/巴戟天
stearic acid	ABCG1	1	仙茅/巴戟天
caffeine	ABCG2	1	仙茅/巴戟天
Hyacinthin	AKR1C2	1	仙茅/巴戟天
caffeine	AKT1	1	仙茅/巴戟天
stearic acid	CASP7	1	仙茅/巴戟天
stearic acid	CAT	1	仙茅/巴戟天
stearic acid	CCL3	1	仙茅/巴戟天
caffeine	CREBBP	1	仙茅/巴戟天
caffeine	CRP	1	仙茅/巴戟天
Hyacinthin	CXCL8	1	仙茅/巴戟天
stearic acid	CXCL8	1	仙茅/巴戟天
caffeine	CYP2C65	1	仙茅/巴戟天
caffeine	CYP4F16	1	仙茅/巴戟天
myristic acid	DHRS4	1	仙茅/巴戟天
caffeine	E2F1	1	仙茅/巴戟天
caffeine	FABP2	1	仙茅/巴戟天
caffeine	FFAR1	1	仙茅/巴戟天
caffeine	GH1	1	仙茅/巴戟天
caffeine	GNAT3	1	仙茅/巴戟天
caffeine	HSPA5	1	仙茅/巴戟天
methyl palmitate	IL10	1	仙茅/巴戟天
Hyacinthin	MAP3K5	1	仙茅/巴戟天
methyl palmitate	NFKBIA	1	仙茅/巴戟天
caffeine	NOS3	1	仙茅/巴戟天
[truncated: 12,894 more rows]

## Sheet: 8536 (Remove overlapped genes)
UGT2B15
ZZEF1
ZYX
ZXDB
ZWINT
ZWILCH
ZW10
ZSWIM8
ZSWIM6
ZSWIM5
ZSWIM4
ZSWIM1
ZSCAN4
ZSCAN31
ZSCAN26
ZSCAN21
ZSCAN18
ZRANB3
ZPR1
ZNRF3
ZNRF1
ZNRD1AS
ZNRD1
ZNHIT1
ZNFX1
ZNF850
ZNF84
ZNF79
ZNF789
ZNF788
ZNF75A
ZNF737
ZNF711
ZNF708
ZNF700
ZNF684
ZNF676
ZNF652
ZNF639
ZNF624
ZNF608
ZNF605
ZNF600
ZNF596
ZNF594
ZNF581
ZNF580
ZNF575
ZNF573
ZNF57
ZNF565
ZNF561
ZNF559
ZNF557
ZNF555
ZNF552
ZNF544
ZNF518A
ZNF513
ZNF468
ZNF45
ZNF441
ZNF440
ZNF44
ZNF439
ZNF395
ZNF385B
ZNF37BP
ZNF37A
ZNF362
ZNF33B
ZNF337
ZNF30
ZNF292
ZNF285
ZNF280A
ZNF260
ZNF248
ZNF232
ZNF23
ZNF227
ZNF225
ZNF217
ZNF211
ZNF202
ZNF200
ZNF189
ZNF184
ZNF165
ZNF146
ZNF14
ZNF138
ZNF137P
ZNF117
ZNF114
ZNF112
ZMYND8
ZMYND19
ZMYND11
ZMYM6
ZMPSTE24
ZMIZ1
ZMAT5
ZMAT3
ZKSCAN8
ZKSCAN5
ZKSCAN4
ZKSCAN16
ZIC5
ZIC2
ZIC1
ZHX2
ZG16B
ZFYVE27
ZFYVE21
ZFYVE19
ZFYVE16
ZFYVE1
ZFX
ZFR2
ZFR
ZFPL1
ZFP957
ZFP941
ZFP91
ZFP90
ZFP827
ZFP825
ZFP819
ZFP810
ZFP809
ZFP799
ZFP783
ZFP781
ZFP711
ZFP707
ZFP706
ZFP69B
ZFP691
ZFP69
ZFP688
ZFP672
ZFP644
ZFP637
ZFP618
ZFP617
ZFP61
ZFP599
ZFP579
ZFP566
ZFP553
ZFP512
ZFP467
ZFP462
ZFP46
ZFP451
ZFP449
ZFP428
ZFP42
ZFP414
ZFP410
ZFP41
ZFP395
ZFP37
ZFP36L2
ZFP36L1
ZFP36
ZFP354B
ZFP346
ZFP324
ZFP318
ZFP30
ZFP292
ZFP286
ZFP282
ZFP276
ZFP259
ZFP248
ZFP219
ZFP213
ZFP2
ZFP184
ZFP157
ZFP125
ZFP120
ZFP110
ZFC3H1
ZFAND5
ZFAND4
ZFAND3
ZFAND2A
ZFAND1
ZEB2
ZEB1
ZDHHC6
ZDHHC5
ZDHHC4
ZDHHC23
ZDHHC21
ZDHHC2
ZDHHC14
ZDHHC13
ZDHHC12
ZDBF2
ZCRB1
ZCCHC9
ZCCHC7
ZCCHC24
ZCCHC2
ZCCHC17
ZCCHC11
ZC3HC1
ZC3HAV1
ZC3H8
ZC3H7B
ZC3H7A
ZC3H6
ZC3H14
ZC3H12C
ZC3H12A
ZC3H11A
ZC2HC1C
ZBTB8OS
ZBTB8A
ZBTB7C
ZBTB46
ZBTB44
ZBTB38
ZBTB24
ZBTB21
ZBTB20
ZBTB2
ZBTB18
ZBTB17
ZBTB14
ZBTB10
ZBTB1
ZBP1
ZBED9
ZBED8
ZBED5
ZBED3
ZBED1
ZAP70
ZADH2
YWHAZ
YWHAQ
YWHAH
YWHAE
YTHDF3
YTHDF1
YRDC
YPEL3
YPEL2
YPEL1
YKT6
YIPF4
YIF1B
YIF1A
YES1
YDJC
YBX3
YBX1
YARS2
YAP1
YAF2
YAE1D1
XYLT2
XXYLT1
XRCC6BP1
XRCC5
XRCC4
XRCC3
XRCC2
XPOT
XPO5
XPO4
XPO1
XPNPEP3
XPNPEP2
XPNPEP1
XPC
XPA
XKR8
XKR5
XK
XIST
XIAP
XDH
XCL1
XBP-1
XBP1
XAB1
WWTR1
WWP2
WWOX
WWC3
WWC2
WWC1
WTIP
WSB2
WSB1
WRB
WRAP73
WNT7B
WNT6
WNT5B
WNT5A
WNT4
WNT3A
WNT11
WNT10B
WNK1
WLS
WISP2
WISP1
WIPF3
WIBG
WFS1
WFDC6A
WFDC3
WFDC2
WFDC18
WFDC1
WEE1
WDSUB1
WDR96
WDR95
WDR83OS
WDR77
WDR73
WDR7
WDR66
WDR62
WDR61
WDR6
WDR5B
WDR54
WDR53
WDR47
WDR45
WDR44
WDR43
WDR41
WDR34
WDR31
WDR26
WDR24
WDR18
WDR12
WDR11
WDR1
WDHD1
WDFY1
WBSCR16
WBP4
WBP1L
WBP1
WASL
WASH2P
WASH
WASF1
WAS
WARS
VWF
VWC2
VTN
VTI1A
VTG
VSTM4
VSNL1
VSIG2
VSIG10L
VSIG10
VRK2
VRK1
VPS72
VPS54
VPS4A
VPS41
VPS39
VPS37A
VPS36
VPS33B
VPS28
VPS16
VPS11
VNN1
VMP1
VMO1
VMAC
VLDLR
VKORC1L1
VKORC1
VIPR1
VIP
VIM
VIL1
VHL
VGLL4
VGLL3
VEZF1
VEGFB
VEGFA
VDR
VDAC2
VDAC1
VCL
VCAN
VCAM1
VBP1
VAV3
VAT1
VASP
VASN
VASH2
VAPB
VAPA
VANGL1
VAMP8
VAMP5
VAMP4
VAMP2
UXT
UXS1
UTY
UTRN
UTP3
UTP20
UTP18
UTP15
USP9X
USP8
USP7
USP6NL
USP53
USP48
USP47
USP46
USP43
USP40
USP4
USP35
USP32
USP27X
USP21
USP18
USP14
USP13
USP11
USP1
USO1
USMG5
USF1
UROS
UROD
URI1
URB2
URAD
UQCRQ
UQCRFS1
UQCRC2
UQCRC1
UQCRB
UQCR11
UQCR
UQCC1
UPP1
UPK3A
UPK1B
UPF3B
UPB1
UNG
UNC93B1
UNC-79
UNC-68
UNC5CL
UNC5B
UNC-50
UNC50
UNC-43
UNC13B
UNC119B
UNC119
UNC-103
UMPS
UMOD
ULK2
UIMC1
UHRF1
UHMK1
UGT8
UGT2B7
UGT2B4
UGT2B28
UGT2B17
UGT2B1
UGT2A3
UGT1A9
UGT1A8
UGT1A7
UGT1A6
UGT1A5
UGT1A4
UGT1A3
UGT1A2
UGT1A10
UGT1A1
UGT
UGP2
UGDH
UGCG
UFSP2
UFM1
UFD1L
UCP3
UCP2
UCP1
UCN
UCKL1
UCK2
UCK1
UCHL5
UCHL3
UCHL1
UBXN4
UBXN2B
UBTF
UBR7
UBR4
UBQLN2
UBQLN1
UBL7
UBL5
UBL4
UBL3
UBIAD1
UBFD1
UBE4B
UBE3C
UBE3B
UBE3A
UBE2Z
UBE2T
UBE2Q2
UBE2O
UBE2L6
UBE2L3
UBE2J1
UBE2I
UBE2H
UBE2G2
UBE2F
UBE2E2
UBE2D2
UBE2CBP
UBE2C
UBE2B
UBD
UBC
UBB
UBASH3B
UBAP2
UBAP1L
UBALD2
UBALD1
UBAC2
UBA52
UBA5
UBA3
UBA2
UBA1Y
UAP1L1
UAP1
U2SURP
U2AF2
U2AF1
TYW5
TYW3
TYSND1
TYRR
TYRP1
TYR
TYMS
TXNRD2
TXNRD1
TXNL4B
TXNL1
TXNIP
TXNDC9
TXNDC16
TXNDC15
TXN2
TXN1
TXLNA
TWSG1
TWIST1
TWF2
TWF1
TUSC3
TULP3
TULP2
TUFT1
TUFM
TUBGCP6
TUBGCP3
TUBGCP2
TUBG1
TUBE1
TUBD1
TUBBP5
TUBB6
TUBB5
TUBB4A
TUBB3
TUBB2B
TUBB2A
TUBB1
TUBB
TUBA8
TUBA4A
TUBA4
TUBA1C
TUBA1B
TUBA1A
TTYH3
TTYH2
TTYH1
TTR
TTPA
TTN
TTLL9
TTLL3
TTLL12
TTK
TTF2
TTC9
TTC8
TTC7B
TTC4
TTC39C
TTC39A
TTC33
TTC30B
TTC3
TTC27
TTC19
TTC17
TTC14
TTC12
TTC1
TSX
TSTA3
TST
TSSK5
TSSK4
TSSC4
TSSC1
TSPY-PS
TSPYL4
TSPYL3
TSPYL2
TSPO
TSPAN9
TSPAN8
TSPAN7
TSPAN6
TSPAN5
TSPAN4
TSPAN33
TSPAN32
TSPAN3
TSPAN2
TSPAN15
TSPAN11
TSN
TSLP
TSKU
TSHZ3
TSHZ1
TSHR
TSHB
TSG101
TSFM
TSEN34
TSEN2
TSEN15
TSC22D3
TSC22D1
TSC2
TSC1
TRXR-1
TRUB2
TRRAP
TRPV3
TRPV2
TRPV1
TRPT1
TRPS1
TRPM7
TRPM5
TRPM4
TRPL
TRPC4AP
TRPC3
TRPC2
TRPA1
TRP63
TRP53RK
TRP53INP2
TRP53INP1
TRP53I11
TRP53
TRNP1
TRMU
TRMT61B
TRMT6
TRMT2A
TRMT12
TRMT11
TRIP6
TRIP13
TRIP12
TRIP11
TRIOBP
TRIM65
TRIM62
TRIM59
TRIM52
TRIM47
TRIM41
TRIM4
TRIM38
TRIM35
TRIM32
TRIM28
TRIM27
TRIM26
TRIM24
TRIM22
TRIM21
TRIM2
TRIM16
TRIM11
TRIM10
TRIB3
TRIB2
TRIB1
TRIAP1
TRHR
TREM2
TREM1
TREH
TRDMT1
TRAV6-3
TRAPPC9
TRAPPC6B
TRAPPC6A
TRAPPC2L
TRAPPC2
TRAPPC11
TRAPPC10
TRAPPC1
TRAP1
TRANK1
TRAM1L1
TRAM1
TRAK2
TRAK1
TRAIP
TRAF6
TRAF5
TRAF4
TRAF3IP1
TRAF3
TRAF2
TRAF1
TRADD
TRA2B
TRA2A
TPX2
TPT1
TPST2
TPST1
TPRA1
TPR
TPPP3
TPP2
TPP1
TPO
TPM4
TPM3
TPM2
TPM1
TPI1
TPI
TPH2
TPH1
TPD52L1
TPD52
TPBG
TP73
TP63
TP53TG1
TP53RK
TP53INP1
TP53I3
TP53BP2
TP53
TOX
TOR3A
TOR2A
TOR1AIP2
TOR1AIP1
TOR1A
TOPBP1
TOP3A
TOP2B
TOP2A
TOP1
TONSL
TOMM70A
TOMM40L
TOMM40
TOMM34
TOMM22
TOMM20
TOM1
TOB1
TNS3
TNS1
TNRC6B
TNRC6A
TNR
TNNT2
TNNI3
TNNI2
TNNC1
TNN
TNMD
TNKS2
TNKS1BP1
TNKS
TNK2
TNIP2
TNFSF9
TNFSF4
TNFSF14
TNFSF11
TNFSF10
TNFRSF21
TNFRSF1B
TNFRSF1A
TNFRSF19
TNFRSF18
TNFRSF14
TNFRSF12A
TNFRSF11B
TNFRSF11A
TNFRSF10D
TNFRSF10B
TNFRSF10A
TNFB
TNFAIP8
TNFAIP6
TNFAIP3
TNFAIP2
TNFAIP1
TNF
TNC
TMX3
TMX2
TMX1
TMUB2
TMUB1
TMTC3
TMTC2
TMSBL1
TMSB4X
TMSB10
TMPRSS6
TMPO
TMOD3
TMOD1
TMIE
TMEM9B
TMEM97
TMEM9
TMEM86B
TMEM86A
TMEM71
TMEM69
TMEM68
TMEM67
TMEM65
TMEM64
TMEM63A
TMEM60
TMEM54
TMEM51
TMEM50B
TMEM45B
TMEM45A
TMEM43
TMEM42
TMEM41B
TMEM39A
TMEM38A
TMEM37
TMEM33
TMEM30A
TMEM27
TMEM263
TMEM256
TMEM255A
TMEM245
TMEM229B
TMEM222
TMEM218
TMEM209
TMEM208
TMEM205
TMEM204
TMEM2
TMEM194A
TMEM192
TMEM191C
TMEM19
TMEM187
TMEM186
TMEM185B
TMEM185A
TMEM184A
TMEM180
TMEM178
TMEM176B
TMEM176A
TMEM175
TMEM173
TMEM170B
TMEM168
TMEM167
TMEM165
TMEM164
TMEM163
TMEM159
TMEM156
TMEM150C
TMEM150A
TMEM14C
TMEM14A
TMEM147
TMEM141
TMEM140
TMEM139
TMEM138
TMEM135
TMEM134
TMEM128
TMEM126B
TMEM126A
TMEM125
TMEM123
TMEM120A
TMEM119
TMEM117
TMEM116
TMEM106B
TMEM106A
TMEM100
TMEFF2
TMEFF1
TMED9
TMED6
TMED5
TMED3
TMED10
TMCO1
TMCC3
TMCC2
TMCC1
TMC7
TMBIM4
TMBIM1
TMA7
TM9SF1
TM7SF3
TM7SF2
TM4SF4
TM4SF1
TM2D3
TLR9
TLR8
TLR7
TLR6
TLR4
TLR3
TLR2-2
TLR2-1
TLR2
TLR1
TLN1
TLK1
TLE3A
TLE2
TLE1
TLCD1
TKT
TK1
TJP2
TJP1
TIRAP
TIPIN
TIPARP
TINAGL1
TIMP4
TIMP3
TIMP2
TIMP1
TIMM8A1
TIMM8A
TIMM22
TIMM17B
TIMM13
TIMM10B
TIMM10
TIMELESS
TIGD2
TIGD1
TIFA
TIE1
TICAM2
TICAM1
TIAM1
TIA1
THYN1
THY1
THRSP
THRB
THRA
THPO
THOP1
THOC5
THOC3
THOC1
THNSL2
THNSL1
THEMIS
THEM2
THBS4
THBS2
THBS1
THBD
THAP7
THAP3
THAP2
THAP11
THAP10
TH
TGOLN2
TGM3
TGM2
TGIF2
TGIF1
TGFBRAP1
TGFBR2
TGFB3
TGFB2
TGFB1I1
TGFB1
TGFA
TFRC
TFR2
TFPT
TFPI2
TFPI
TFF2
TFF1
TFEC
TFE3
TFDP2
TFDP1
TFB2M
TFB1M
TFAP2A
TFAM
TF
TEX9
TEX264
TEX261
TEX19
TET3
TET1
TESTIN
TESC
TES
TERT
TERF2
TEQUILA
TEP1
TENM4
TEN1
TEK
TEFM
TEF
TECR
TEC
TEAD1
TDRD7
TDRD3
TDP2
TDP1
TDO2
TCTP
TCTEX1D2
TCTE1
TCTA
TCRA
TCP11L2
TCP11L1
TCP1
TCOF1
TCL1B1
TCHH
TCFL5
TCF7L2
TCF4
TCF23
TCF21
TCF19
TCF12
TCEB2
TCEB1
TCEAL8
TCEA3
TCEA2
TCEA1
TBXA2R
TBX5
TBX3
TBX21
TBX2
TBT-BP1
TBRG4
TBK1
TBCK
TBCD
TBCCD1
TBCC
TBCB
TBC1D9B
TBC1D9
TBC1D8B
TBC1D8
TBC1D7
TBC1D23
TBC1D14
TBC1D1
TAZ
TAX1BP3
TAS2R107
TARS
TARDBP
TARBP2
TARBP1
TAPBP
TAP1
TAOK3
TAOK1
TANGO2
TANC1
TAMM41
TALDO1
TAGLN2
TAGLN
TAF9B
TAF9
TAF6L
TAF6
TAF5L
TAF5
TAF3
TAF2
TAF1D
TAF1B
TAF1A
TAF13
TAF12
TAF11
TAF1
TADA2A
TADA1L
TACR3
TACR1
TACC3
TAC4
TAC1
TAB1
TAAR1
SZRD1
SYTL4
SYTL2
SYTL1
SYT9
SYT7
SYT4
SYT17
SYT13
SYT12
SYT10
SYS1
SYP
SYNPO2
SYNPO
SYNJ2
SYNGR3
SYNGR2
SYNGR1
SYNE4
SYNE1
SYNC
SYK
SYDE1
SYCP3
SYCE2
SYAP1
SVS6
SVS5
SVIP
SV2C
SV2B
SV2A
SUZ12
SUV39H1
SUSD3
SURF4
SURF1
SUPT4H1
SUPT20H
SUPT20
SUPT16H
SUOX
SUMO3
SUMO2
SUMF1
SULT5A1
SULT2A6
SULT2A1
SULT1E1
SULT1D1
SULT1C2
SULT1C1
SULT1B1
SULT1A3
SULT1A2
SULT1A1
SULF2
SUGP1
SUCLG2
SUCLG1
SUB1
STYXL1
STYX
STXBP5
STXBP4
STXBP3
STXBP1
STX8
STX6
STX5A
STX5
STX4A
STX3
STX1A
STX17
STX16
STX11
STUB1
STT3B
STS
STRN4
STRN3
STRIP2
STRBP
STRAP
STRADA
STRA6
STRA13
STOX2
STON1
STOML2
STOM
STMN1
STK40
STK4
STK38L
STK38
STK32A
STK25
STK24
STK17B
STK17A
STK16
STK11
STK10
STIP1
STIM2
STIM1
STIL
STEAP4
STEAP2
STEAP1
STC2
STC1
STBD1
STAU2
STAU1
STAT6
STAT5B
STAT5A
STAT4
STAT3
STAT2
STAT1B
STAT1
STARD9
STARD7
STARD4
STARD13
STAR
STAP2
STAMBP
STAG2
STAG1
STAC
ST8SIA5
ST8SIA3
ST8SIA2
ST8SIA1
ST7L
ST6GAL1
ST3GAL6
ST3GAL4
ST3GAL1
ST20
ST1A8
ST14
ST13
SSUH2
SSU72
SSTR4
SSTR2
SSTR1
SST
SSSCA1
SSRP1
SSR4
SSR3
SSR2
SSPN
SSNA1
SSH2
SSFA2
SSBP4
SSBP3
SSBP1
SSB
SS18
SRXN1
SRSF8
SRSF7
SRSF6
SRSF3
SRSF2
SRSF10
SRSF1
SRRM4
SRRM1
SRR
SRPX2
SRPX
SRPR
SRPK2
SRPK1
SRP9
SRP19
SRM
SRL
SRI
SRGN
SRGAP3
SRGAP2
SRF
SREK1
SREBF2
SREBF1
SRD5A3
SRD5A2
SRD5A1
SRC
SQSTM1
SQRDL
SQLE
SPTLC3
SPTLC2
SPTBN1
SPTB
SPTA1
SPT2
SPSB4
SPSB2
SPSB1
SPRY4
SPRY2
SPRY1
SPRTN
SPRR2D
SPRR1B
SPRED2
SPR
SPP1
SPOP
SPOCK3
SPOCK2
SPOCD1
SPINT2
SPINK5
SPINK4
SPINK1
SPIN4
SPIN3
SPIN2C
SPIB
SPHK1
SPG7
SPG21
SPG20
SPG11
SPEER4F
SPDL1
SPC25
SPC24
SPATS2L
SPATA7
SPATA33
SPATA2L
SPATA24
SPATA2
SPATA18
SPATA13
SPAST
SPAG9
SPAG5
SPAG4
SPAG16
SPAG1
SPA17
SP7
SP5
SP4
SP140
SP1
SOX9
SOX7
SOX6
SOX4
SOX30
SOX2
SOX18
SOX17
SOX14
SOX13
SOX12
SOX11
SOX1
SOWAHB
SOWAHA
SOSTDC1
SOS1
SORT1
SORL1
SORDL
SORD
SORCS3
SORBS3
SORBS2
SORBS1
SOD-3
SOD3
SOD2
SOD-1
SOD1
SOD
SOCS6
SOCS4
SOCS3
SOCS2
SOCS1
SOBP
SOAT2
SOAT1
SNX9
SNX8
SNX7
SNX6
SNX33
SNX3
SNX24
SNX18
SNX14
SNW1
SNURF
SNUPN
SNTB1
SNRPN
SNRPG
SNRPE
SNRPD3
SNRPD2
SNRPD1
SNRPC
SNRPB
SNRPA1
SNRPA
SNRNP40
SNRNP25
SNRNP200
SNRK
SNORA68
SNORA61
SNORA25
SNL
SNHG8
SNHG6
SNHG20
SNHG11
SNHG10
SNHG1
SNF8
SNED1
SNCG
SNCB
SNCA
SNAPC4
SNAPC3
SNAPC2
SNAP91
SNAP25
SNAI2
SNAI1
SMYD3
SMURF2
SMURF1
SMTNL2
SMTN
SMPX
SMPDL3B
SMPDL3A
SMPD4
SMPD3
SMPD1
SMOX
SMOC2
SMOC1
SMO
SMN1
SMIM3
SMIM24
SMIM20
SMIM19
SMIM14
SMG9
SMG7
SMG1
SMEK2
SMC6
SMC3
SMC2
SMARCE1
SMARCD3
SMARCC1
SMARCAL1
SMARCA5
SMARCA4
SMARCA2
SMAP2
SMAP1
SMAD9
SMAD7
SMAD6
SMAD5
SMAD4
SMAD3
SMAD1
SLX4IP
SLX4
SLX1B
SLTM
SLMAP
SLK
SLITRK1
SLIT2
SLIRP
SLFN9
SLFN4
SLFN3
SLCO4C1
SLCO4A1
SLCO3A1
SLCO2B1
SLCO2A1
SLCO1C1
SLCO1B3
SLCO1B2
SLCO1B1
SLCO1A4
SLCO1A2
SLCO1A1
SLC9A8
SLC9A6
SLC9A5
SLC9A3R2
SLC9A3R1
SLC9A1
SLC7A9
SLC7A8
SLC7A7
SLC7A6OS
SLC7A6
SLC7A5
SLC7A4
SLC7A11
SLC7A10
SLC7A1
SLC6A9
SLC6A8
SLC6A7
SLC6A6
SLC6A4
SLC6A3
SLC6A20
SLC6A2
SLC6A19
SLC6A13
SLC6A12
SLC6A11
SLC6A1
SLC5A9
SLC5A7
SLC5A6
SLC5A5
SLC5A3
SLC51B
SLC51A
SLC4A7
SLC4A4
SLC4A11
SLC4A1
SLC48A1
SLC45A4
SLC45A1
SLC44A5
SLC44A3
SLC44A1
SLC43A1
SLC41A3
SLC41A2
SLC41A1
SLC40A1
SLC3A2
SLC3A1
SLC39A8
SLC39A7
SLC39A6
SLC39A5
SLC39A4
SLC39A14
SLC39A11
SLC39A10
SLC38A9
SLC38A7
SLC38A6
SLC38A5
SLC38A4
SLC38A3
SLC38A2
SLC38A11
SLC38A10
SLC38A1
SLC37A2
SLC36A2
SLC36A1
SLC35G2
SLC35G1
SLC35F5
SLC35F1
SLC35E2
SLC35E1
SLC35D2
SLC35D1
SLC35B1
SLC35A2
SLC35A1
SLC34A3
SLC34A2
SLC34A1
SLC33A1
SLC32A1
SLC31A2
SLC30A7
SLC30A10
SLC30A1
SLC2A9
SLC2A8
SLC2A5
SLC2A4
SLC2A3
SLC2A2
SLC2A10
SLC2A1
SLC29A4
SLC29A3
SLC29A2
SLC29A1
SLC28A2
SLC27A4
SLC27A3
SLC27A2
SLC27A1
SLC26A8
SLC26A7
SLC26A3
SLC26A2
SLC25A5
SLC25A48
SLC25A46
SLC25A45
SLC25A44
SLC25A43
SLC25A42
SLC25A4
SLC25A39
SLC25A37
SLC25A36
SLC25A35
SLC25A30
SLC25A3
SLC25A28
SLC25A27
SLC25A25
SLC25A24
SLC25A23
SLC25A22
SLC25A21
SLC25A20
SLC25A18
SLC25A16
SLC25A13
SLC25A12
SLC25A11
SLC25A10
SLC25A1
SLC24A6
SLC24A3
SLC23A2
SLC23A1
SLC22A9
SLC22A8
SLC22A6
SLC22A5
SLC22A4
SLC22A3
SLC22A23
SLC22A2
SLC22A19
SLC22A18AS
SLC22A18
SLC22A15
SLC22A12
SLC22A1
SLC20A1
SLC1A5
SLC1A4
SLC1A3
SLC1A2
SLC1A1
SLC19A3
SLC19A2
SLC19A1
SLC18B1
SLC18A3
SLC18A1
SLC17A9
SLC17A6
SLC17A5
SLC17A2
SLC17A1
SLC16A9
SLC16A8
SLC16A6
SLC16A4
SLC16A3
SLC16A1
SLC15A3
SLC15A2
SLC15A1
SLC14A2
SLC13A5
SLC13A3
SLC13A2
SLC13A1
SLC12A7
SLC12A6
SLC12A5
SLC12A4
SLC12A2
SLC11A2
SLC10A4
SLC10A2
SLC10A1
SLBP
SLAMF9
SLAIN2
SKP2
SKIV2L2
SKIL
SKIDA1
SKI
SKAP2
SKA1
SIX5
SIVA1
SIRT7
SIRT5
SIRT4
SIRT3
SIRT2
SIRT1
SIRPA
SIPA1L3
SIPA1L2
SIN3A
SIKE1
SIK3
SIGMAR1
SIGLEC10
SIAT7F
SIAH2
SIAH1
SIAE
SI
SHROOM4
SHROOM3
SHPRH
SHOX2
SHMT2
SHMT1
SHKBP1
SHISA8
SHISA5
SHISA2
SHH
SHFM1
SHC2
SHC1
SHBG
SHAW
SHARPIN
SHANK3
SH3YL1
SH3TC2
SH3RF1
SH3PXD2A
SH3KBP1
SH3GLB2
SH3GLB1
SH3GL3
SH3GL2
SH3D20
SH3D19
SH3BP2
SH3BGRL3
SH3BGRL2
SH3BGRL
SH3BGR
SH2D5
SH2D4A
SH2D2A
SH2B3
SGTA
SGSM3
SGSH
SGPP2
SGPP1
SGOL2
SGOL1
SGMS1
SGK3
SGK2
SGK1
SFXN4
SFXN3
SFTPD
SFTPC
SFTPA1
SFT2D2
SFT2D1
SFRS7
SFRS3
SFRS16
SFRP5
SFRP2
SFRP1
SFPQ
SFN
SFMBT1
SFI1
SF3B6
SF3B5
SF3B4
SF3B3
SF3B2
SF3B1
SF3A3
SF3A2
SETMAR
SETDB2
SETD8
SETD7
SETD6
SETD5
SETD4
SET
SESTD1
SESN3
SESN2
SESN1
SERTAD4
SERTAD3
SERTAD1
SERPINI1
SERPINH1
SERPING1
SERPINF2
SERPINF1
SERPINE2
SERPINE1
SERPIND1
SERPINC1
SERPINB9
SERPINB6A
SERPINB3
SERPINB2
SERPINB1A
SERPINB1
SERPINA9
SERPINA7
SERPINA6
SERPINA5
SERPINA4
SERPINA3G
SERPINA3A
SERPINA1A
SERPINA10
SERPINA1
SERP1
SERINC5
SERINC3
SERINC2
SERINC1
SERGEF
SERF2
SERAC1
SEPSECS
SEPP1
SEPHS2
SEPHS1
SENP7
SENP6
SENP5
SEMA5B
SEMA5A
SEMA4G
SEMA4F
SEMA4C
SEMA4A
SEMA3G
SEMA3F
SEMA3C
SEMA3B
SELPLG
SELP
SELO
SELM
SELL
SELK
SELENBP1
SELE
SEL1L3
SEL1L2
[truncated: 6,536 more rows]
